# Supplementary material for: Transcriptomes of Arbuscular Mycorrhizal Fungi and Litchi Host Interaction after Tree Girdling
Source: Front Microbiol. 2016 Mar 30;7:408. doi: 10.3389/fmicb.2016.00408 (PMC4811939; doi:10.3389/fmicb.2016.00408)
Supplement: Supplementary file 5 [file Table_3.XLSX]

## Sheet: Sheet1
Supplemental Table 3 The KEGG analysis of DEGs in litchi mycorrhizal roots after girdling treatment
Upregulated (host litchi)
0Dvs1W
#Term	ID	Input number	Background number	P-Value	Corrected P-Value	Input	Hyperlink
Phenylpropanoid biosynthesis	ko00940	2	532	0.000373	0.00155574	TR133378|c0_g2|TR149350|c0_g1, Lignin-forming anionic peroxidase/Peroxidase 72	http://www.genome.jp/kegg-bin/show_pathway?ko00940/K00430%09red
Phenylalanine metabolism	ko00360	2	543	0.000389	0.00155574	TR133378|c0_g2, Lignin-forming anionic peroxidase ; TR149350|c0_g1, Peroxidase 72	http://www.genome.jp/kegg-bin/show_pathway?ko00360/K00430%09red
Plant-pathogen interaction	ko04626	2	1076	0.001499	0.00399803	TR135861|c0_g1, Basic form of pathogenesis-related protein 1; TR107796|c1_g1, LRR receptor-like serine/threonine-protein kinase EFR	http://www.genome.jp/kegg-bin/show_pathway?ko04626/K13420%09red/K13449%09red
Plant hormone signal transduction	ko04075	1	424	0.022777	0.0455538	TR135861|c0_g1, Basic form of pathogenesis-related protein 1	http://www.genome.jp/kegg-bin/show_pathway?ko04075/K13449%09red
Pyruvate metabolism	ko00620	1	1414	0.074016	0.0986882	TR99191|c2_g4, NADP-dependent malic enzyme	http://www.genome.jp/kegg-bin/show_pathway?ko00620/K00029%09red
Amino sugar and nucleotide sugar metabolism	ko00520	1	1881	0.097328	0.111232	TR96707|c0_g3, Endochitinase PR4	http://www.genome.jp/kegg-bin/show_pathway?ko00520/K01183%09red
0Dvs2W
#Term	ID	Input number	Background number	P-Value	Corrected P-Value	Input	Hyperlink
Starch and sucrose metabolism	ko00500	4	1705	0.000910411	0.0382373	TR152993|c1_g1, Probable alpha,alpha-trehalose-phosphate synthase [UDP-forming] 10; TR148186|c1_g2, Probable alpha,alpha-trehalose-phosphate synthase [UDP-forming] 11TR133817|c0_g1, Beta-glucosidase 44;TR102609|c0_g1, Probable alpha,alpha-trehalose-phosphate synthase [UDP-forming] 10	http://www.genome.jp/kegg-bin/show_pathway?ko00500/K16055%09red/K05350%09red
D-Glutamine and D-glutamate metabolism	ko00471	1	20	0.00525867	0.110432	TR103501|c0_g1, Glutamate dehydrogenase A	http://www.genome.jp/kegg-bin/show_pathway?ko00471/K00261%09red
Pentose phosphate pathway	ko00030	2	737	0.0149751	0.125791	TR106518|c1_g1, Ribose-phosphate pyrophosphokinase 1, chloroplastic ; TR101183|c0_g1, Ribose-phosphate pyrophosphokinase 1, chloroplastic	http://www.genome.jp/kegg-bin/show_pathway?ko00030/K00948%09red
Carotenoid biosynthesis	ko00906	1	90	0.0225925	0.135555	TR152857|c0_g1, Abscisic acid 8'-hydroxylase 3	http://www.genome.jp/kegg-bin/show_pathway?ko00906/K09843%09red
Plant-pathogen interaction	ko04626	2	1076	0.0302127	0.158617	TR135861|c0_g1, Basic form of pathogenesis-related protein 1; TR153651|c0_g2, Cyclic nucleotide-gated ion channel	http://www.genome.jp/kegg-bin/show_pathway?ko04626/K05391%09red/K13449%09red
Biosynthesis of amino acids	ko01230	3	3470	0.0567214	0.209603	TR99593|c0_g1, Branched-chain-amino-acid aminotransferase 2, chloroplastic; TR106518|c1_g1, Ribose-phosphate pyrophosphokinase 1, chloroplastic; TR101183|c0_g1, Ribose-phosphate pyrophosphokinase 1, chloroplastic	http://www.genome.jp/kegg-bin/show_pathway?ko01230/K00948%09red/K00826%09red
Mineral absorption	ko04978	1	244	0.0596913	0.209603	TR144788|c0_g1, Copper transporter 5	http://www.genome.jp/kegg-bin/show_pathway?ko04978/K14686%09red
Riboflavin metabolism	ko00740	1	266	0.0648771	0.209603	TR105285|c4_g1, Purple acid phosphatase 17	http://www.genome.jp/kegg-bin/show_pathway?ko00740/K14379%09red
Purine metabolism	ko00230	2	1799	0.0753168	0.211308	TR106518|c1_g1, Ribose-phosphate pyrophosphokinase 1, chloroplastic ;TR101183|c0_g1, Ribose-phosphate pyrophosphokinase 1, chloroplastic	http://www.genome.jp/kegg-bin/show_pathway?ko00230/K00948%09red
Valine, leucine and isoleucine biosynthesis	ko00290	1	314	0.0760946	0.211308	TR99593|c0_g1, Branched-chain-amino-acid aminotransferase 2, chloroplastic	http://www.genome.jp/kegg-bin/show_pathway?ko00290/K00826%09red
Pantothenate and CoA biosynthesis	ko00770	1	333	0.0804983	0.211308	TR99593|c0_g1, Branched-chain-amino-acid aminotransferase 2, chloroplastic	http://www.genome.jp/kegg-bin/show_pathway?ko00770/K00826%09red
Phenylpropanoid biosynthesis	ko00940	1	532	0.125402	0.219454	TR133817|c0_g1, Beta-glucosidase 44	http://www.genome.jp/kegg-bin/show_pathway?ko00940/K05350%09red
Calcium signaling pathway	ko04020	1	774	0.177119	0.247967	TR156398|c0_g5, Peptidyl-prolyl cis-trans isomerase CYP18-3	http://www.genome.jp/kegg-bin/show_pathway?ko04020/K09565%09red
Valine, leucine and isoleucine degradation	ko00280	1	927	0.208257	0.259446	TR99593|c0_g1, Branched-chain-amino-acid aminotransferase 2, chloroplastic	http://www.genome.jp/kegg-bin/show_pathway?ko00280/K00826%09red
Glycerophospholipid metabolism	ko00564	1	1038	0.230121	0.266373	TR105571|c2_g1, Probable choline kinase 1	http://www.genome.jp/kegg-bin/show_pathway?ko00564/K14156%09red
0Dvs1M
#Term	ID	Input number	Background number	P-Value	Corrected P-Value	Input	Hyperlink
Carotenoid biosynthesis	ko00906	1	90	0.00847789	0.0480414	TR152857|c0_g1, Abscisic acid 8'-hydroxylase 3	http://www.genome.jp/kegg-bin/show_pathway?ko00906/K09843%09red
Riboflavin metabolism	ko00740	1	266	0.0246819	0.0912568	TR105285|c4_g1, Purple acid phosphatase 17	http://www.genome.jp/kegg-bin/show_pathway?ko00740/K14379%09red
Plant hormone signal transduction	ko04075	1	424	0.0390146	0.0912568	TR135861|c0_g1, Basic form of pathogenesis-related protein 1	http://www.genome.jp/kegg-bin/show_pathway?ko04075/K13449%09red
Fatty acid biosynthesis	ko00061	1	447	0.0410843	0.0912568	TR157411|c2_g1, Long chain acyl-CoA synthetase 6, peroxisomal	http://www.genome.jp/kegg-bin/show_pathway?ko00061/K01897%09red
Nitrogen metabolism	ko00910	1	588	0.0536805	0.0912568	TR101260|c0_g1, Beta carbonic anhydrase 5, chloroplastic	http://www.genome.jp/kegg-bin/show_pathway?ko00910/K01673%09red
Fatty acid degradation	ko00071	1	888	0.0799612	0.104565	TR157411|c2_g1, Long chain acyl-CoA synthetase 6, peroxisomal	http://www.genome.jp/kegg-bin/show_pathway?ko00071/K01897%09red
Plant-pathogen interaction	ko04626	1	1076	0.0960764	0.10985	TR135861|c0_g1, Basic form of pathogenesis-related protein 1	http://www.genome.jp/kegg-bin/show_pathway?ko04626/K13449%09red
Fatty acid metabolism	ko01212	1	1086	0.0969261	0.10985	TR157411|c2_g1, Long chain acyl-CoA synthetase 6, peroxisomal	http://www.genome.jp/kegg-bin/show_pathway?ko01212/K01897%09red
Peroxisome	ko04146	1	1362	0.12008	0.127585	TR157411|c2_g1, Long chain acyl-CoA synthetase 6, peroxisomal	http://www.genome.jp/kegg-bin/show_pathway?ko04146/K01897%09red
0Dvs2M
#Term	ID	Input number	Background number	P-Value	Corrected P-Value	Input	Hyperlink
alpha-Linolenic acid metabolism	ko00592	5	263	1.12e-06	5.53e-05	TR105260|c3_g1, Linoleate 13S-lipoxygenase 2-1, chloroplastic ; TR97705|c0_g1, Allene oxide cyclase 2, chloroplastic ; TR145702|c1_g1, Linoleate 13S-lipoxygenase 2-1, chloroplastic ; TR99678|c0_g1, 4-coumarate--CoA ligase-like 5; TR105260|c3_g3, Linoleate 13S-lipoxygenase 2-1, chloroplastic	http://www.genome.jp/kegg-bin/show_pathway?ko00592/K10525%09red/K00454%09red/K10526%09red
Linoleic acid metabolism	ko00591	4	116	1.4e-06	5.53e-05	TR105260|c3_g1, Linoleate 13S-lipoxygenase 2-1, chloroplastic; TR145702|c1_g1, Linoleate 13S-lipoxygenase 2-1, chloroplastic ; TR107818|c4_g1, Cytochrome P450 83A1; TR105260|c3_g3, Linoleate 13S-lipoxygenase 2-1, chloroplastic	http://www.genome.jp/kegg-bin/show_pathway?ko00591/K00454%09red/K07424%09red
Phenylpropanoid biosynthesis	ko00940	6	532	1.8e-06	5.53e-05	TR142463|c0_g1, Peroxidase 27; TR145156|c1_g1, Shikimate O-hydroxycinnamoyltransferase; TR151001|c0_g1, Peroxidase 3; TR90790|c0_g2, Beta-glucosidase 12; TR103019|c0_g1, Peroxidase 5 {ECO:0000250|UniProtKB:P22195}; TR92338|c1_g1, Peroxidase 4 {ECO:0000250|UniProtKB:Q42578}	http://www.genome.jp/kegg-bin/show_pathway?ko00940/K01188%09red/K00430%09red/K13065%09red
Phenylalanine metabolism	ko00360	5	543	3.51e-05	0.000806814	TR142463|c0_g1, Peroxidase 27; TR152164|c2_g1, Primary amine oxidase; TR151001|c0_g1, Peroxidase 3; TR103019|c0_g1, Peroxidase 5 {ECO:0000250|UniProtKB:P22195}; TR92338|c1_g1, Peroxidase 4 {ECO:0000250|UniProtKB:Q42578}	http://www.genome.jp/kegg-bin/show_pathway?ko00360/K00430%09red/K00276%09red
Mismatch repair	ko03430	3	252	0.000677775	0.0124711	TR152197|c0_g1, Replication factor A protein 2; TR103235|c2_g1, Replication factor C subunit 3; TR92327|c0_g1, Replication factor C subunit 3	http://www.genome.jp/kegg-bin/show_pathway?ko03430/K10756%09red/K10739%09red
DNA replication	ko03030	3	371	0.00202745	0.0310876	TR152197|c0_g1, Replication factor A protein 2; TR103235|c2_g1, Replication factor C subunit 3; TR92327|c0_g1, Replication factor C subunit 3	http://www.genome.jp/kegg-bin/show_pathway?ko03030/K10756%09red/K10739%09red
Plant hormone signal transduction	ko04075	3	424	0.00294478	0.0387028	TR156241|c1_g1, Indole-3-acetic acid-amido synthetase GH3.3; TR135861|c0_g1, Basic form of pathogenesis-related protein 1; TR99631|c0_g2, Indole-3-acetic acid-amido synthetase GH3.17	http://www.genome.jp/kegg-bin/show_pathway?ko04075/K14487%09red/K13449%09red
Nucleotide excision repair	ko03420	3	543	0.00582611	0.0670003	TR152197|c0_g1, Replication factor A protein 2; TR103235|c2_g1, Replication factor C subunit 3; TR92327|c0_g1, Replication factor C subunit 3	http://www.genome.jp/kegg-bin/show_pathway?ko03420/K10756%09red/K10739%09red
Monoterpenoid biosynthesis	ko00902	1	17	0.0118016	0.108575	TR99048|c0_g2, (+)-neomenthol dehydrogenase	http://www.genome.jp/kegg-bin/show_pathway?ko00902/K15095%09red
Brassinosteroid biosynthesis	ko00905	1	19	0.0131043	0.1096	TR154452|c3_g1, Cytochrome P450 CYP749A22	http://www.genome.jp/kegg-bin/show_pathway?ko00905/K15639%09red
Stilbenoid, diarylheptanoid and gingerol biosynthesis	ko00945	1	40	0.0266805	0.190596	TR145156|c1_g1, Shikimate O-hydroxycinnamoyltransferase	http://www.genome.jp/kegg-bin/show_pathway?ko00945/K13065%09red
Sphingolipid metabolism	ko00600	2	382	0.026932	0.190596	TR105613|c0_g4, Alpha-galactosidase; TR157460|c0_g1, Neutral ceramidase	http://www.genome.jp/kegg-bin/show_pathway?ko00600/K07407%09red/K12349%09red
Flavonoid biosynthesis	ko00941	1	59	0.0388038	0.237997	TR145156|c1_g1, Shikimate O-hydroxycinnamoyltransferase	http://www.genome.jp/kegg-bin/show_pathway?ko00941/K13065%09red
Steroid hormone biosynthesis	ko00140	1	73	0.0476408	0.273935	TR107818|c4_g1, Cytochrome P450 83A1	http://www.genome.jp/kegg-bin/show_pathway?ko00140/K07424%09red
Glycosphingolipid biosynthesis - globo series	ko00603	1	145	0.0918301	0.402304	TR105613|c0_g4, Alpha-galactosidase	http://www.genome.jp/kegg-bin/show_pathway?ko00603/K07407%09red
Starch and sucrose metabolism	ko00500	3	1705	0.104071	0.416284	TR90790|c0_g2, Beta-glucosidase 12; TR94714|c0_g1, Polygalacturonase; TR143833|c2_g1, Trehalose-phosphate phosphatase A	http://www.genome.jp/kegg-bin/show_pathway?ko00500/K01188%09red/K01184%09red/K01087%09red
Fatty acid elongation	ko00062	1	191	0.11899	0.433581	TR158073|c1_g3, 3-ketoacyl-CoA synthase 7	http://www.genome.jp/kegg-bin/show_pathway?ko00062/K15397%09red
Tropane, piperidine and pyridine alkaloid biosynthesis	ko00960	1	211	0.130546	0.433581	TR152164|c2_g1, Primary amine oxidase	http://www.genome.jp/kegg-bin/show_pathway?ko00960/K00276%09red
Plant-pathogen interaction	ko04626	2	1076	0.159237	0.450396	TR135861|c0_g1, Basic form of pathogenesis-related protein 1; TR89984|c0_g1, Calcium-binding protein CML38	http://www.genome.jp/kegg-bin/show_pathway?ko04626/K13449%09red/K13448%09red
Riboflavin metabolism	ko00740	1	266	0.161555	0.450396	TR105285|c4_g1, Purple acid phosphatase 17	http://www.genome.jp/kegg-bin/show_pathway?ko00740/K14379%09red
Fatty acid biosynthesis	ko00061	1	447	0.256056	0.523488	TR157411|c2_g1, Long chain acyl-CoA synthetase 6, peroxisomal	http://www.genome.jp/kegg-bin/show_pathway?ko00061/K01897%09red
Fatty acid metabolism	ko01212	1	1086	0.512672	0.596222	TR157411|c2_g1, Long chain acyl-CoA synthetase 6, peroxisomal	http://www.genome.jp/kegg-bin/show_pathway?ko01212/K01897%09red
1Wvs2W
#Term	ID	Input number	Background number	P-Value	Corrected P-Value	Input	Hyperlink
Carotenoid biosynthesis	ko00906	1	90	0.00357853	0.0286283	TR152857|c0_g1, Abscisic acid 8'-hydroxylase 3	http://www.genome.jp/kegg-bin/show_pathway?ko00906/K09843%09red
Phenylpropanoid biosynthesis	ko00940	1	532	0.0208011	0.0481917	TR98749|c0_g2, Peroxidase 10	http://www.genome.jp/kegg-bin/show_pathway?ko00940/K00430%09red
Phenylalanine metabolism	ko00360	1	543	0.0212264	0.0481917	TR98749|c0_g2, Peroxidase 10	http://www.genome.jp/kegg-bin/show_pathway?ko00360/K00430%09red
Calcium signaling pathway	ko04020	1	774	0.0301198	0.0481917	TR156398|c0_g5, Peptidyl-prolyl cis-trans isomerase CYP18-3	http://www.genome.jp/kegg-bin/show_pathway?ko04020/K09565%09red
1Wvs1M
None
1Wvs2M
#Term	ID	Input number	Background number	P-Value	Corrected P-Value	Input	Hyperlink
Metabolism of xenobiotics by cytochrome P450	ko00980	4	494	4.40488e-05	0.000866293	TR96298|c0_g1, Probable glutathione S-transferase parA; TR134207|c0_g1, Alcohol dehydrogenase-like 7; TR142670|c0_g1, Probable glutathione S-transferase parC; TR81788|c0_g1, Probable glutathione S-transferase	http://www.genome.jp/kegg-bin/show_pathway?ko00980/K00121%09red/K00799%09red
Mismatch repair	ko03430	2	252	0.00439044	0.0507959	TR103235|c2_g1, Replication factor C subunit 3; TR92327|c0_g1, Replication factor C subunit 3	http://www.genome.jp/kegg-bin/show_pathway?ko03430/K10756%09red
Glutathione metabolism	ko00480	3	967	0.00632532	0.0507959	TR96298|c0_g1, Probable glutathione S-transferase parA; TR142670|c0_g1, Probable glutathione S-transferase parC; TR81788|c0_g1, Probable glutathione S-transferase	http://www.genome.jp/kegg-bin/show_pathway?ko00480/K00799%09red
Monoterpenoid biosynthesis	ko00902	1	17	0.00688758	0.0507959	TR99048|c0_g2, (+)-neomenthol dehydrogenase	http://www.genome.jp/kegg-bin/show_pathway?ko00902/K15095%09red
DNA replication	ko03030	2	371	0.0092051	0.0603445	TR103235|c2_g1, Replication factor C subunit 3; TR92327|c0_g1, Replication factor C subunit 3	http://www.genome.jp/kegg-bin/show_pathway?ko03030/K10756%09red
Stilbenoid, diarylheptanoid and gingerol biosynthesis	ko00945	1	40	0.0156203	0.0898607	TR145156|c1_g1, Shikimate O-hydroxycinnamoyltransferase	http://www.genome.jp/kegg-bin/show_pathway?ko00945/K13065%09red
Fluorobenzoate degradation	ko00364	1	43	0.0167537	0.0898607	TR149490|c0_g5, Uncharacterized protein	http://www.genome.jp/kegg-bin/show_pathway?ko00364/K01061%09red
Nucleotide excision repair	ko03420	2	543	0.018853	0.092694	TR103235|c2_g1, Replication factor C subunit 3; TR92327|c0_g1, Replication factor C subunit 3	http://www.genome.jp/kegg-bin/show_pathway?ko03420/K10756%09red
Flavonoid biosynthesis	ko00941	1	59	0.022777	0.0975701	TR145156|c1_g1, Shikimate O-hydroxycinnamoyltransferase	http://www.genome.jp/kegg-bin/show_pathway?ko00941/K13065%09red
Linoleic acid metabolism	ko00591	1	116	0.0439405	0.152443	TR107818|c4_g1, Cytochrome P450 83A1	http://www.genome.jp/kegg-bin/show_pathway?ko00591/K07424%09red
Biotin metabolism	ko00780	1	123	0.0465081	0.152443	TR152915|c0_g2, 3-oxoacyl-[acyl-carrier-protein] synthase I	http://www.genome.jp/kegg-bin/show_pathway?ko00780/K09458%09red
Fatty acid elongation	ko00062	1	191	0.0710991	0.209742	TR68596|c0_g1, 3-ketoacyl-CoA synthase 11	http://www.genome.jp/kegg-bin/show_pathway?ko00062/K15397%09red
Tropane, piperidine and pyridine alkaloid biosynthesis	ko00960	1	211	0.0782119	0.219738	TR152902|c1_g1, Tropinone reductase homolog	http://www.genome.jp/kegg-bin/show_pathway?ko00960/K08081%09red
Degradation of aromatic compounds	ko01220	1	242	0.0891305	0.239032	TR134207|c0_g1, Alcohol dehydrogenase-like 7	http://www.genome.jp/kegg-bin/show_pathway?ko01220/K00121%09red
Chloroalkane and chloroalkene degradation	ko00625	1	330	0.119435	0.306376	TR134207|c0_g1, Alcohol dehydrogenase-like 7	http://www.genome.jp/kegg-bin/show_pathway?ko00625/K00121%09red
ABC transporters	ko02010	1	359	0.129201	0.31762	TR107945|c2_g2, ABC transporter B family member 4	http://www.genome.jp/kegg-bin/show_pathway?ko02010/K05658%09red
Sphingolipid metabolism	ko00600	1	382	0.136871	0.321832	TR157460|c0_g1, Neutral ceramidase	http://www.genome.jp/kegg-bin/show_pathway?ko00600/K12349%09red
Plant hormone signal transduction	ko04075	1	424	0.150706	0.321832	TR99688|c0_g1, Protein TIFY 3B	http://www.genome.jp/kegg-bin/show_pathway?ko04075/K13464%09red
Fatty acid biosynthesis	ko00061	1	447	0.158189	0.321832	TR152915|c0_g2, 3-oxoacyl-[acyl-carrier-protein] synthase I	http://www.genome.jp/kegg-bin/show_pathway?ko00061/K09458%09red
Carbon metabolism	ko01200	3	3664	0.16701	0.325543	TR152243|c0_g1|TR105057|c1_g1|TR134207|c0_g1	http://www.genome.jp/kegg-bin/show_pathway?ko01200/K00121%09red/K01006%09red/K05605%09red
Phenylpropanoid biosynthesis	ko00940	1	532	0.185283	0.335183	TR145156|c1_g1, Shikimate O-hydroxycinnamoyltransferase	http://www.genome.jp/kegg-bin/show_pathway?ko00940/K13065%09red
Propanoate metabolism	ko00640	1	539	0.187475	0.335183	TR105057|c1_g1, Probable 3-hydroxyisobutyryl-CoA hydrolase 3	http://www.genome.jp/kegg-bin/show_pathway?ko00640/K05605%09red
Nitrogen metabolism	ko00910	1	588	0.202661	0.345991	TR97751|c3_g1, Nitrate reductase [NADH] 2	http://www.genome.jp/kegg-bin/show_pathway?ko00910/K10534%09red
beta-Alanine metabolism	ko00410	1	634	0.216661	0.345991	TR105057|c1_g1, Probable 3-hydroxyisobutyryl-CoA hydrolase 3	http://www.genome.jp/kegg-bin/show_pathway?ko00410/K05605%09red
Tyrosine metabolism	ko00350	1	647	0.220574	0.345991	TR134207|c0_g1, Alcohol dehydrogenase-like 7	http://www.genome.jp/kegg-bin/show_pathway?ko00350/K00121%09red
Pentose and glucuronate interconversions	ko00040	1	665	0.225959	0.345991	TR96141|c0_g5, Putative pectate lyase 11	http://www.genome.jp/kegg-bin/show_pathway?ko00040/K01728%09red
Oxidative phosphorylation	ko00190	2	2384	0.233158	0.345991	TR98860|c6_g1, Plasma membrane ATPase 1; TR154633|c1_g1, Plasma membrane ATPase 2	http://www.genome.jp/kegg-bin/show_pathway?ko00190/K01535%09red
Calcium signaling pathway	ko04020	1	774	0.257795	0.362141	TR105927|c2_g11, ADP,ATP carrier protein 1, mitochondrial	http://www.genome.jp/kegg-bin/show_pathway?ko04020/K05863%09red
Fatty acid degradation	ko00071	1	888	0.289709	0.37579	TR134207|c0_g1, Alcohol dehydrogenase-like 7	http://www.genome.jp/kegg-bin/show_pathway?ko00071/K00121%09red
Methane metabolism	ko00680	1	900	0.292988	0.37579	TR134207|c0_g1, Alcohol dehydrogenase-like 7	http://www.genome.jp/kegg-bin/show_pathway?ko00680/K00121%09red
Valine, leucine and isoleucine degradation	ko00280	1	927	0.300313	0.376988	TR105057|c1_g1, Probable 3-hydroxyisobutyryl-CoA hydrolase 3	http://www.genome.jp/kegg-bin/show_pathway?ko00280/K05605%09red
Sphingolipid signaling pathway	ko04071	1	1042	0.330679	0.387982	TR157460|c0_g1, Neutral ceramidase	http://www.genome.jp/kegg-bin/show_pathway?ko04071/K12349%09red
Plant-pathogen interaction	ko04626	1	1076	0.339405	0.387982	TR154155|c0_g3, Calmodulin-like protein 5	http://www.genome.jp/kegg-bin/show_pathway?ko04626/K13448%09red
Fatty acid metabolism	ko01212	1	1086	0.34195	0.387982	TR152915|c0_g2, 3-oxoacyl-[acyl-carrier-protein] synthase I	http://www.genome.jp/kegg-bin/show_pathway?ko01212/K09458%09red
Arginine and proline metabolism	ko00330	1	1330	0.401135	0.446546	TR157726|c5_g2, Urease subunit alpha	http://www.genome.jp/kegg-bin/show_pathway?ko00330/K01428%09red
Pyruvate metabolism	ko00620	1	1414	0.420268	0.459182	TR152243|c0_g1, Pyruvate, phosphate dikinase 1, chloroplastic	http://www.genome.jp/kegg-bin/show_pathway?ko00620/K01006%09red
Glycolysis / Gluconeogenesis	ko00010	1	1682	0.477369	0.502942	TR134207|c0_g1, Alcohol dehydrogenase-like 7	http://www.genome.jp/kegg-bin/show_pathway?ko00010/K00121%09red
Purine metabolism	ko00230	1	1799	0.500521	0.518083	TR157726|c5_g2, Urease subunit alpha	http://www.genome.jp/kegg-bin/show_pathway?ko00230/K01428%09red
2Wvs1M
None
2Wvs2M
#Term	ID	Input number	Background number	P-Value	Corrected P-Value	Input	Hyperlink
Flavonoid biosynthesis	ko00941	7	59	5.28891e-12	6.66403e-10	TR139775|c0_g1, Leucoanthocyanidin reductase; TR145156|c1_g1, Shikimate O-hydroxycinnamoyltransferase; TR95524|c0_g1, Cytochrome P450 CYP73A100; TR103463|c4_g1, Naringenin,2-oxoglutarate 3-dioxygenase; TR86523|c0_g1, Chalcone synthase 1; TR152048|c1_g1, Bifunctional dihydroflavonol 4-reductase/flavanone 4-reductase; TR98542|c0_g2, Chalcone--flavonone isomerase	http://www.genome.jp/kegg-bin/show_pathway?ko00941/K13065%09red/K13082%09red/K13081%09red/K01859%09red/K00475%09red/K00660%09red/K00487%09red
Phenylpropanoid biosynthesis	ko00940	12	532	1.76962e-11	1.11486e-09	TR146533|c0_g1, Peroxidase 20; TR145432|c0_g1, Peroxidase 53; TR95524|c0_g1, Cytochrome P450 CYP73A100; TR145156|c1_g1, Shikimate O-hydroxycinnamoyltransferase; TR105078|c1_g1, Probable mannitol dehydrogenase; TR153202|c2_g1, Probable cinnamyl alcohol dehydrogenase 6; TR105961|c3_g2, 4-coumarate--CoA ligase 2; TR144743|c0_g1, Peroxidase 4; TR134413|c0_g1, Peroxidase 11; TR90790|c0_g2, Beta-glucos…	http://www.genome.jp/kegg-bin/show_pathway?ko00940/K13065%09red/K01188%09red/K00083%09red/K05350%09red/K01904%09red/K00430%09red/K00487%09red
Sesquiterpenoid and triterpenoid biosynthesis	ko00909	7	88	7.25947e-11	3.04898e-09	TR157270|c1_g1|TR149661|c0_g5|TR156746|c2_g3|TR106996|c4_g3|TR107107|c1_g1|TR106996|c1_g1|TR96510|c3_g1	http://www.genome.jp/kegg-bin/show_pathway?ko00909/K00511%09red/K15813%09red/K15803%09red/K00801%09red/K15822%09red
Phenylalanine metabolism	ko00360	7	543	1.13702e-05	0.000358161	TR146533|c0_g1, Peroxidase 20; |TR145432|c0_g1, Peroxidase 53; TR95524|c0_g1, Cytochrome P450 CYP73A100; TR105961|c3_g2|TR144743|c0_g1|TR134413|c0_g1|TR146833|c0_g1	http://www.genome.jp/kegg-bin/show_pathway?ko00360/K00430%09red/K00487%09red/K01904%09red
DNA replication	ko03030	5	371	0.000170726	0.00430229	TR95519|c0_g1, DNA replication licensing factor MCM5; TR143851|c0_g1, Replication protein A 70 kDa DNA-binding subunit D; TR102978|c0_g1, DNA replication licensing factor MCM4; TR92327|c0_g1, Replication factor C subunit 3; TR97554|c0_g1, DNA replication licensing factor MCM2	http://www.genome.jp/kegg-bin/show_pathway?ko03030/K10756%09red/K02212%09red/K02540%09red/K07466%09red/K02209%09red
Pentose and glucuronate interconversions	ko00040	6	665	0.000326117	0.00684845	TR146435|c0_g1, Probable pectate lyase 12; TR96141|c0_g3, Probable pectate lyase 5; TR96141|c0_g2, Probable pectate lyase 1; TR96141|c0_g5, Putative pectate lyase 11; TR96141|c0_g4, Probable pectate lyase 18; TR106740|c0_g1, Probable pectinesterase/pectinesterase inhibitor 54	http://www.genome.jp/kegg-bin/show_pathway?ko00040/K01051%09red/K01728%09red
Diterpenoid biosynthesis	ko00904	2	34	0.00109733	0.0172829	TR105138|c0_g1, Ent-copalyl diphosphate synthase, chloroplastic; TR147959|c0_g1, Gibberellin 2-beta-dioxygenase 2	http://www.genome.jp/kegg-bin/show_pathway?ko00904/K04125%09red/K04120%09red
Ubiquinone and other terpenoid-quinone biosynthesis	ko00130	3	160	0.00144629	0.0187959	TR101028|c0_g3, Probable homogentisate phytyltransferase 1, chloroplastic; TR105961|c3_g2, 4-coumarate--CoA ligase 2; TR95524|c0_g1, Cytochrome P450 CYP73A100	http://www.genome.jp/kegg-bin/show_pathway?ko00130/K00487%09red/K01904%09red/K09833%09red
Stilbenoid, diarylheptanoid and gingerol biosynthesis	ko00945	2	40	0.00149174	0.0187959	TR95524|c0_g1, Cytochrome P450 CYP73A100; TR145156|c1_g1, Shikimate O-hydroxycinnamoyltransferase	http://www.genome.jp/kegg-bin/show_pathway?ko00945/K00487%09red/K13065%09red
Fatty acid elongation	ko00062	3	191	0.00237207	0.0271709	TR68596|c0_g1, 3-ketoacyl-CoA synthase 11; TR102195|c0_g1, 3-ketoacyl-CoA synthase 11; TR158073|c1_g3, 3-ketoacyl-CoA synthase 7	http://www.genome.jp/kegg-bin/show_pathway?ko00062/K15397%09red
Plant-pathogen interaction	ko04626	6	1076	0.00367229	0.038559	TR151789|c0_g2, Cyclic nucleotide-gated ion channel 2; TR154373|c1_g1, Calcium-dependent protein kinase 1; TR100613|c1_g1, Probable calcium-binding protein CML27; TR154155|c0_g3, Calmodulin-like protein 5; TR155460|c2_g1, Cyclic nucleotide-gated ion channel 1; TR97209|c1_g1, Cyclic nucleotide-gated ion channel 1	http://www.genome.jp/kegg-bin/show_pathway?ko04626/K05391%09red/K13412%09red/K13448%09red
alpha-Linolenic acid metabolism	ko00592	3	263	0.00572141	0.0554536	TR104975|c2_g1, Lipoxygenase 4, chloroplastic; TR97705|c0_g1, Allene oxide cyclase 2, chloroplastic; TR105142|c1_g2, Linoleate 13S-lipoxygenase 3-1, chloroplastic	http://www.genome.jp/kegg-bin/show_pathway?ko00592/K10525%09red/K00454%09red
Linoleic acid metabolism	ko00591	2	116	0.0111851	0.100666	TR104975|c2_g1, Lipoxygenase 4, chloroplastic; TR105142|c1_g2, Linoleate 13S-lipoxygenase 3-1, chloroplastic	http://www.genome.jp/kegg-bin/show_pathway?ko00591/K00454%09red
Plant hormone signal transduction	ko04075	3	424	0.0203192	0.170681	TR94968|c1_g1, Cyclin-D3-1; TR99688|c0_g1, Protein TIFY 3B; TR97585|c0_g1, Auxin transporter-like protein 5	http://www.genome.jp/kegg-bin/show_pathway?ko04075/K13464%09red/K14505%09red/K13946%09red
Starch and sucrose metabolism	ko00500	6	1705	0.0290895	0.215604	TR106740|c0_g1, Probable pectinesterase/pectinesterase inhibitor 54; TR102037|c1_g1, Probable trehalose-phosphate phosphatase D; TR107786|c2_g3, Beta-xylosidase/alpha-L-arabinofuranosidase 2; TR90790|c0_g2, Beta-glucosidase 12; TR105735|c1_g5, Beta-glucosidase 44; TR96937|c3_g1, Probable trehalose-phosphate phosphatase D	http://www.genome.jp/kegg-bin/show_pathway?ko00500/K01188%09red/K01051%09red/K05350%09red/K15920%09red/K01087%09red
Degradation of aromatic compounds	ko01220	2	242	0.0430417	0.267715	TR95524|c0_g1, Cytochrome P450 CYP73A100; TR134207|c0_g1, Alcohol dehydrogenase-like 7	http://www.genome.jp/kegg-bin/show_pathway?ko01220/K00121%09red/K00487%09red
Mismatch repair	ko03430	2	252	0.0462479	0.267715	TR143851|c0_g1, Replication protein A 70 kDa DNA-binding subunit D; TR92327|c0_g1, Replication factor C subunit 3	http://www.genome.jp/kegg-bin/show_pathway?ko03430/K10756%09red/K07466%09red
Zeatin biosynthesis	ko00908	1	41	0.0548573	0.290113	TR88354|c0_g1, Zeatin O-glucosyltransferase	http://www.genome.jp/kegg-bin/show_pathway?ko00908/K13495%09red
beta-Alanine metabolism	ko00410	3	634	0.0552596	0.290113	TR105057|c1_g1, Probable 3-hydroxyisobutyryl-CoA hydrolase 3; TR103641|c0_g1, Glutamate decarboxylase 4; TR105557|c4_g2, 3-hydroxyisobutyryl-CoA hydrolase-like protein 5	http://www.genome.jp/kegg-bin/show_pathway?ko00410/K01580%09red/K05605%09red
Galactose metabolism	ko00052	3	660	0.0607931	0.306397	TR157579|c0_g2, Probable galactinol--sucrose galactosyltransferase 1; TR102583|c1_g1, Probable galactinol--sucrose galactosyltransferase 1; TR150267|c0_g1, Probable galactinol--sucrose galactosyltransferase 2	http://www.genome.jp/kegg-bin/show_pathway?ko00052/K06617%09red
Apoptosis	ko04210	2	314	0.067913	0.316927	TR150855|c5_g4, G-type lectin S-receptor-like serine/threonine-protein kinase At1g11330; TR154126|c2_g2, PTI1-like tyrosine-protein kinase	http://www.genome.jp/kegg-bin/show_pathway?ko04210/K04733%09red
Cysteine and methionine metabolism	ko00270	4	1183	0.0771967	0.342606	TR144046|c0_g1, 1-aminocyclopropane-1-carboxylate oxidase 1; TR146785|c0_g1, 1-aminocyclopropane-1-carboxylate synthase; TR104465|c3_g1, DNA (cytosine-5)-methyltransferase CMT3; TR97065|c1_g1, DNA (cytosine-5)-methyltransferase 1	http://www.genome.jp/kegg-bin/show_pathway?ko00270/K01762%09red/K05933%09red/K00558%09red
Cyanoamino acid metabolism	ko00460	2	403	0.103469	0.386588	TR90790|c0_g2, Beta-glucosidase 12; TR105735|c1_g5, Beta-glucosidase 44	http://www.genome.jp/kegg-bin/show_pathway?ko00460/K01188%09red/K05350%09red
Gap junction	ko04540	3	864	0.112252	0.402776	TR152632|c3_g2, Tubulin beta-4 chain; TR152816|c4_g2, Tubulin beta-2 chain; TR95604|c0_g1, Tubulin alpha chain	http://www.genome.jp/kegg-bin/show_pathway?ko04540/K07374%09red/K07375%09red
Carotenoid biosynthesis	ko00906	1	90	0.115079	0.402776	TR152857|c0_g2, Abscisic acid 8'-hydroxylase 1	http://www.genome.jp/kegg-bin/show_pathway?ko00906/K09843%09red
Propanoate metabolism	ko00640	2	539	0.164759	0.428141	TR105057|c1_g1, Probable 3-hydroxyisobutyryl-CoA hydrolase 3; TR105557|c4_g2, 3-hydroxyisobutyryl-CoA hydrolase-like protein 5	http://www.genome.jp/kegg-bin/show_pathway?ko00640/K05605%09red
Nucleotide excision repair	ko03420	2	543	0.166649	0.428141	TR143851|c0_g1, Replication protein A 70 kDa DNA-binding subunit D; TR92327|c0_g1, Replication factor C subunit 3	http://www.genome.jp/kegg-bin/show_pathway?ko03420/K10756%09red/K07466%09red
Cell cycle	ko04110	3	1042	0.16668	0.428141	TR95519|c0_g1, DNA replication licensing factor MCM5; TR102978|c0_g1, DNA replication licensing factor MCM4; TR97554|c0_g1, DNA replication licensing factor MCM2	http://www.genome.jp/kegg-bin/show_pathway?ko04110/K02212%09red/K02540%09red/K02209%09red
Circadian rhythm - plant	ko04712	1	151	0.184733	0.432829	TR86523|c0_g1, Chalcone synthase 1	http://www.genome.jp/kegg-bin/show_pathway?ko04712/K00660%09red
Naphthalene degradation	ko00626	1	158	0.192368	0.432829	TR134207|c0_g1, Alcohol dehydrogenase-like 7	http://www.genome.jp/kegg-bin/show_pathway?ko00626/K00121%09red
Adherens junction	ko04520	2	678	0.23211	0.487353	TR86577|c0_g1, Rac-like GTP-binding protein ARAC7; TR155213|c0_g1, Rac-like GTP-binding protein RAC2	http://www.genome.jp/kegg-bin/show_pathway?ko04520/K04392%09red
Taurine and hypotaurine metabolism	ko00430	1	215	0.251947	0.487353	TR103641|c0_g1, Glutamate decarboxylase 4	http://www.genome.jp/kegg-bin/show_pathway?ko00430/K01580%09red
Axon guidance	ko04360	2	725	0.25533	0.487353	TR86577|c0_g1, Rac-like GTP-binding protein ARAC7; TR155213|c0_g1, Rac-like GTP-binding protein RAC2	http://www.genome.jp/kegg-bin/show_pathway?ko04360/K04392%09red
Homologous recombination	ko03440	1	230	0.266884	0.487353	TR143851|c0_g1, Replication protein A 70 kDa DNA-binding subunit D; TR92327|c0_g1, Replication factor C subunit 3	http://www.genome.jp/kegg-bin/show_pathway?ko03440/K07466%09red
Nicotinate and nicotinamide metabolism	ko00760	1	241	0.277648	0.494451	TR149585|c0_g1, 5'-nucleotidase SurE	http://www.genome.jp/kegg-bin/show_pathway?ko00760/K03787%09red
Base excision repair	ko03410	1	242	0.278619	0.494451	TR139928|c1_g1, Probable GMP synthase	http://www.genome.jp/kegg-bin/show_pathway?ko03410/K01246%09red
Other glycan degradation	ko00511	1	249	0.285378	0.49537	TR92692|c0_g1, Alpha-L-fucosidase 1	http://www.genome.jp/kegg-bin/show_pathway?ko00511/K01206%09red
Valine, leucine and isoleucine degradation	ko00280	2	927	0.354543	0.539044	TR105057|c1_g1, Probable 3-hydroxyisobutyryl-CoA hydrolase 3; TR105557|c4_g2, 3-hydroxyisobutyryl-CoA hydrolase-like protein 5	http://www.genome.jp/kegg-bin/show_pathway?ko00280/K05605%09red
Regulation of autophagy	ko04140	1	355	0.380344	0.563805	TR104675|c0_g2, U-box domain-containing protein 44	http://www.genome.jp/kegg-bin/show_pathway?ko04140/K08332%09red
Sphingolipid signaling pathway	ko04071	2	1042	0.409079	0.583092	TR86577|c0_g1, Rac-like GTP-binding protein ARAC7; TR155213|c0_g1, Rac-like GTP-binding protein RAC2	http://www.genome.jp/kegg-bin/show_pathway?ko04071/K04392%09red
Rap1 signaling pathway	ko04015	2	1054	0.414645	0.583092	TR86577|c0_g1, Rac-like GTP-binding protein ARAC7; TR155213|c0_g1, Rac-like GTP-binding protein RAC2	http://www.genome.jp/kegg-bin/show_pathway?ko04015/K04392%09red
Ras signaling pathway	ko04014	2	1103	0.437094	0.605208	TR86577|c0_g1, Rac-like GTP-binding protein ARAC7; TR155213|c0_g1, Rac-like GTP-binding protein RAC2	http://www.genome.jp/kegg-bin/show_pathway?ko04014/K04392%09red
Fatty acid biosynthesis	ko00061	1	447	0.452509	0.607948	TR140857|c0_g2, Acyl-[acyl-carrier-protein] desaturase 6, chloroplastic	http://www.genome.jp/kegg-bin/show_pathway?ko00061/K03921%09red
Butanoate metabolism	ko00650	1	455	0.458373	0.607948	TR103641|c0_g1, Glutamate decarboxylase 4	http://www.genome.jp/kegg-bin/show_pathway?ko00650/K01580%09red
Metabolism of xenobiotics by cytochrome P450	ko00980	1	494	0.486079	0.624958	TR134207|c0_g1, Alcohol dehydrogenase-like 7	http://www.genome.jp/kegg-bin/show_pathway?ko00980/K00121%09red
Pyrimidine metabolism	ko00240	2	1247	0.500219	0.633895	TR149585|c0_g1, 5'-nucleotidase SurE; TR140194|c0_g1, Ribonucleoside-diphosphate reductase small chain	http://www.genome.jp/kegg-bin/show_pathway?ko00240/K10808%09red/K03787%09red
Biosynthesis of unsaturated fatty acids	ko01040	1	519	0.503091	0.633895	TR140857|c0_g2, Acyl-[acyl-carrier-protein] desaturase 6, chloroplastic	http://www.genome.jp/kegg-bin/show_pathway?ko01040/K03921%09red
MAPK signaling pathway	ko04010	2	1281	0.514453	0.634588	TR86577|c0_g1, Rac-like GTP-binding protein ARAC7; TR155213|c0_g1, Rac-like GTP-binding protein RAC2	http://www.genome.jp/kegg-bin/show_pathway?ko04010/K04392%09red
Protein export	ko03060	1	550	0.523409	0.634588	TR106208|c0_g1, Luminal-binding protein 2	http://www.genome.jp/kegg-bin/show_pathway?ko03060/K09490%09red
Pyruvate metabolism	ko00620	2	1414	0.567507	0.662091	TR152243|c0_g1, Pyruvate, phosphate dikinase 1, chloroplastic; TR97404|c0_g1, DJ-1 protein homolog E	http://www.genome.jp/kegg-bin/show_pathway?ko00620/K01006%09red/K18881%09red
Tyrosine metabolism	ko00350	1	647	0.58179	0.670357	TR134207|c0_g1, Alcohol dehydrogenase-like 7	http://www.genome.jp/kegg-bin/show_pathway?ko00350/K00121%09red
Purine metabolism	ko00230	2	1799	0.696901	0.756716	TR149585|c0_g1 5'-nucleotidase SurE; TR140194|c0_g1, Ribonucleoside-diphosphate reductase small chain	http://www.genome.jp/kegg-bin/show_pathway?ko00230/K10808%09red/K03787%09red
Fatty acid degradation	ko00071	1	888	0.697812	0.756716	TR134207|c0_g1, Alcohol dehydrogenase-like 7	http://www.genome.jp/kegg-bin/show_pathway?ko00071/K00121%09red
Carbon metabolism	ko01200	4	3664	0.726787	0.764786	TR152243|c0_g1, Pyruvate, phosphate dikinase 1, chloroplastic; TR105057|c1_g1, Probable 3-hydroxyisobutyryl-CoA hydrolase 3; TR134207|c0_g1, Alcohol dehydrogenase-like 7; TR105557|c4_g2, 3-hydroxyisobutyryl-CoA hydrolase-like protein 5	http://www.genome.jp/kegg-bin/show_pathway?ko01200/K00121%09red/K01006%09red/K05605%09red
Glutathione metabolism	ko00480	1	967	0.728367	0.764786	TR140194|c0_g1, Ribonucleoside-diphosphate reductase small chain	http://www.genome.jp/kegg-bin/show_pathway?ko00480/K10808%09red
Fatty acid metabolism	ko01212	1	1086	0.76868	0.793119	TR140857|c0_g2, Acyl-[acyl-carrier-protein] desaturase 6, chloroplastic	http://www.genome.jp/kegg-bin/show_pathway?ko01212/K03921%09red
Alanine, aspartate and glutamate metabolism	ko00250	1	1104	0.774236	0.793119	TR103641|c0_g1, Glutamate decarboxylase 4	http://www.genome.jp/kegg-bin/show_pathway?ko00250/K01580%09red
Glycolysis / Gluconeogenesis	ko00010	1	1682	0.896686	0.911149	TR134207|c0_g1, Alcohol dehydrogenase-like 7	http://www.genome.jp/kegg-bin/show_pathway?ko00010/K00121%09red
Amino sugar and nucleotide sugar metabolism	ko00520	1	1881	0.921105	0.928474	TR107786|c2_g3, Beta-xylosidase/alpha-L-arabinofuranosidase 2	http://www.genome.jp/kegg-bin/show_pathway?ko00520/K15920%09red
Protein processing in endoplasmic reticulum	ko04141	1	3627	0.992679	0.992679	TR106208|c0_g1, Luminal-binding protein 2	http://www.genome.jp/kegg-bin/show_pathway?ko04141/K09490%09red
1Mvs2M
#Term	ID	Input number	Background number	P-Value	Corrected P-Value	Input	Hyperlink
alpha-Linolenic acid metabolism	ko00592	3	263	0.000316961	0.0135116	TR104975|c2_g1; Lipoxygenase 4, chloroplastic; TR97705|c0_g1, Allene oxide cyclase 2, chloroplastic; TR105142|c1_g2, Linoleate 13S-lipoxygenase 3-1, chloroplastic	http://www.genome.jp/kegg-bin/show_pathway?ko00592/K10525%09red/K00454%09red
Pentose and glucuronate interconversions	ko00040	4	665	0.000342066	0.0135116	TR146435|c0_g1, Probable pectate lyase 12; TR96141|c0_g3, Probable pectate lyase 5; TR96141|c0_g2, Probable pectate lyase 1; TR96141|c0_g4, Probable pectate lyase 18	http://www.genome.jp/kegg-bin/show_pathway?ko00040/K01728%09red
Sesquiterpenoid and triterpenoid biosynthesis	ko00909	2	88	0.000915012	0.0240953	TR149661|c0_g5, Beta-amyrin synthase; TR96510|c3_g1, Camelliol C synthase	http://www.genome.jp/kegg-bin/show_pathway?ko00909/K15822%09red/K15813%09red
Plant hormone signal transduction	ko04075	3	424	0.00124421	0.0245731	TR105096|c1_g1, Protein TIFY 9; TR94654|c0_g1, Protein TIFY 10A; TR143736|c3_g1, Auxin-responsive protein IAA14	http://www.genome.jp/kegg-bin/show_pathway?ko04075/K13464%09red/K14484%09red
Linoleic acid metabolism	ko00591	2	116	0.00156317	0.0246981	TR104975|c2_g1; Lipoxygenase 4, chloroplastic; TR105142|c1_g2, Linoleate 13S-lipoxygenase 3-1, chloroplastic	http://www.genome.jp/kegg-bin/show_pathway?ko00591/K00454%09red
Stilbenoid, diarylheptanoid and gingerol biosynthesis	ko00945	1	40	0.0197828	0.175129	TR95524|c0_g1, Cytochrome P450 CYP73A100	http://www.genome.jp/kegg-bin/show_pathway?ko00945/K00487%09red
Metabolism of xenobiotics by cytochrome P450	ko00980	2	494	0.0246808	0.175129	TR142226|c0_g1, Glutathione S-transferase U17; TR81788|c0_g1, Probable glutathione S-transferase	http://www.genome.jp/kegg-bin/show_pathway?ko00980/K00799%09red
Biosynthesis of unsaturated fatty acids	ko01040	2	519	0.0270223	0.175129	TR140857|c0_g2, Acyl-[acyl-carrier-protein] desaturase 6, chloroplastic; TR151504|c2_g1, Omega-3 fatty acid desaturase, chloroplastic	http://www.genome.jp/kegg-bin/show_pathway?ko01040/K10257%09red/K03921%09red
Phenylpropanoid biosynthesis	ko00940	2	532	0.028274	0.175129	TR95524|c0_g1, Cytochrome P450 CYP73A100; TR105078|c1_g1, Probable mannitol dehydrogenase	http://www.genome.jp/kegg-bin/show_pathway?ko00940/K00083%09red/K00487%09red
Flavonoid biosynthesis	ko00941	1	59	0.0288187	0.175129	TR95524|c0_g1, Cytochrome P450 CYP73A100	http://www.genome.jp/kegg-bin/show_pathway?ko00941/K00487%09red
Carotenoid biosynthesis	ko00906	1	90	0.0433846	0.244813	TR152857|c0_g2, Abscisic acid 8'-hydroxylase 1	http://www.genome.jp/kegg-bin/show_pathway?ko00906/K09843%09red
Ubiquinone and other terpenoid-quinone biosynthesis	ko00130	1	160	0.0754848	0.353079	TR95524|c0_g1,Cytochrome P450 CYP73A100	http://www.genome.jp/kegg-bin/show_pathway?ko00130/K00487%09red
Glutathione metabolism	ko00480	2	967	0.081446	0.353079	TR142226|c0_g1, Glutathione S-transferase U17; TR81788|c0_g1, Probable glutathione S-transferase	http://www.genome.jp/kegg-bin/show_pathway?ko00480/K00799%09red
Plant-pathogen interaction	ko04626	2	1076	0.097503	0.353079	TR106764|c0_g3, Disease resistance protein At4g27190; TR154155|c0_g3, Calmodulin-like protein 5	http://www.genome.jp/kegg-bin/show_pathway?ko04626/K13459%09red/K13448%09red
Fatty acid metabolism	ko01212	2	1086	0.0990185	0.353079	TR140857|c0_g2, Acyl-[acyl-carrier-protein] desaturase 6, chloroplastic; TR151504|c2_g1, Omega-3 fatty acid desaturase, chloroplastic	http://www.genome.jp/kegg-bin/show_pathway?ko01212/K10257%09red/K03921%09red
Taurine and hypotaurine metabolism	ko00430	1	215	0.0999562	0.353079	TR103641|c0_g1, Glutamate decarboxylase 4	http://www.genome.jp/kegg-bin/show_pathway?ko00430/K01580%09red
Nicotinate and nicotinamide metabolism	ko00760	1	241	0.1113	0.353079	TR149585|c0_g1, 5'-nucleotidase SurE	http://www.genome.jp/kegg-bin/show_pathway?ko00760/K03787%09red
Degradation of aromatic compounds	ko01220	1	242	0.111734	0.353079	TR95524|c0_g1, Cytochrome P450 CYP73A100	http://www.genome.jp/kegg-bin/show_pathway?ko01220/K00487%09red
Apoptosis	ko04210	1	314	0.1424	0.429043	TR150855|c5_g4, G-type lectin S-receptor-like serine/threonine-protein kinase At1g11330	http://www.genome.jp/kegg-bin/show_pathway?ko04210/K04733%09red
Fatty acid biosynthesis	ko00061	1	447	0.196316	0.429043	TR140857|c0_g2, Acyl-[acyl-carrier-protein] desaturase 6, chloroplastic; TR151504|c2_g1, Omega-3 fatty acid desaturase, chloroplastic	http://www.genome.jp/kegg-bin/show_pathway?ko00061/K03921%09red
Butanoate metabolism	ko00650	1	455	0.19945	0.429043	TR103641|c0_g1, Glutamate decarboxylase 4	http://www.genome.jp/kegg-bin/show_pathway?ko00650/K01580%09red
Starch and sucrose metabolism	ko00500	2	1705	0.202338	0.429043	TR151883|c0_g2, Probable galacturonosyltransferase 15; TR96937|c3_g1, Probable trehalose-phosphate phosphatase D	http://www.genome.jp/kegg-bin/show_pathway?ko00500/K13648%09red/K01087%09red
Phenylalanine metabolism	ko00360	1	543	0.233135	0.437923	TR95524|c0_g1, Cytochrome P450 CYP73A100	http://www.genome.jp/kegg-bin/show_pathway?ko00360/K00487%09red
beta-Alanine metabolism	ko00410	1	634	0.266493	0.467842	TR103641|c0_g1, Glutamate decarboxylase 4	http://www.genome.jp/kegg-bin/show_pathway?ko00410/K01580%09red
Axon guidance	ko04360	1	725	0.298413	0.471493	TR155213|c0_g1, Rac-like GTP-binding protein RAC2	http://www.genome.jp/kegg-bin/show_pathway?ko04360/K04392%09red
Sphingolipid signaling pathway	ko04071	1	1042	0.399239	0.514684	TR155213|c0_g1, Rac-like GTP-binding protein RAC2	http://www.genome.jp/kegg-bin/show_pathway?ko04071/K04392%09red
Rap1 signaling pathway	ko04015	1	1054	0.40276	0.514684	TR155213|c0_g1, Rac-like GTP-binding protein RAC2	http://www.genome.jp/kegg-bin/show_pathway?ko04015/K04392%09red
Ras signaling pathway	ko04014	1	1103	0.416926	0.514996	TR155213|c0_g1, Rac-like GTP-binding protein RAC2	http://www.genome.jp/kegg-bin/show_pathway?ko04014/K04392%09red
Alanine, aspartate and glutamate metabolism	ko00250	1	1104	0.417212	0.514996	TR103641|c0_g1, Glutamate decarboxylase 4	http://www.genome.jp/kegg-bin/show_pathway?ko00250/K01580%09red
Cysteine and methionine metabolism	ko00270	1	1183	0.439343	0.52588	TR146785|c0_g1, 1-aminocyclopropane-1-carboxylate synthase	http://www.genome.jp/kegg-bin/show_pathway?ko00270/K01762%09red
Pyrimidine metabolism	ko00240	1	1247	0.45666	0.535776	TR149585|c0_g1, 5'-nucleotidase SurE	http://www.genome.jp/kegg-bin/show_pathway?ko00240/K03787%09red
MAPK signaling pathway	ko04010	1	1281	0.465644	0.535776	TR155213|c0_g1, Rac-like GTP-binding protein RAC2	http://www.genome.jp/kegg-bin/show_pathway?ko04010/K04392%09red
Pyruvate metabolism	ko00620	1	1414	0.499394	0.54044	TR97404|c0_g1, DJ-1 protein homolog E	http://www.genome.jp/kegg-bin/show_pathway?ko00620/K18881%09red
Purine metabolism	ko00230	1	1799	0.585649	0.60086	TR149585|c0_g1, 5'-nucleotidase SurE	http://www.genome.jp/kegg-bin/show_pathway?ko00230/K03787%09red
Amino sugar and nucleotide sugar metabolism	ko00520	1	1881	0.602025	0.609743	TR151883|c0_g2, Probable galacturonosyltransferase 15	http://www.genome.jp/kegg-bin/show_pathway?ko00520/K13648%09red
Downregulated (host litchi)
0Dvs1W
None
0Dvs2W
#Term	ID	Input number	Background number	P-Value	Corrected P-Value	Input	Hyperlink
Flavonoid biosynthesis	ko00941	8	59	6.91e-21	1.24e-19	TR139775|c0_g1, Leucoanthocyanidin reductase; TR150544|c0_g2, Anthocyanidin reductase; TR152853|c2_g1, Chalcone synthase 1; TR103463|c4_g3, Flavanone 3-dioxygenase; TR103463|c4_g1, Naringenin,2-oxoglutarate 3-dioxygenase; TR86523|c0_g1, Chalcone synthase 1; TR152048|c1_g1, Bifunctional dihydroflavonol 4-reductase/flavanone 4-reductase; TR98315|c1_g1, Flavonoid 3'-monooxygenase	http://www.genome.jp/kegg-bin/show_pathway?ko00941/K08695%09red/K13082%09red/K13081%09red/K00475%09red/K00660%09red/K05280%09red
Starch and sucrose metabolism	ko00500	9	1705	4.59e-11	4.13e-10	TR99628|c0_g1, Alpha-1,4 glucan phosphorylase L-1 isozyme, chloroplastic; /amyloplastic TR100498|c0_g1, Glucose-1-phosphate adenylyltransferase small subunit, chloroplastic/amyloplastic; TR95392|c0_g1, Glucose-1-phosphate adenylyltransferase large subunit 1; TR103943|c0_g1, Glucose-1-phosphate adenylyltransferase large subunit 2, chloroplastic/amyloplastic; TR144136|c0_g1, Alpha-1,4 glucan phosph…	http://www.genome.jp/kegg-bin/show_pathway?ko00500/K00688%09red/K16055%09red/K00975%09red/K01176%09red/K00705%09red
Circadian rhythm - plant	ko04712	2	151	0.000431339	0.00258803	TR152853|c2_g1, Chalcone synthase 1; TR86523|c0_g1, Chalcone synthase 1	http://www.genome.jp/kegg-bin/show_pathway?ko04712/K00660%09red
Flavone and flavonol biosynthesis	ko00944	1	8	0.00177071	0.00774305	TR98315|c1_g1, Flavonoid 3'-monooxygenase	http://www.genome.jp/kegg-bin/show_pathway?ko00944/K05280%09red
Amino sugar and nucleotide sugar metabolism	ko00520	3	1881	0.00609291	0.0182787	TR103943|c0_g1, Glucose-1-phosphate adenylyltransferase large subunit 2, chloroplastic/amyloplastic; TR95392|c0_g1, Glucose-1-phosphate adenylyltransferase large subunit 1; TR100498|c0_g1, Glucose-1-phosphate adenylyltransferase small subunit, chloroplastic/amyloplastic	http://www.genome.jp/kegg-bin/show_pathway?ko00520/K00975%09red
Carotenoid biosynthesis	ko00906	1	90	0.0177637	0.0399683	TR104617|c2_g1, Carotenoid cleavage dioxygenase 7, chloroplastic	http://www.genome.jp/kegg-bin/show_pathway?ko00906/K17912%09red
Ubiquinone and other terpenoid-quinone biosynthesis	ko00130	1	160	0.0312183	0.0620828	TR105961|c3_g2, 4-coumarate--CoA ligase 2	http://www.genome.jp/kegg-bin/show_pathway?ko00130/K01904%09red
Protein processing in endoplasmic reticulum	ko04141	3	3627	0.0344905	0.0620828	TR100120|c0_g1|TR104888|c0_g4|TR143223|c0_g2, Small heat shock protein, chloroplastic	http://www.genome.jp/kegg-bin/show_pathway?ko04141/K13993%09red
Carbohydrate digestion and absorption	ko04973	1	211	0.0409077	0.0669399	TR107281|c0_g10, Alpha-amylase	http://www.genome.jp/kegg-bin/show_pathway?ko04973/K01176%09red
Phenylpropanoid biosynthesis	ko00940	1	532	0.0997602	0.122056	TR105961|c3_g2, 4-coumarate--CoA ligase 2	http://www.genome.jp/kegg-bin/show_pathway?ko00940/K01904%09red
Phenylalanine metabolism	ko00360	1	543	0.101713	0.122056	TR105961|c3_g2, 4-coumarate--CoA ligase 2	http://www.genome.jp/kegg-bin/show_pathway?ko00360/K01904%09red
0Dvs1M
#Term	ID	Input number	Background number	P-Value	Corrected P-Value	Input	Hyperlink
Starch and sucrose metabolism	ko00500	5	1705	9.54e-06	0.000257677	TR144136|c0_g1, Alpha-1,4 glucan phosphorylase L isozyme, chloroplastic/amyloplastic;TR152687|c3_g2, Alpha,alpha-trehalose-phosphate synthase [UDP-forming] 5; TR95392|c0_g1, Glucose-1-phosphate adenylyltransferase large subunit 1; TR100498|c0_g1, Glucose-1-phosphate adenylyltransferase small subunit, chloroplastic/amyloplastic; TR99628|c0_g1, Alpha-1,4 glucan phosphorylase L-1 isozyme, chloroplas…	http://www.genome.jp/kegg-bin/show_pathway?ko00500/K00688%09red/K16055%09red/K00975%09red
Amino sugar and nucleotide sugar metabolism	ko00520	3	1881	0.0038456	0.0519156	TR95392|c0_g1, Glucose-1-phosphate adenylyltransferase large subunit 1; TR97105|c0_g1, Hevamine-A; TR100498|c0_g1, Glucose-1-phosphate adenylyltransferase small subunit, chloroplastic/amyloplastic	http://www.genome.jp/kegg-bin/show_pathway?ko00520/K01183%09red/K00975%09red
Zeatin biosynthesis	ko00908	1	41	0.00700607	0.0630546	TR137330|c0_g1, Cytokinin hydroxylase	http://www.genome.jp/kegg-bin/show_pathway?ko00908/K10717%09red
Flavonoid biosynthesis	ko00941	1	59	0.00999406	0.0674599	TR103463|c4_g3, Flavanone 3-dioxygenase	http://www.genome.jp/kegg-bin/show_pathway?ko00941/K00475%09red
Limonene and pinene degradation	ko00903	1	211	0.0348804	0.156962	TR104380|c4_g1, Aldehyde dehydrogenase family 2 member B7, mitochondrial	http://www.genome.jp/kegg-bin/show_pathway?ko00903/K00128%09red
Histidine metabolism	ko00340	1	356	0.0580542	0.174075	TR104380|c4_g1, Aldehyde dehydrogenase family 2 member B7, mitochondrial	http://www.genome.jp/kegg-bin/show_pathway?ko00340/K00128%09red
Ascorbate and aldarate metabolism	ko00053	1	373	0.0607355	0.174075	TR104380|c4_g1, Aldehyde dehydrogenase family 2 member B7, mitochondrial	http://www.genome.jp/kegg-bin/show_pathway?ko00053/K00128%09red
Plant hormone signal transduction	ko04075	1	424	0.068735	0.174075	TR93511|c0_g1, Transcription factor MYC4	http://www.genome.jp/kegg-bin/show_pathway?ko04075/K13422%09red
beta-Alanine metabolism	ko00410	1	634	0.100983	0.194632	TR104380|c4_g1, Aldehyde dehydrogenase family 2 member B7, mitochondrial	http://www.genome.jp/kegg-bin/show_pathway?ko00410/K00128%09red
Pentose and glucuronate interconversions	ko00040	1	665	0.105651	0.194632	TR104380|c4_g1, Aldehyde dehydrogenase family 2 member B7, mitochondrial	http://www.genome.jp/kegg-bin/show_pathway?ko00040/K00128%09red
Glycerolipid metabolism	ko00561	1	707	0.111937	0.194632	TR104380|c4_g1, Aldehyde dehydrogenase family 2 member B7, mitochondrial	http://www.genome.jp/kegg-bin/show_pathway?ko00561/K00128%09red
Fatty acid degradation	ko00071	1	888	0.138541	0.194632	TR104380|c4_g1, Aldehyde dehydrogenase family 2 member B7, mitochondrial	http://www.genome.jp/kegg-bin/show_pathway?ko00071/K00128%09red
Valine, leucine and isoleucine degradation	ko00280	1	927	0.144172	0.194632	TR104380|c4_g1, Aldehyde dehydrogenase family 2 member B7, mitochondrial	http://www.genome.jp/kegg-bin/show_pathway?ko00280/K00128%09red
Arginine and proline metabolism	ko00330	1	1330	0.200299	0.235133	TR104380|c4_g1, Aldehyde dehydrogenase family 2 member B7, mitochondrial	http://www.genome.jp/kegg-bin/show_pathway?ko00330/K00128%09red
0Dvs2M
#Term	ID	Input number	Background number	P-Value	Corrected P-Value	Input	Hyperlink
Starch and sucrose metabolism	ko00500	11	1705	2.07e-10	9.74e-09	TR102494|c1_g3, Granule-bound starch synthase 2, chloroplastic/amyloplastic; TR99628|c0_g1, Alpha-1,4 glucan phosphorylase L-1 isozyme, chloroplastic/amyloplastic; TR100498|c0_g1, Glucose-1-phosphate adenylyltransferase small subunit, chloroplastic/amyloplastic; TR144136|c0_g1, Alpha-1,4 glucan phosphorylase L isozyme, chloroplastic/amyloplastic; TR95392|c0_g1, Glucose-1-phosphate adenylyltransfe…	http://www.genome.jp/kegg-bin/show_pathway?ko00500/K00975%09red/K00700%09red/K16055%09red/K00703%09red/K00705%09red/K00688%09red/K01835%09red
Circadian rhythm - plant	ko04712	3	151	4.17e-05	0.000980277	TR142561|c1_g1, Adagio protein 3; TR154718|c0_g1, Two-component response regulator-like PRR95; TR154315|c0_g1, Two-component response regulator-like APRR5	http://www.genome.jp/kegg-bin/show_pathway?ko04712/K12116%09red/K12130%09red
Antigen processing and presentation	ko04612	5	1126	0.000127009	0.0019898	TR157375|c4_g4, Heat shock protein 82; TR143823|c0_g1, Heat shock 70 kDa protein; TR92002|c2_g1, Putative heat shock protein HSP 90-beta-3; TR105699|c2_g1, Nuclear transcription factor Y subunit A-2; TR153454|c4_g2, Uncharacterized protein	http://www.genome.jp/kegg-bin/show_pathway?ko04612/K04079%09red/K08064%09red/K03283%09red
Amino sugar and nucleotide sugar metabolism	ko00520	4	1881	0.00859	0.100545	TR95392|c0_g1, Glucose-1-phosphate adenylyltransferase large subunit 1; TR100498|c0_g1, Glucose-1-phosphate adenylyltransferase small subunit, chloroplastic; TR151004|c0_g1, amyloplastic/Phosphoglucomutase, chloroplastic; TR97105|c0_g1, Hevamine-A	http://www.genome.jp/kegg-bin/show_pathway?ko00520/K01835%09red/K01183%09red/K00975%09red
Plant hormone signal transduction	ko04075	2	424	0.0142701	0.100545	TR155793|c3_g3, Probable protein phosphatase 2C 24; TR145437|c2_g1, Regulatory protein NPR5	http://www.genome.jp/kegg-bin/show_pathway?ko04075/K14497%09red/K14508%09red
NOD-like receptor signaling pathway	ko04621	2	480	0.0179975	0.100545	TR157375|c4_g4, Heat shock protein 82; TR92002|c2_g1, Putative heat shock protein HSP 90-beta-3	http://www.genome.jp/kegg-bin/show_pathway?ko04621/K04079%09red
Protein processing in endoplasmic reticulum	ko04141	5	3627	0.0192532	0.100545	TR100120|c0_g1, Small heat shock protein, chloroplastic; TR157375|c4_g4, Heat shock protein 82; TR143823|c0_g1, Heat shock 70 kDa protein; TR92002|c2_g1, Heat shock 70 kDa protein; TR148823|c0_g6, Putative heat shock protein HSP 90-beta-3	http://www.genome.jp/kegg-bin/show_pathway?ko04141/K04079%09red/K09503%09red/K13993%09red/K03283%09red
Carotenoid biosynthesis	ko00906	1	90	0.037798	0.144629	TR104617|c2_g1 Carotenoid cleavage dioxygenase 7, chloroplastic	http://www.genome.jp/kegg-bin/show_pathway?ko00906/K17912%09red
Pentose phosphate pathway	ko00030	2	737	0.0394954	0.144629	TR73932|c0_g1, Fructose-1,6-bisphosphatase, chloroplastic; TR151004|c0_g1, Phosphoglucomutase, chloroplastic	http://www.genome.jp/kegg-bin/show_pathway?ko00030/K01835%09red/K03841%09red
Thiamine metabolism	ko00730	1	103	0.0430811	0.144629	TR100772|c0_g1, Thiamine thiazole synthase, chloroplastic	http://www.genome.jp/kegg-bin/show_pathway?ko00730/K03146%09red
Biotin metabolism	ko00780	1	123	0.0511531	0.16028	TR150872|c0_g1, Short-chain type dehydrogenase/reductase	http://www.genome.jp/kegg-bin/show_pathway?ko00780/K00059%09red
Plant-pathogen interaction	ko04626	2	1076	0.0767842	0.225554	TR157375|c4_g4, Heat shock protein 82; TR92002|c2_g1, Putative heat shock protein HSP 90-beta-3	http://www.genome.jp/kegg-bin/show_pathway?ko04626/K04079%09red
PI3K-Akt signaling pathway	ko04151	2	1722	0.165746	0.348916	TR157375|c4_g4, Heat shock protein 82; TR92002|c2_g1, Putative heat shock protein HSP 90-beta-3	http://www.genome.jp/kegg-bin/show_pathway?ko04151/K04079%09red
Fatty acid biosynthesis	ko00061	1	447	0.172923	0.348916	TR150872|c0_g1, Short-chain type dehydrogenase/reductase	http://www.genome.jp/kegg-bin/show_pathway?ko00061/K00059%09red
Phenylalanine, tyrosine and tryptophan biosynthesis	ko00400	1	462	0.17817	0.348916	TR105976|c0_g3, Bifunctional 3-dehydroquinate dehydratase/shikimate dehydrogenase, chloroplastic	http://www.genome.jp/kegg-bin/show_pathway?ko00400/K13832%09red
Biosynthesis of unsaturated fatty acids	ko01040	1	519	0.197809	0.357579	TR150872|c0_g1, Short-chain type dehydrogenase/reductase	http://www.genome.jp/kegg-bin/show_pathway?ko01040/K00059%09red
Fructose and mannose metabolism	ko00051	1	632	0.235383	0.409741	TR73932|c0_g1, Fructose-1,6-bisphosphatase, chloroplastic	http://www.genome.jp/kegg-bin/show_pathway?ko00051/K03841%09red
Methane metabolism	ko00680	1	900	0.317683	0.452457	TR73932|c0_g1, Fructose-1,6-bisphosphatase, chloroplastic	http://www.genome.jp/kegg-bin/show_pathway?ko00680/K03841%09red
Fatty acid metabolism	ko01212	1	1086	0.36959	0.482521	TR150872|c0_g1, Short-chain type dehydrogenase/reductase	http://www.genome.jp/kegg-bin/show_pathway?ko01212/K00059%09red
MAPK signaling pathway	ko04010	1	1281	0.41982	0.521644	TR143823|c0_g1, Heat shock 70 kDa protein	http://www.genome.jp/kegg-bin/show_pathway?ko04010/K03283%09red
1Wvs2W
#Term	ID	Input number	Background number	P-Value	Corrected P-Value	Input	Hyperlink
Phenylpropanoid biosynthesis	ko00940	2	532	0.000527836	0.00269254	TR95524|c0_g1, Cytochrome P450 CYP73A100; TR145432|c0_g1, Peroxidase 53	http://www.genome.jp/kegg-bin/show_pathway?ko00940/K00430%09red/K00487%09red
Phenylalanine metabolism	ko00360	2	543	0.000549608	0.00269254	TR95524|c0_g1, Cytochrome P450 CYP73A100; TR145432|c0_g1, Peroxidase 53	http://www.genome.jp/kegg-bin/show_pathway?ko00360/K00430%09red/K00487%09red
Galactose metabolism	ko00052	2	660	0.000807763	0.00269254	TR157579|c0_g1, Probable galactinol--sucrose galactosyltransferase 2; TR150267|c0_g1, Probable galactinol--sucrose galactosyltransferase 2	http://www.genome.jp/kegg-bin/show_pathway?ko00052/K06617%09red
Stilbenoid, diarylheptanoid and gingerol biosynthesis	ko00945	1	40	0.0026209	0.00655225	TR95524|c0_g1, Cytochrome P450 CYP73A100; TR145432|c0_g1, Peroxidase 53	http://www.genome.jp/kegg-bin/show_pathway?ko00945/K00487%09red
Flavonoid biosynthesis	ko00941	1	59	0.00383331	0.00766663	TR95524|c0_g1, Cytochrome P450 CYP73A100; TR145432|c0_g1, Peroxidase 53	http://www.genome.jp/kegg-bin/show_pathway?ko00941/K00487%09red
Ubiquinone and other terpenoid-quinone biosynthesis	ko00130	1	160	0.0102554	0.0170924	TR95524|c0_g1, Cytochrome P450 CYP73A100; TR145432|c0_g1, Peroxidase 53	http://www.genome.jp/kegg-bin/show_pathway?ko00130/K00487%09red
Tropane, piperidine and pyridine alkaloid biosynthesis	ko00960	1	211	0.0134838	0.0192625	TR95805|c5_g1, Tropinone reductase homolog At1g07440	http://www.genome.jp/kegg-bin/show_pathway?ko00960/K08081%09red
Degradation of aromatic compounds	ko01220	1	242	0.0154413	0.0193016	TR95524|c0_g1, Cytochrome P450 CYP73A100; TR145432|c0_g1, Peroxidase 53	http://www.genome.jp/kegg-bin/show_pathway?ko01220/K00487%09red
Pentose and glucuronate interconversions	ko00040	1	665	0.0417967	0.0464408	TR108211|c0_g1, Probable pectate lyase 20	http://www.genome.jp/kegg-bin/show_pathway?ko00040/K01728%09red
Plant-pathogen interaction	ko04626	1	1076	0.0667792	0.0667792	TR89984|c0_g1, Calcium-binding protein CML38	http://www.genome.jp/kegg-bin/show_pathway?ko04626/K13448%09red
1Wvs1M
#Term	ID	Input number	Background number	P-Value	Corrected P-Value	Input	Hyperlink
alpha-Linolenic acid metabolism	ko00592	1	263	0.00648191	0.0181633	TR148717|c2_g2, Salicylate carboxymethyltransferase	http://www.genome.jp/kegg-bin/show_pathway?ko00592/K08241%09red
Selenocompound metabolism	ko00450	1	295	0.00726531	0.0181633	TR107762|c1_g4, 5-methyltetrahydropteroyltriglutamate--homocysteine methyltransferase 1	http://www.genome.jp/kegg-bin/show_pathway?ko00450/K00549%09red
Plant-pathogen interaction	ko04626	1	1076	0.0262324	0.0360103	TR152118|c1_g1, Cyclic nucleotide-gated ion channel 1	http://www.genome.jp/kegg-bin/show_pathway?ko04626/K05391%09red
Cysteine and methionine metabolism	ko00270	1	1183	0.0288082	0.0360103	TR107762|c1_g4, 5-methyltetrahydropteroyltriglutamate--homocysteine methyltransferase 1	http://www.genome.jp/kegg-bin/show_pathway?ko00270/K00549%09red
Biosynthesis of amino acids	ko01230	1	3470	0.0825734	0.0825734	TR107762|c1_g4, 5-methyltetrahydropteroyltriglutamate--homocysteine methyltransferase 1	http://www.genome.jp/kegg-bin/show_pathway?ko01230/K00549%09red
1Wvs2M
#Term	ID	Input number	Background number	P-Value	Corrected P-Value	Input	Hyperlink
Metabolism of xenobiotics by cytochrome P450	ko00980	1	494	0.012126	0.0202099	TR150432|c0_g1, Glutathione S-transferase U7	http://www.genome.jp/kegg-bin/show_pathway?ko00980/K00799%09red
Glutathione metabolism	ko00480	1	967	0.0236028	0.0262324	TR150432|c0_g1, Glutathione S-transferase U7	http://www.genome.jp/kegg-bin/show_pathway?ko00480/K00799%09red
Plant-pathogen interaction	ko04626	1	1076	0.0262324	0.0262324	TR152118|c1_g1, Cyclic nucleotide-gated ion channel 1	http://www.genome.jp/kegg-bin/show_pathway?ko04626/K05391%09red
2Wvs1M
#Term	ID	Input number	Background number	P-Value	Corrected P-Value	Input	Hyperlink
alpha-Linolenic acid metabolism	ko00592	1	263	0.00129977	0.00129977	TR148717|c2_g2, Salicylate carboxymethyltransferase	http://www.genome.jp/kegg-bin/show_pathway?ko00592/K08241%09red
2Wvs2M
#Term	ID	Input number	Background number	P-Value	Corrected P-Value	Input	Hyperlink
Valine, leucine and isoleucine degradation	ko00280	3	927	0.000715863	0.011626	TR99593|c0_g1, Branched-chain-amino-acid aminotransferase 2, chloroplastic; TR149679|c0_g1, Branched-chain-amino-acid aminotransferase 2, chloroplastic; TR105041|c3_g2, Isovaleryl-CoA dehydrogenase, mitochondrial	http://www.genome.jp/kegg-bin/show_pathway?ko00280/K00253%09red/K00826%09red
2-Oxocarboxylic acid metabolism	ko01210	3	953	0.000775069	0.011626	TR99593|c0_g1, Branched-chain-amino-acid aminotransferase 2, chloroplastic; TR149679|c0_g1, Branched-chain-amino-acid aminotransferase 2, chloroplastic; TR90667|c0_g1, UDP-glycosyltransferase 74B1	http://www.genome.jp/kegg-bin/show_pathway?ko01210/K00826%09red/K11820%09red
Valine, leucine and isoleucine biosynthesis	ko00290	2	314	0.00163395	0.0137443	TR99593|c0_g1, Branched-chain-amino-acid aminotransferase 2, chloroplastic; TR149679|c0_g1, Branched-chain-amino-acid aminotransferase 2, chloroplastic	http://www.genome.jp/kegg-bin/show_pathway?ko00290/K00826%09red
Pantothenate and CoA biosynthesis	ko00770	2	333	0.00183257	0.0137443	TR99593|c0_g1, Branched-chain-amino-acid aminotransferase 2, chloroplastic; TR149679|c0_g1, Branched-chain-amino-acid aminotransferase 2, chloroplastic	http://www.genome.jp/kegg-bin/show_pathway?ko00770/K00826%09red
Carotenoid biosynthesis	ko00906	1	90	0.0168831	0.0812088	TR152857|c0_g1, Abscisic acid 8'-hydroxylase 3	http://www.genome.jp/kegg-bin/show_pathway?ko00906/K09843%09red
Thiamine metabolism	ko00730	1	103	0.0192722	0.0812088	TR100772|c0_g1, Thiamine thiazole synthase, chloroplastic	http://www.genome.jp/kegg-bin/show_pathway?ko00730/K03146%09red
Linoleic acid metabolism	ko00591	1	116	0.0216557	0.0812088	TR157769|c5_g4, Probable linoleate 9S-lipoxygenase 5	http://www.genome.jp/kegg-bin/show_pathway?ko00591/K15718%09red
Purine metabolism	ko00230	2	1799	0.0447456	0.149152	TR101895|c1_g2, AMP deaminase; TR149582|c0_g1, AMP deaminase	http://www.genome.jp/kegg-bin/show_pathway?ko00230/K01490%09red
Phenylpropanoid biosynthesis	ko00940	1	532	0.0950177	0.274768	TR154474|c0_g1, Caffeic acid 3-O-methyltransferase	http://www.genome.jp/kegg-bin/show_pathway?ko00940/K13066%09red
Fructose and mannose metabolism	ko00051	1	632	0.111838	0.274768	TR141421|c0_g1, L-idonate 5-dehydrogenase	http://www.genome.jp/kegg-bin/show_pathway?ko00051/K00008%09red
Pentose and glucuronate interconversions	ko00040	1	665	0.117321	0.274768	TR141421|c0_g1, L-idonate 5-dehydrogenase	http://www.genome.jp/kegg-bin/show_pathway?ko00040/K00008%09red
Tryptophan metabolism	ko00380	1	786	0.137147	0.274768	TR90667|c0_g1, UDP-glycosyltransferase 74B1	http://www.genome.jp/kegg-bin/show_pathway?ko00380/K11820%09red
Biosynthesis of amino acids	ko01230	2	3470	0.137384	0.274768	TR99593|c0_g1, Branched-chain-amino-acid aminotransferase 2, chloroplastic; TR149679|c0_g1,Branched-chain-amino-acid aminotransferase 2, chloroplastic	http://www.genome.jp/kegg-bin/show_pathway?ko01230/K00826%09red
Cell cycle	ko04110	1	1042	0.177673	0.288812	TR151944|c4_g2, 14-3-3-like protein GF14 lambda	http://www.genome.jp/kegg-bin/show_pathway?ko04110/K06630%09red
Plant-pathogen interaction	ko04626	1	1076	0.182914	0.288812	TR152118|c1_g1, Cyclic nucleotide-gated ion channel 1	http://www.genome.jp/kegg-bin/show_pathway?ko04626/K05391%09red
Oxidative phosphorylation	ko00190	1	2384	0.361609	0.397419	TR154665|c3_g1, Uncharacterized protein	http://www.genome.jp/kegg-bin/show_pathway?ko00190/K02132%09red
Spliceosome	ko03040	1	2574	0.384172	0.397419	TR157253|c0_g1, ATP-dependent RNA helicase DHX8	http://www.genome.jp/kegg-bin/show_pathway?ko03040/K12818%09red
Protein processing in endoplasmic reticulum	ko04141	1	3627	0.495823	0.495823	TR152202|c0_g1, Cell division control protein 48 homolog A	http://www.genome.jp/kegg-bin/show_pathway?ko04141/K13525%09red
1Mvs2M
#Term	ID	Input number	Background number	P-Value	Corrected P-Value	Input	Hyperlink
Carotenoid biosynthesis	ko00906	1	90	0.00669913	0.0357127	TR152857|c0_g1, Abscisic acid 8'-hydroxylase 3	http://www.genome.jp/kegg-bin/show_pathway?ko00906/K09843%09red
Thiamine metabolism	ko00730	1	103	0.00765272	0.0357127	TR100772|c0_g1, Thiamine thiazole synthase, chloroplastic	http://www.genome.jp/kegg-bin/show_pathway?ko00730/K03146%09red
Circadian rhythm - plant	ko04712	1	151	0.0111663	0.039082	TR154718|c0_g1, Two-component response regulator-like PRR95	http://www.genome.jp/kegg-bin/show_pathway?ko04712/K12130%09red
Protein processing in endoplasmic reticulum	ko04141	2	3627	0.0287156	0.0804036	TR143223|c0_g4, 17.8 kDa class I heat shock protein; TR92002|c2_g1, Putative heat shock protein HSP 90-beta-3	http://www.genome.jp/kegg-bin/show_pathway?ko04141/K13993%09red/K04079%09red
NOD-like receptor signaling pathway	ko04621	1	480	0.0349381	0.0815222	TR92002|c2_g1, Putative heat shock protein HSP 90-beta-3	http://www.genome.jp/kegg-bin/show_pathway?ko04621/K04079%09red
Plant-pathogen interaction	ko04626	1	1076	0.076649	0.102951	TR92002|c2_g1, Putative heat shock protein HSP 90-beta-3	http://www.genome.jp/kegg-bin/show_pathway?ko04626/K04079%09red
Purine metabolism	ko00230	1	1799	0.124989	0.124989	TR101895|c1_g2, AMP deaminase	http://www.genome.jp/kegg-bin/show_pathway?ko00230/K01490%09red
Upregulated (AM fungi)
0Dvs1W
#Term	ID	Input number	Background number	P-Value	Corrected P-Value	Input	Hyperlink
Endocytosis	ko04144	1	1834	0.052996	0.052996	TR96549|c0_g1, GTP-binding protein ypt3	http://www.genome.jp/kegg-bin/show_pathway?ko04144/K07904%09red
0Dvs2W
#Term	ID	Input number	Background number	P-Value	Corrected P-Value	Input	Hyperlink
Bisphenol degradation	ko00363	1	21	0.002164	0.041115	TR106861|c1_g3, Serum paraoxonase/arylesterase 1	http://www.genome.jp/kegg-bin/show_pathway?ko00363/K01045%09red
Circadian rhythm	ko04710	1	323	0.031423	0.150325	TR154872|c0_g3, E3 ubiquitin ligase complex SCF subunit scon-3	http://www.genome.jp/kegg-bin/show_pathway?ko04710/K03094%09red
Protein processing in endoplasmic reticulum	ko04141	2	3627	0.049007	0.150325	TR96755|c1_g1, Putative ubiquitin thioesterase otu1; TR154872|c0_g3, E3 ubiquitin ligase complex SCF subunit scon-3	http://www.genome.jp/kegg-bin/show_pathway?ko04141/K03094%09red/K13719%09red
Cell cycle	ko04110	1	1042	0.097838	0.150325	TR154872|c0_g3, E3 ubiquitin ligase complex SCF subunit scon-3	http://www.genome.jp/kegg-bin/show_pathway?ko04110/K03094%09red
Glyoxylate and dicarboxylate metabolism	ko00630	1	1081	0.101314	0.150325	TR99177|c0_g1, Malate dehydrogenase, mitochondrial	http://www.genome.jp/kegg-bin/show_pathway?ko00630/K00026%09red
Cysteine and methionine metabolism	ko00270	1	1183	0.110345	0.150325	TR99177|c0_g1, Malate dehydrogenase, mitochondrial	http://www.genome.jp/kegg-bin/show_pathway?ko00270/K00026%09red
Citrate cycle (TCA cycle)	ko00020	1	1260	0.117105	0.150325	TR99177|c0_g1, Malate dehydrogenase, mitochondrial	http://www.genome.jp/kegg-bin/show_pathway?ko00020/K00026%09red
Pyruvate metabolism	ko00620	1	1414	0.130479	0.154943	TR99177|c0_g1, Malate dehydrogenase, mitochondrial	http://www.genome.jp/kegg-bin/show_pathway?ko00620/K00026%09red
Ubiquitin mediated proteolysis	ko04120	1	1756	0.159494	0.178258	TR154872|c0_g3, E3 ubiquitin ligase complex SCF subunit scon-3	http://www.genome.jp/kegg-bin/show_pathway?ko04120/K03094%09red
Carbon metabolism	ko01200	1	3664	0.305221	0.322178	TR99177|c0_g1, Malate dehydrogenase, mitochondrial	http://www.genome.jp/kegg-bin/show_pathway?ko01200/K00026%09red
Ribosome	ko03010	1	6577	0.482325	0.482325	TR146332|c4_g1, 60S ribosomal protein L7	http://www.genome.jp/kegg-bin/show_pathway?ko03010/K02937%09red
0Dvs1M
#Term	ID	Input number	Background number	P-Value	Corrected P-Value	Input	Hyperlink
RNA transport	ko03013	7	2868	0.0047946	0.484255	TR154719|c1_g2, Probable translation initiation factor eIF-2B subunit delta; TR108333|c3_g3, Polyadenylate-binding protein, cytoplasmic and nuclear; TR157471|c4_g11, Elongation factor 1-alpha 1; TR155973|c2_g4, Nuclear pore complex protein NUP62; TR157701|c2_g1, Eukaryotic translation initiation factor 4 gamma; TR156190|c2_g5, Eukaryotic translation initiation factor 2 subunit alpha; TR107637|c0_…	http://www.genome.jp/kegg-bin/show_pathway?ko03013/K03754%09red/K03680%09red/K03237%09red/K03260%09red/K14306%09red/K03231%09red/K13126%09red
Antigen processing and presentation	ko04612	3	1126	0.0476588	0.58948	TR105921|c3_g2, Heat shock protein sks2; TR148883|c2_g1, Heat shock protein hsp88;TR154360|c0_g1, Heat shock protein 81-1	http://www.genome.jp/kegg-bin/show_pathway?ko04612/K03283%09red/K09489%09red/K04079%09red
RNA degradation	ko03018	3	1381	0.0772883	0.58948	TR108333|c3_g3, Polyadenylate-binding protein, cytoplasmic and nuclear; TR151070|c0_g2, Exosome complex exonuclease rrp6; TR157754|c0_g3, Exosome complex exonuclease RRP44	http://www.genome.jp/kegg-bin/show_pathway?ko03018/K12585%09red/K13126%09red/K12591%09red
Mineral absorption	ko04978	1	244	0.152358	0.613273	TR103732|c0_g3, Sodium/potassium-transporting ATPase subunit alpha-4	http://www.genome.jp/kegg-bin/show_pathway?ko04978/K01539%09red
Cell cycle	ko04110	2	1042	0.156793	0.613273	TR155303|c3_g1, Cullin-1; TR105608|c0_g2, Probable serine/threonine-protein kinase fhkC	http://www.genome.jp/kegg-bin/show_pathway?ko04110/K06641%09red/K03347%09red
Mismatch repair	ko03430	1	252	0.165283	0.58948	TR107704|c1_g2, DNA mismatch repair protein msh6	http://www.genome.jp/kegg-bin/show_pathway?ko03430/K08737%09red
Apoptosis	ko04210	1	314	0.19149	0.613273	TR105447|c2_g1, cAMP-dependent protein kinase regulatory subunit	http://www.genome.jp/kegg-bin/show_pathway?ko04210/K04739%09red
Valine, leucine and isoleucine biosynthesis	ko00290	1	314	0.201459	0.58948	TR156151|c0_g1, Ketol-acid reductoisomerase, mitochondrial	http://www.genome.jp/kegg-bin/show_pathway?ko00290/K00053%09red
Circadian rhythm	ko04710	1	323	0.196389	0.613273	TR155303|c3_g1, Cullin-1	http://www.genome.jp/kegg-bin/show_pathway?ko04710/K03347%09red
Pantothenate and CoA biosynthesis	ko00770	1	333	0.212231	0.58948	TR156151|c0_g1, Ketol-acid reductoisomerase, mitochondrial	http://www.genome.jp/kegg-bin/show_pathway?ko00770/K00053%09red
Protein processing in endoplasmic reticulum	ko04141	4	3627	0.230152	0.613273	TR105921|c3_g2, Heat shock protein sks2; TR156190|c2_g5, Eukaryotic translation initiation factor 2 subunit alpha; TR155303|c3_g1, Cullin-1; TR154360|c0_g1, Heat shock protein 81-1	http://www.genome.jp/kegg-bin/show_pathway?ko04141/K03283%09red/K03237%09red/K03347%09red/K04079%09red
Spliceosome	ko03040	3	2574	0.252106	0.613273	TR108156|c2_g1, 116 kDa U5 small nuclear ribonucleoprotein component; TR107695|c0_g1, U4/U6 small nuclear ribonucleoprotein Prp3; TR105921|c3_g2, Heat shock protein sks2	http://www.genome.jp/kegg-bin/show_pathway?ko03040/K12852%09red/K03283%09red/K12843%09red
Two-component system	ko02020	1	564	0.317161	0.613273	TR154958|c1_g1, Glutamine synthetase	http://www.genome.jp/kegg-bin/show_pathway?ko02020/K01915%09red
Nitrogen metabolism	ko00910	1	588	0.328153	0.613273	TR154958|c1_g1, Glutamine synthetase	http://www.genome.jp/kegg-bin/show_pathway?ko00910/K01915%09red
Endocytosis	ko04144	2	1834	0.351316	0.644079	TR105921|c3_g2, Heat shock protein sks2; TR106544|c0_g2, Vacuolar protein sorting-associated protein 4	http://www.genome.jp/kegg-bin/show_pathway?ko04144/K12196%09red/K03283%09red
MAPK signaling pathway	ko04011	1	841	0.433863	0.667952	TR91427|c0_g1, Protein kinase wis1	http://www.genome.jp/kegg-bin/show_pathway?ko04011/K11227%09red
Aminoacyl-tRNA biosynthesis	ko00970	1	854	0.438825	0.667952	TR107649|c0_g1, Probable glutamate--tRNA ligase, cytoplasmic	http://www.genome.jp/kegg-bin/show_pathway?ko00970/K01885%09red
Phagosome	ko04145	2	2296	0.459515	0.667952	TR153829|c1_g3, V-type proton ATPase 16 kDa proteolipid subunit; TR108574|c8_g4, Cytoplasmic dynein 1 heavy chain 1	http://www.genome.jp/kegg-bin/show_pathway?ko04145/K02155%09red/K10413%09red
2-Oxocarboxylic acid metabolism	ko01210	1	953	0.475219	0.667952	TR156151|c0_g1, Ketol-acid reductoisomerase, mitochondrial	http://www.genome.jp/kegg-bin/show_pathway?ko01210/K00053%09red
Glutathione metabolism	ko00480	1	967	0.480173	0.667952	TR154925|c0_g1, Cys-Gly metallodipeptidase dug1	http://www.genome.jp/kegg-bin/show_pathway?ko00480/K15428%09red
Glycerophospholipid metabolism	ko00564	1	1038	0.50459	0.667952	TR106405|c1_g1, Phosphatidylserine synthase 2	http://www.genome.jp/kegg-bin/show_pathway?ko00564/K08730%09red
Plant-pathogen interaction	ko04626	1	1076	0.517187	0.667952	TR154360|c0_g1, Heat shock protein 81-1	http://www.genome.jp/kegg-bin/show_pathway?ko04626/K04079%09red
Glyoxylate and dicarboxylate metabolism	ko00630	1	1081	0.518821	0.667952	TR154958|c1_g1, Glutamine synthetase	http://www.genome.jp/kegg-bin/show_pathway?ko00630/K01915%09red
Ras signaling pathway	ko04014	1	1103	0.525944	0.667952	TR153380|c0_g1, Ras-related protein Ral-A	http://www.genome.jp/kegg-bin/show_pathway?ko04014/K07834%09red
Alanine, aspartate and glutamate metabolism	ko00250	1	1104	0.526265	0.667952	TR154958|c1_g1, Glutamine synthetase	http://www.genome.jp/kegg-bin/show_pathway?ko00250/K01915%09red
Cysteine and methionine metabolism	ko00270	1	1183	0.550975	0.671507	TR138241|c0_g3, 1,2-dihydroxy-3-keto-5-methylthiopentene dioxygenase 1	http://www.genome.jp/kegg-bin/show_pathway?ko00270/K08967%09red
Pyrimidine metabolism	ko00240	1	1247	0.570052	0.671507	TR107694|c1_g1, CTP synthase	http://www.genome.jp/kegg-bin/show_pathway?ko00240/K01937%09red
MAPK signaling pathway	ko04010	1	1281	0.579857	0.671507	TR105921|c3_g2, Heat shock protein sks2	http://www.genome.jp/kegg-bin/show_pathway?ko04010/K03283%09red
Arginine and proline metabolism	ko00330	1	1330	0.593598	0.671507	TR154958|c1_g1, Glutamine synthetase	http://www.genome.jp/kegg-bin/show_pathway?ko00330/K01915%09red
mRNA surveillance pathway	ko03015	1	1348	0.598533	0.671507	TR108333|c3_g3, Polyadenylate-binding protein, cytoplasmic and nuclear	http://www.genome.jp/kegg-bin/show_pathway?ko03015/K13126%09red
Lysosome	ko04142	1	1367	0.603678	0.671507	TR153829|c1_g3, V-type proton ATPase 16 kDa proteolipid subunit	http://www.genome.jp/kegg-bin/show_pathway?ko04142/K02155%09red
Pyruvate metabolism	ko00620	1	1414	0.616125	0.677737	TR151805|c1_g1, Hydroxyacylglutathione hydrolase, mitochondrial	http://www.genome.jp/kegg-bin/show_pathway?ko00620/K01069%09red
Ribosome	ko03010	4	6577	0.650936	0.700464	TR146332|c4_g3, 60S ribosomal protein L7; TR144508|c4_g1, 60S ribosomal protein L14; TR155651|c1_g4, 60S ribosomal protein L3; TR148879|c3_g2, 60S ribosomal protein L13a	http://www.genome.jp/kegg-bin/show_pathway?ko03010/K02875%09red/K02937%09red/K02872%09red/K02925%09red
Biosynthesis of amino acids	ko01230	2	3470	0.681035	0.717476	TR156151|c0_g1, Ketol-acid reductoisomerase, mitochondrial; TR154958|c1_g1, Glutamine synthetase	http://www.genome.jp/kegg-bin/show_pathway?ko01230/K01915%09red/K00053%09red
Starch and sucrose metabolism	ko00500	1	1705	0.684996	0.717476	TR156719|c3_g3, Endoglucanase E-4	http://www.genome.jp/kegg-bin/show_pathway?ko00500/K01179%09red
Ubiquitin mediated proteolysis	ko04120	1	1756	0.695734	0.717476	TR155303|c3_g1, Cullin-1	http://www.genome.jp/kegg-bin/show_pathway?ko04120/K03347%09red
Amino sugar and nucleotide sugar metabolism	ko00520	1	1881	0.720541	0.735398	TR150062|c2_g1, Chitin synthase 5	http://www.genome.jp/kegg-bin/show_pathway?ko00520/K00698%09red
Oxidative phosphorylation	ko00190	1	2384	0.801638	0.809818	TR153829|c1_g3, V-type proton ATPase 16 kDa proteolipid subunit	http://www.genome.jp/kegg-bin/show_pathway?ko00190/K02155%09red
0Dvs2M
#Term	ID	Input number	Background number	P-Value	Corrected P-Value	Input	Hyperlink
Mismatch repair	ko03430	5	252	0.0104419	0.423417	TR151953|c0_g1, Replication factor C subunit 3;TR157832|c2_g2, Replication factor C subunit 1; TR107017|c1_g1, DNA ligase 1; TR157258|c0_g1, DNA mismatch repair protein msh-2; TR153564|c0_g1, DNA mismatch repair protein MLH3	http://www.genome.jp/kegg-bin/show_pathway?ko03430/K10756%09red/K08735%09red/K10754%09red/K08739%09red/K10747%09red
Biosynthesis of amino acids	ko01230	26	3470	0.00782672	0.381944	TR157345|c0_g5, Saccharopine dehydrogenase; TR154958|c1_g1, Glutamine synthetase; TR103644|c0_g2, Methionine synthase; TR156982|c1_g1, Homocitrate synthase, mitochondrial; TR90299|c0_g2, Glutamine synthetase; TR155233|c0_g1, Aspartate aminotransferase, cytoplasmic; TR104892|c0_g1, Probable alanine aminotransferase, mitochondrial; TR107774|c3_g2, Fructose-bisphosphate aldolase; TR151372|c2_g2, Aco…	http://www.genome.jp/kegg-bin/show_pathway?ko01230/K01652%09red/K00058%09red/K14454%09red/K00264%09red/K01681%09red/K00293%09red/K00053%09red/K00616%09red/K00600%09red/K01476%09red/K01624%09red/K01657%09red/K13830%09red/K01915%09red/K00814%09red/K14677%09red/K13501%09red/K01655%09red/K00548%09red/K01738%09red
Alanine, aspartate and glutamate metabolism	ko00250	11	1104	0.0053232	0.324715	TR107309|c0_g1, Glutamate decarboxylase 2; TR90299|c0_g2, Glutamine synthetase; TR158183|c4_g2, Putative glutamate synthase [NADPH]; TR154958|c1_g1, Glutamine synthetase; TR139429|c1_g5, Probable delta-1-pyrroline-5-carboxylate dehydrogenase; TR155233|c0_g1, Aspartate aminotransferase, cytoplasmic; TR107315|c2_g5, Delta-1-pyrroline-5-carboxylate dehydrogenase; TR104892|c0_g1, Probable alanine ami…	http://www.genome.jp/kegg-bin/show_pathway?ko00250/K14454%09red/K00264%09red/K00294%09red/K00814%09red/K01580%09red/K01915%09red
Arginine and proline metabolism	ko00330	12	1330	0.00173754	0.21198	TR90299|c0_g2, Glutamine synthetase; TR105852|c1_g1, Aminoacylase-1; TR156657|c5_g1, Ornithine aminotransferase car2; TR154958|c1_g1, Glutamine synthetase; TR139429|c1_g5, Probable delta-1-pyrroline-5-carboxylate dehydrogenase; TR118314|c0_g2, Urease subunit alpha; TR155233|c0_g1, Aspartate aminotransferase, cytoplasmic; TR107315|c2_g5, Delta-1-pyrroline-5-carboxylate dehydrogenase; TR145405|c3_g…	http://www.genome.jp/kegg-bin/show_pathway?ko00330/K14454%09red/K00294%09red/K01428%09red/K01476%09red/K01915%09red/K00819%09red/K14677%09red
Glutathione metabolism	ko00480	9	967	0.036973	0.680079	TR102028|c0_g1, 6-phosphogluconate dehydrogenase, decarboxylating; TR107218|c0_g2, Ribonucleoside-diphosphate reductase large subunit; TR157249|c1_g1, 6-phosphogluconate dehydrogenase, decarboxylating; TR146964|c0_g3, Glutathione S-transferase F13; TR106911|c0_g1, Ribonucleoside-diphosphate reductase small chain; TR100649|c0_g6, Glutathione peroxidase; TR106482|c2_g4, Gamma-glutamyltranspeptidase…	http://www.genome.jp/kegg-bin/show_pathway?ko00480/K00799%09red/K18592%09red/K10808%09red/K15428%09red/K00432%09red/K10807%09red/K11204%09red/K00033%09red
Sulfur metabolism	ko00920	5	402	0.0577118	0.78637	TR153214|c0_g1, Phosphoadenosine phosphosulfate reductase; TR142236|c2_g1, Sulfite reductase [NADPH] flavoprotein component; TR156942|c1_g2, Cysteine synthase; TR158074|c0_g3, Sulfite reductase [NADPH] flavoprotein component; TR156146|c2_g2, Sulfide:quinone oxidoreductase, mitochondrial	http://www.genome.jp/kegg-bin/show_pathway?ko00920/K17218%09red/K00390%09red/K00380%09red/K01738%09red
Nitrogen metabolism	ko00910	6	588	0.0335946	0.745189	TR90299|c0_g2, Glutamine synthetase; TR101739|c2_g2, High affinity nitrate transporter 2.5; TR154958|c1_g1, Glutamine synthetase; TR158183|c4_g2, Putative glutamate synthase [NADPH]; TR145405|c3_g4, Glutamine synthetase; TR154707|c0_g1, Putative glutamate synthase [NADPH]	http://www.genome.jp/kegg-bin/show_pathway?ko00910/K01915%09red/K02575%09red/K00264%09red
Phenylalanine, tyrosine and tryptophan biosynthesis	ko00400	5	462	0.06411	0.680079	TR157290|c0_g3, Multifunctional tryptophan biosynthesis protein; TR147453|c0_g1, Aspartate aminotransferase, cytoplasmic; TR155233|c0_g1, Aspartate aminotransferase, cytoplasmic; TR156492|c0_g6, Probable anthranilate synthase component 1; TR157784|c1_g1, Pentafunctional AROM polypeptide	http://www.genome.jp/kegg-bin/show_pathway?ko00400/K13501%09red/K01657%09red/K14454%09red/K13830%09red
MAPK signaling pathway - fly	ko04013	3	198	0.06487	0.680079	TR148994|c0_g4, Protein ras-2; TR155825|c2_g1, Sphingoid long chain base kinase 4; TR98480|c0_g1, 24 kDa Ras-like protein; TR105555|c3_g4, Protein ras-2	http://www.genome.jp/kegg-bin/show_pathway?ko04013/K07827%09red
Dorso-ventral axis formation	ko04320	3	204	0.069519	0.680079	TR148994|c0_g4, Protein ras-2; TR155825|c2_g1, Sphingoid long chain base kinase 4; TR98480|c0_g1, 24 kDa Ras-like protein; TR105555|c3_g4, Protein ras-2	http://www.genome.jp/kegg-bin/show_pathway?ko04320/K07827%09red
2-Oxocarboxylic acid metabolism	ko01210	8	953	0.07575	0.680079	TR151372|c2_g2, Aconitate hydratase, mitochondrial; TR156151|c0_g1, Ketol-acid reductoisomerase, mitochondrial; TR155233|c0_g1, Aspartate aminotransferase, cytoplasmic; TR104892|c0_g1, Probable alanine aminotransferase, mitochondrial; TR105852|c1_g1, Aminoacylase-1; TR156982|c1_g1, Homocitrate synthase, mitochondrial; TR147453|c0_g1, Aspartate aminotransferase, cytoplasmic; TR146633|c1_g8, cetola…	http://www.genome.jp/kegg-bin/show_pathway?ko01210/K14454%09red/K01681%09red/K00053%09red/K00814%09red/K14677%09red/K01652%09red/K01655%09red
One carbon pool by folate	ko00670	3	230	0.091305	0.690544	TR106608|c0_g2, Serine hydroxymethyltransferase 2; TR103644|c0_g2, Methionine synthase; TR106363|c1_g1, Bifunctional purine biosynthesis protein ade10	http://www.genome.jp/kegg-bin/show_pathway?ko00670/K00600%09red/K00602%09red/K00548%09red
Amino sugar and nucleotide sugar metabolism	ko00520	13	1881	0.170025	0.827149	TR155683|c1_g1, Hexokinase-1; TR99687|c2_g2, Chitin synthase 7; TR107388|c1_g1, Beta-hexosaminidase 2; TR154447|c1_g2, Beta-hexosaminidase 2; TR150062|c2_g1, Endochitinase 1; TR106814|c0_g2, Chitin synthase 5; TR106678|c1_g2, Chitin synthase 3; TR157856|c1_g3, Phosphoacetylglucosamine mutase {ECO:0000303|PubMed:11004509}/Chitin synthase 3; TR155670|c2_g1, UDP-glucose 6-dehydrogenase /TR97655|c3_g…	http://www.genome.jp/kegg-bin/show_pathway?ko00520/K00972%09red/K01183%09red/K00844%09red/K01836%09red/K12373%09red/K00698%09red/K00012%09red
Cysteine and methionine metabolism	ko00270	9	1183	0.098465	0.690544	TR103644|c0_g2, Methionine synthase; TR106701|c0_g1, Adenosylhomocysteinase; TR155233|c0_g1, Aspartate aminotransferase, cytoplasmic; TR99177|c0_g1, Malate dehydrogenase, mitochondrial; TR149609|c0_g1, Malate dehydrogenase, cytoplasmic; TR97844|c0_g2, Malate dehydrogenase, cytoplasmic; TR152693|c0_g6, O-acetylhomoserine (thiol)-lyase; TR147453|c0_g1, Aspartate aminotransferase, cytoplasmic; TR156…	http://www.genome.jp/kegg-bin/show_pathway?ko00270/K01740%09red/K14454%09red/K01251%09red/K01738%09red/K00026%09red/K00548%09red
Nucleotide excision repair	ko03420	5	543	0.107433	0.690544	TR151953|c0_g1, Replication factor C subunit 3; TR157832|c2_g2, Replication factor C subunit 1; TR103059|c3_g2, UV excision repair protein rhp23; TR107017|c1_g1, DNA ligase 1; TR107471|c0_g2, RNA polymerase II transcription factor B subunit 2	http://www.genome.jp/kegg-bin/show_pathway?ko03420/K10756%09red/K10754%09red/K10747%09red/K10839%09red/K03144%09red
Biotin metabolism	ko00780	2	123	0.111482	0.690544	TR104642|c2_g3, Biotin synthase; TR103655|c1_g3, Biotin synthase	http://www.genome.jp/kegg-bin/show_pathway?ko00780/K01012%09red
Protein processing in endoplasmic reticulum	ko04141	22	3627	0.115386	0.690544	TR154360|c0_g2, Heat shock protein 82; TR154360|c0_g1, Heat shock protein 81-1; TR151336|c3_g1, 78 kDa glucose-regulated protein homolog; TR107528|c1_g2, Translocation protein sec63; TR105740|c5_g2, Heat shock 70 kDa protein; TR107243|c1_g4, 78 kDa glucose-regulated protein homolog; TR101714|c1_g4, Heat shock protein 83; TR154836|c2_g4, Dolichyl-diphosphooligosaccharide--protein glycosyltransfera…	http://www.genome.jp/kegg-bin/show_pathway?ko04141/K14026%09red/K12667%09red/K10578%09red/K09503%09red/K09540%09red/K06689%09red/K09523%09red/K10839%09red/K09487%09red/K13719%09red/K04079%09red/K09490%09red/K11718%09red/K09580%09red/K14004%09red/K03283%09red
Two-component system	ko02020	5	564	0.120528	0.690625	TR91777|c1_g2, Repressible alkaline phosphatase; TR90299|c0_g2, Glutamine synthetase; TR158033|c4_g1, Oxidative stress response two-component system protein SSK1; TR145405|c3_g4, Glutamine synthetase; TR154958|c1_g1, Glutamine synthetase	http://www.genome.jp/kegg-bin/show_pathway?ko02020/K11233%09red/K01077%09red/K01915%09red
Pentose phosphate pathway	ko00030	6	737	0.178264	0.827149	TR102028|c0_g1, 6-phosphogluconate dehydrogenase, decarboxylating; TR142054|c0_g7, Fructose-bisphosphate aldolase 1; TR157249|c1_g1, /6-phosphogluconate dehydrogenase, decarboxylating; TR90815|c0_g1, Fructose-bisphosphate aldolase; TR153549|c2_g1, Transaldolase; TR107774|c3_g2, Fructose-bisphosphate aldolase	http://www.genome.jp/kegg-bin/show_pathway?ko00030/K00616%09red/K01624%09red/K00033%09red
Glyoxylate and dicarboxylate metabolism	ko00630	8	1081	0.128004	0.690625	TR90299|c0_g2, Glutamine synthetase; TR154958|c1_g1, Glutamine synthetase; TR99177|c0_g1, Malate dehydrogenase, mitochondrial; TR149609|c0_g1, Malate dehydrogenase, cytoplasmic; TR97844|c0_g2, Malate dehydrogenase, cytoplasmic; TR145405|c3_g4, Glutamine synthetase; TR106608|c0_g2, Serine hydroxymethyltransferase 2; TR151372|c2_g2, Aconitate hydratase, mitochondrial	http://www.genome.jp/kegg-bin/show_pathway?ko00630/K01681%09red/K00600%09red/K00026%09red/K01915%09red
MAPK signaling pathway	ko04010	9	1281	0.138819	0.719729	TR107363|c0_g3, Calcineurin subunit B; TR107188|c0_g1, Heat shock protein HSS1; TR106143|c0_g3, Serine/threonine-protein phosphatase 5; TR105555|c3_g4, Protein ras-2; TR108059|c0_g3, Neurofibromin; TR148994|c0_g4, Protein ras-2;TR155825|c2_g1, Sphingoid long chain base kinase 4; TR105834|c4_g1, Neurofibromin; TR98480|c0_g1, 24 kDa Ras-like protein; TR105740|c5_g2, Heat shock 70 kDa protein	http://www.genome.jp/kegg-bin/show_pathway?ko04010/K04460%09red/K07827%09red/K06268%09red/K08052%09red/K03283%09red
Fructose and mannose metabolism	ko00051	5	632	0.167578	0.719964	TR142054|c0_g7, Fructose-bisphosphate aldolase 1; TR107635|c2_g2, Fructose-2,6-bisphosphatase; TR107774|c3_g2, Fructose-bisphosphate aldolase ; TR155683|c1_g1, Hexokinase-1; TR90815|c0_g1, Fructose-bisphosphate aldolase	http://www.genome.jp/kegg-bin/show_pathway?ko00051/K01103%09red/K01624%09red/K00844%09red
Carbon metabolism	ko01200	21	3664	0.182941	0.827149	TR157249|c1_g1, 6-phosphogluconate dehydrogenase, decarboxylating; TR153560|c1_g4, Phosphoenolpyruvate carboxykinase [ATP]; TR155683|c1_g1, Hexokinase-1; TR155233|c0_g1, Aspartate aminotransferase, cytoplasmic; TR144765|c1_g1, Phosphoenolpyruvate carboxykinase [ATP]; TR104892|c0_g1, Probable alanine aminotransferase, mitochondrial; TR153905|c0_g1, Probable succinyl-CoA ligase [GDP-forming] subuni…	http://www.genome.jp/kegg-bin/show_pathway?ko01200/K00058%09red/K14454%09red/K00600%09red/K00844%09red/K01681%09red/K00616%09red/K01900%09red/K01624%09red/K01610%09red/K01899%09red/K00814%09red/K00026%09red/K00033%09red/K01738%09red
Regulation of autophagy	ko04140	3	355	0.22411	0.809334	TR106782|c1_g2, Probable cysteine protease atg4; TR108315|c2_g1, Serine/threonine-protein kinase atg1; TR157529|c0_g3, Phosphoinositide 3-kinase regulatory subunit 4	http://www.genome.jp/kegg-bin/show_pathway?ko04140/K08333%09red/K08269%09red/K08342%09red
Citrate cycle (TCA cycle)	ko00020	8	1260	0.224553	0.809334	TR106798|c1_g3, Succinyl-CoA ligase [ADP/GDP-forming] subunit alpha, mitochondrial; TR99177|c0_g1, Malate dehydrogenase, mitochondrial; TR149609|c0_g1, Malate dehydrogenase, cytoplasmic; TR144765|c1_g1, Phosphoenolpyruvate carboxykinase [ATP]; TR153560|c1_g4, Phosphoenolpyruvate carboxykinase [ATP]; TR153905|c0_g1, Probable succinyl-CoA ligase [GDP-forming] subunit beta, mitochondrial; TR97844|c0…	http://www.genome.jp/kegg-bin/show_pathway?ko00020/K01900%09red/K00026%09red/K01610%09red/K01899%09red/K01681%09red
DNA replication	ko03030	3	371	0.243269	0.809334	TR151953|c0_g1, Replication factor C subunit 3; TR157832|c2_g2, Replication factor C subunit 1; TR107017|c1_g1, DNA ligase 1	http://www.genome.jp/kegg-bin/show_pathway?ko03030/K10756%09red/K10754%09red/K10747%09red
Tropane, piperidine and pyridine alkaloid biosynthesis	ko00960	2	211	0.253097	0.809334	TR147453|c0_g1, Aspartate aminotransferase, cytoplasmic; TR155233|c0_g1, Aspartate aminotransferase, cytoplasmic	http://www.genome.jp/kegg-bin/show_pathway?ko00960/K14454%09red
Taurine and hypotaurine metabolism	ko00430	2	215	0.259814	0.809334	TR107309|c0_g1, Glutamate decarboxylase 2; TR106482|c2_g4, Gamma-glutamyltranspeptidase 1	http://www.genome.jp/kegg-bin/show_pathway?ko00430/K01580%09red/K18592%09red
Arachidonic acid metabolism	ko00590	2	227	0.279965	0.809546	TR100649|c0_g6, Glutathione peroxidase; TR106482|c2_g4, Gamma-glutamyltranspeptidase 1	http://www.genome.jp/kegg-bin/show_pathway?ko00590/K00432%09red/K18592%09red
Glycosphingolipid biosynthesis - ganglio series	ko00604	1	73	0.286628	0.809546	TR107388|c1_g1, Beta-hexosaminidase 2	http://www.genome.jp/kegg-bin/show_pathway?ko00604/K12373%09red
Ubiquitin mediated proteolysis	ko04120	10	1756	0.287628	0.809546	TR147770|c0_g1, Ubiquitin-conjugating enzyme E2 J1; TR107882|c3_g1, E3 ubiquitin-protein ligase RSP5; TR156820|c0_g1, Protein bimA; TR152430|c0_g1, Ubiquitin-conjugating enzyme E2 8; TR158080|c0_g2, WD repeat-containing protein pop1; TR148937|c1_g1, Ubiquitin-conjugating enzyme E2 D2B; TR155807|c0_g1, WD repeat-containing protein slp1; TR101581|c1_g1, SUMO-conjugating enzyme ubc9; TR157975|c1_g1,…	http://www.genome.jp/kegg-bin/show_pathway?ko04120/K10580%09red/K03869%09red/K10578%09red/K10576%09red/K10577%09red/K06689%09red/K03350%09red/K03363%09red/K03361%09red/K10591%09red
Endocytosis	ko04144	10	1834	0.332994	0.812034	TR107470|c1_g5, Phospholipase D1; TR155816|c0_g1, AP-2 complex subunit mu; TR102926|c1_g1, Vacuolar-sorting protein SNF7; TR107188|c0_g1, Heat shock protein HSS1; TR158126|c0_g1, Brefeldin A-inhibited guanine nucleotide-exchange protein 2; TR107882|c3_g1, E3 ubiquitin-protein ligase RSP5; TR150467|c0_g1, Charged multivesicular body protein 3; TR106544|c0_g2, Vacuolar protein sorting-associated pr…	http://www.genome.jp/kegg-bin/show_pathway?ko04144/K12193%09red/K12196%09red/K10591%09red/K12194%09red/K01115%09red/K11826%09red/K18442%09red/K07904%09red/K03283%09red
Fatty acid biosynthesis	ko00061	3	447	0.39872	0.859494	TR157612|c3_g2, Long-chain-fatty-acid--CoA ligase 1; TR157325|c1_g2, Long-chain-fatty-acid--CoA ligase 5; TR144428|c1_g1, Acetyl-CoA carboxylase	http://www.genome.jp/kegg-bin/show_pathway?ko00061/K01897%09red/K11262%09red
alpha-Linolenic acid metabolism	ko00592	2	263	0.388443	0.859494	TR156898|c0_g2, Putative peroxisomal acyl-coenzyme A oxidase 1.2; TR105751|c1_g1, 3-ketoacyl-CoA thiolase B, peroxisomal	http://www.genome.jp/kegg-bin/show_pathway?ko00592/K00232%09red/K07513%09red
Sphingolipid signaling pathway	ko04071	8	1042	0.167643	0.827149	TR107470|c1_g5, Phospholipase D1; TR105555|c3_g4, Protein ras-2; TR95767|c0_g2, Serine/threonine-protein phosphatase 2A regulatory subunit phr2AB; TR148994|c0_g4, Protein ras-2;TR155825|c2_g1, Sphingoid long chain base kinase 4; TR98480|c0_g1, 24 kDa Ras-like protein	http://www.genome.jp/kegg-bin/show_pathway?ko04071/K04718%09red/K07827%09red/K04354%09red/K01115%09red
Tyrosine metabolism	ko00350	4	647	0.344671	0.812034	TR147453|c0_g1, Aspartate aminotransferase, cytoplasmic; TR128886|c1_g1, Homogentisate 1,2-dioxygenase; TR155233|c0_g1, Aspartate aminotransferase, cytoplasmic; TR158151|c1_g2, Homogentisate 1,2-dioxygenase	http://www.genome.jp/kegg-bin/show_pathway?ko00350/K00451%09red/K14454%09red
Glycosaminoglycan degradation	ko00531	1	94	0.351844	0.812034	TR107388|c1_g1, Beta-hexosaminidase 2	http://www.genome.jp/kegg-bin/show_pathway?ko00531/K12373%09red
Plant-pathogen interaction	ko04626	6	1076	0.468134	0.859494	TR154360|c0_g2, Heat shock protein 82; TR154360|c0_g1, Heat shock protein 81-1; TR101714|c1_g4, Heat shock protein 83; TR107940|c1_g2, Endoplasmin; TR155491|c0_g3, Suppressor of G2 allele of SKP1 homolog; TR156579|c1_g1, Glycerol kinase	http://www.genome.jp/kegg-bin/show_pathway?ko04626/K12795%09red/K09487%09red/K00864%09red/K04079%09red
Fatty acid metabolism	ko01212	6	1086	0.476856	0.859494	TR107904|c1_g3, Putative enoyl reductase C646.07c ; TR157325|c1_g2, Long-chain-fatty-acid--CoA ligase 5; TR144428|c1_g1, Acetyl-CoA carboxylase ; TR105751|c1_g1, 3-ketoacyl-CoA thiolase B, peroxisomal ; TR156898|c0_g2, Putative peroxisomal acyl-coenzyme A oxidase 1.2; TR157612|c3_g2, Long-chain-fatty-acid--CoA ligase 1	http://www.genome.jp/kegg-bin/show_pathway?ko01212/K01897%09red/K00232%09red/K11262%09red/K10258%09red/K07513%09red
Fatty acid degradation	ko00071	5	888	0.472732	0.859494	TR156898|c0_g2, Putative peroxisomal acyl-coenzyme A oxidase 1.2; TR106351|c0_g4, Cytochrome P450 4d2; TR157612|c3_g2, Long-chain-fatty-acid--CoA ligase 1; TR157325|c1_g2, Long-chain-fatty-acid--CoA ligase 5; TR105751|c1_g1, 3-ketoacyl-CoA thiolase B, peroxisomal	http://www.genome.jp/kegg-bin/show_pathway?ko00071/K01897%09red/K00232%09red/K07513%09red/K00493%09red
Ras signaling pathway	ko04014	6	1103	0.392727	0.812034	TR107470|c1_g5, Phospholipase D1; TR105555|c3_g4, Protein ras-2; TR108059|c0_g3, Neurofibromin; TR148994|c0_g4, Protein ras-2;TR155825|c2_g1, Sphingoid long chain base kinase 4; TR105834|c4_g1, Neurofibromin; TR98480|c0_g1, 24 kDa Ras-like protein	http://www.genome.jp/kegg-bin/show_pathway?ko04014/K07827%09red/K08052%09red/K01115%09red
Biosynthesis of unsaturated fatty acids	ko01040	3	519	0.493152	0.859494	TR156898|c0_g2, Putative peroxisomal acyl-coenzyme A oxidase 1.2; TR107904|c1_g3, Putative enoyl reductase C646.07c; TR105751|c1_g1, 3-ketoacyl-CoA thiolase B, peroxisomal	http://www.genome.jp/kegg-bin/show_pathway?ko01040/K00232%09red/K07513%09red/K10258%09red
1Wvs2W
None
1Wvs1M
None
1Wvs2M
#Term	ID	Input number	Background number	P-Value	Corrected P-Value	Input	Hyperlink
Sulfur metabolism	ko00920	10	402	3.87054e-09	6.03804e-07	TR96290|c0_g2, Adenylyl-sulfate kinase; TR158125|c1_g1, Sulfite reductase [NADPH] hemoprotein beta-component; TR142236|c2_g1, Sulfite reductase [NADPH] flavoprotein component; TR156942|c1_g2, Cysteine synthase; TR158074|c0_g3, Sulfite reductase [NADPH] flavoprotein component; TR143361|c1_g1, Sulfite reductase [NADPH] subunit beta; TR92459|c0_g2, Sulfate adenylyltransferase; TR153214|c0_g1, Phosph…	http://www.genome.jp/kegg-bin/show_pathway?ko00920/K00958%09red/K00390%09red/K00380%09red/K00381%09red/K00860%09red/K01738%09red
Biosynthesis of amino acids	ko01230	13	3470	0.00829275	0.349895	TR90299|c0_g2, Glutamine synthetase; TR106397|c1_g2, Phosphoglycerate kinase 2; TR107820|c1_g1, Probable transketolase; TR147888|c0_g3, Enolase; TR156407|c2_g3, D-3-phosphoglycerate dehydrogenase 1; TR156942|c1_g2, Cysteine synthase; TR156407|c2_g5, D-3-phosphoglycerate dehydrogenase 1; TR142054|c0_g7, Fructose-bisphosphate aldolase 1; TR153107|c2_g3, Phosphoserine aminotransferase; TR151706|c1_g…	http://www.genome.jp/kegg-bin/show_pathway?ko01230/K00058%09red/K01689%09red/K01915%09red/K00615%09red/K00927%09red/K01681%09red/K01624%09red/K00831%09red/K00766%09red/K00264%09red/K01738%09red
Carbon metabolism	ko01200	13	3664	0.0125461	0.349895	TR156407|c2_g5,D-3-phosphoglycerate dehydrogenase 1; TR156942|c1_g2, Cysteine synthase; TR107820|c1_g1, Probable transketolase; TR147888|c0_g3, , Enolase;; TR156407|c2_g3, , D-3-phosphoglycerate dehydrogenase 1; TR157249|c1_g1, 6-phosphogluconate dehydrogenase, decarboxylating; TR157249|c2_g5,6-phosphogluconate dehydrogenase, decarboxylating;TR151758|c1_g1, Acyl-CoA dehydrogenase family member 10…	http://www.genome.jp/kegg-bin/show_pathway?ko01200/K00058%09red/K01689%09red/K00615%09red/K00927%09red/K01681%09red/K00249%09red/K01624%09red/K01610%09red/K00831%09red/K00033%09red/K01738%09red
Purine metabolism	ko00230	8	1799	0.0141281	0.349895	TR103806|c0_g2, Adenosine kinase; TR96290|c0_g2, Adenylyl-sulfate kinase; TR118314|c0_g2, Urease subunit alpha; TR134496|c0_g2, Urease subunit alpha; TR92459|c0_g2, Sulfate adenylyltransferase; TR152695|c2_g1, Putative purine nucleoside phosphorylase; TR158030|c2_g2, Sulfate adenylyltransferase; TR125660|c0_g1, Urease subunit alpha	http://www.genome.jp/kegg-bin/show_pathway?ko00230/K00860%09red/K01428%09red/K03783%09red/K00856%09red/K00958%09red
Ether lipid metabolism	ko00565	3	298	0.0157004	0.349895	TR105295|c3_g1, Choline/ethanolaminephosphotransferase 1; TR106604|c1_g1, Plb1p; TR99472|c5_g1, Phospholipase D1	http://www.genome.jp/kegg-bin/show_pathway?ko00565/K16342%09red/K00993%09red/K01115%09red
Pentose phosphate pathway	ko00030	4	737	0.0405145	0.484442	TR142054|c0_g7, Fructose-bisphosphate aldolase 1; TR157249|c2_g5, 6-phosphogluconate dehydrogenase, decarboxylating; TR157249|c1_g1, 6-phosphogluconate dehydrogenase, decarboxylating; TR107820|c1_g1, Probable transketolase	http://www.genome.jp/kegg-bin/show_pathway?ko00030/K01624%09red/K00033%09red/K00615%09red
Fatty acid elongation	ko00062	2	191	0.0443201	0.484442	TR150185|c0_g1, Very-long-chain 3-oxoacyl-CoA reductase; TR134532|c0_g3, Putative enoyl reductase C646.07c	http://www.genome.jp/kegg-bin/show_pathway?ko00062/K10251%09red/K10258%09red
Biosynthesis of unsaturated fatty acids	ko01040	3	519	0.0625527	0.546109	TR152966|c1_g3, Acyl-CoA desaturase; TR150185|c0_g1, Very-long-chain 3-oxoacyl-CoA reductase; TR134532|c0_g3, Putative enoyl reductase	http://www.genome.jp/kegg-bin/show_pathway?ko01040/K00507%09red/K10251%09red/K10258%09red
MAPK signaling pathway	ko04010	5	1281	0.0737247	0.546109	TR105834|c4_g1, Neurofibromin; TR106604|c1_g1, Plb1p; TR105740|c5_g1, Heat shock protein HSS1; TR157682|c2_g1, Heat shock 70 kDa protein 2; TR107188|c0_g1, Heat shock protein HSS1	http://www.genome.jp/kegg-bin/show_pathway?ko04010/K16342%09red/K08052%09red/K03283%09red
Arginine and proline metabolism	ko00330	5	1330	0.0832805	0.546109	TR90299|c0_g2, Glutamine synthetase; TR125660|c0_g1, Urease subunit alpha; TR145405|c2_g1, Glutamine synthetase; TR118314|c0_g2, Urease subunit alpha; TR134496|c0_g2, Urease subunit alpha	http://www.genome.jp/kegg-bin/show_pathway?ko00330/K01428%09red/K01915%09red
Nitrogen metabolism	ko00910	3	588	0.0835058	0.546109	TR142426|c0_g1, Putative glutamate synthase [NADPH]; TR145405|c2_g1, Glutamine synthetase; TR90299|c0_g2, Glutamine synthetase	http://www.genome.jp/kegg-bin/show_pathway?ko00910/K01915%09red/K00264%09red
Glutathione metabolism	ko00480	4	967	0.0888667	0.546109	TR156070|c0_g2, Glutathione reductase; TR157249|c1_g1, 6-phosphogluconate dehydrogenase, decarboxylating; TR146964|c0_g3, Glutathione S-transferase F13; TR157249|c2_g5, 6-phosphogluconate dehydrogenase, decarboxylating	http://www.genome.jp/kegg-bin/show_pathway?ko00480/K00033%09red/K00799%09red/K00383%09red
Selenocompound metabolism	ko00450	2	295	0.0937371	0.546109	TR92459|c0_g2, Sulfate adenylyltransferase; TR158030|c2_g2, Sulfate adenylyltransferase; TR104914|c0_g3, Thioredoxin reductase	http://www.genome.jp/kegg-bin/show_pathway?ko00450/K00958%09red
Biosynthesis of ansamycins	ko01051	1	64	0.106177	0.546109	TR107820|c1_g1, Probable transketolase	http://www.genome.jp/kegg-bin/show_pathway?ko01051/K00615%09red
Glycerophospholipid metabolism	ko00564	4	1038	0.107658	0.546109	TR105295|c3_g1, Choline/ethanolaminephosphotransferase 1; TR103277|c0_g4, Phosphatidylserine decarboxylase proenzyme 3; TR106604|c1_g1, Plb1p; TR99472|c5_g1, Phospholipase D1	http://www.genome.jp/kegg-bin/show_pathway?ko00564/K16342%09red/K01613%09red/K00993%09red/K01115%09red
Fatty acid metabolism	ko01212	4	1086	0.121291	0.546109	TR152966|c1_g3, Acyl-CoA desaturase; TR150185|c0_g1, Very-long-chain 3-oxoacyl-CoA reductase; TR134532|c0_g3, Putative enoyl reductase C646.07c; TR151758|c1_g1, Acyl-CoA dehydrogenase family member 10	http://www.genome.jp/kegg-bin/show_pathway?ko01212/K00249%09red/K00507%09red/K10251%09red/K10258%09red
Ras signaling pathway	ko04014	4	1103	0.126289	0.546109	TR105834|c4_g1, Neurofibromin; TR106604|c1_g1, Plb1p; TR99472|c5_g1, Phospholipase D1; TR102531|c1_g1, Calmodulin-1	http://www.genome.jp/kegg-bin/show_pathway?ko04014/K16342%09red/K02183%09red/K08052%09red/K01115%09red
Alanine, aspartate and glutamate metabolism	ko00250	4	1104	0.126586	0.546109	TR107309|c0_g1, Glutamate decarboxylase 2; TR142426|c0_g1, Putative glutamate synthase [NADPH]; TR145405|c2_g1, Glutamine synthetase; TR90299|c0_g2, Glutamine synthetase	http://www.genome.jp/kegg-bin/show_pathway?ko00250/K01915%09red/K01580%09red/K00264%09red
Phosphonate and phosphinate metabolism	ko00440	1	81	0.132041	0.546109	TR105295|c3_g1, Choline/ethanolaminephosphotransferase 1	http://www.genome.jp/kegg-bin/show_pathway?ko00440/K00993%09red
Glycine, serine and threonine metabolism	ko00260	3	821	0.171313	0.607384	TR156407|c2_g5, D-3-phosphoglycerate dehydrogenase 1; TR153107|c2_g3, Phosphoserine aminotransferase; TR156407|c2_g3, D-3-phosphoglycerate dehydrogenase 1	http://www.genome.jp/kegg-bin/show_pathway?ko00260/K00058%09red/K00831%09red
Linoleic acid metabolism	ko00591	1	116	0.182964	0.613765	TR106604|c1_g1, Plb1p	http://www.genome.jp/kegg-bin/show_pathway?ko00591/K16342%09red
Butanoate metabolism	ko00650	2	455	0.186887	0.613765	TR107309|c0_g1, Glutamate decarboxylase 2; TR106555|c4_g1, Hydroxymethylglutaryl-CoA synthase, cytoplasmic	http://www.genome.jp/kegg-bin/show_pathway?ko00650/K01641%09red/K01580%09red
Vitamin B6 metabolism	ko00750	1	121	0.189991	0.613765	TR153107|c2_g3, Phosphoserine aminotransferase	http://www.genome.jp/kegg-bin/show_pathway?ko00750/K00831%09red
Biotin metabolism	ko00780	1	123	0.192785	0.613765	TR104642|c2_g3, Biotin synthase	http://www.genome.jp/kegg-bin/show_pathway?ko00780/K01012%09red
Two-component system	ko02020	2	564	0.255548	0.719594	TR90299|c0_g2, Glutamine synthetase; TR145405|c2_g1, Glutamine synthetase	http://www.genome.jp/kegg-bin/show_pathway?ko02020/K01915%09red
Plant-pathogen interaction	ko04626	3	1076	0.285741	0.761683	TR156579|c1_g1, Glycerol kinase; TR154360|c0_g2, Heat shock protein 82; TR102531|c1_g1, Calmodulin-1	http://www.genome.jp/kegg-bin/show_pathway?ko04626/K04079%09red/K00864%09red/K02183%09red
Glyoxylate and dicarboxylate metabolism	ko00630	3	1081	0.288072	0.761683	TR90299|c0_g2, Glutamine synthetase; TR145405|c2_g1, Glutamine synthetase; TR91107|c0_g3, Putative aconitate hydratase	http://www.genome.jp/kegg-bin/show_pathway?ko00630/K01681%09red/K01915%09red
Protein processing in endoplasmic reticulum	ko04141	8	3627	0.293033	0.761885	TR150669|c2_g1, Ubiquitin-conjugating enzyme E2 G2; TR107188|c0_g1, Heat shock protein HSS1; TR105880|c1_g2, Mitochondrial protein import protein mas5; TR157682|c2_g1, Heat shock 70 kDa protein 2; TR103180|c4_g2, Protein disulfide-isomerase; TR151336|c2_g1, 78 kDa glucose-regulated protein homolog; TR154360|c0_g2, Heat shock protein 82; TR105740|c5_g1, Heat shock protein HSS	http://www.genome.jp/kegg-bin/show_pathway?ko04141/K09490%09red/K09503%09red/K04555%09red/K04079%09red/K09580%09red/K03283%09red
beta-Alanine metabolism	ko00410	2	634	0.300024	0.765519	TR107309|c0_g1, Glutamate decarboxylase 2; TR151758|c1_g1, Acyl-CoA dehydrogenase family member 10	http://www.genome.jp/kegg-bin/show_pathway?ko00410/K00249%09red/K01580%09red
Taurine and hypotaurine metabolism	ko00430	1	215	0.311436	0.765519	TR107309|c0_g1, Glutamate decarboxylase 2	http://www.genome.jp/kegg-bin/show_pathway?ko00430/K01580%09red
Arachidonic acid metabolism	ko00590	1	227	0.325571	0.765519	TR106604|c1_g1, Plb1p {ECO:0000313|EMBL:EXX51029.1}	http://www.genome.jp/kegg-bin/show_pathway?ko00590/K16342%09red
Glycolysis / Gluconeogenesis	ko00010	4	1682	0.332187	0.765519	TR147888|c0_g3, Enolase; TR142054|c0_g7, Fructose-bisphosphate aldolase 1; TR153560|c1_g4, Phosphoenolpyruvate carboxykinase [ATP]; TR106397|c1_g2, Phosphoglycerate kinase 2	http://www.genome.jp/kegg-bin/show_pathway?ko00010/K01689%09red/K01624%09red/K01610%09red/K00927%09red
Cysteine and methionine metabolism	ko00270	3	1183	0.335818	0.765519	TR152693|c0_g6, O-acetylhomoserine (thiol)-lyase; TR156942|c1_g2, Cysteine synthase; TR107305|c1_g1, Probable serine-O-acetyltransferase cys2	http://www.genome.jp/kegg-bin/show_pathway?ko00270/K01740%09red/K00641%09red/K01738%09red
Nicotinate and nicotinamide metabolism	ko00760	1	241	0.341697	0.765519	TR152695|c2_g1, Putative purine nucleoside phosphorylase	http://www.genome.jp/kegg-bin/show_pathway?ko00760/K03783%09red
Base excision repair	ko03410	1	242	0.342834	0.765519	TR155920|c0_g4, DNA-(apurinic or apyrimidinic site) lyase 2	http://www.genome.jp/kegg-bin/show_pathway?ko03410/K10772%09red
Mineral absorption	ko04978	1	244	0.345102	0.765519	TR157888|c2_g1, Potassium-transporting ATPase alpha chain 2	http://www.genome.jp/kegg-bin/show_pathway?ko04978/K01539%09red
Phagosome	ko04145	5	2296	0.365166	0.772124	TR66663|c0_g1, Cytoplasmic dynein 1 heavy chain 1; TR119062|c0_g2, Superoxide-generating NADPH oxidase heavy chain subunit A; TR147623|c1_g1, NADPH oxidase 1; TR103129|c0_g7, Cytochrome b-245 heavy chain; TR140825|c1_g1, Cytochrome b-245 heavy chain	http://www.genome.jp/kegg-bin/show_pathway?ko04145/K10413%09red/K08008%09red
alpha-Linolenic acid metabolism	ko00592	1	263	0.366264	0.772124	TR106604|c1_g1, Plb1p {ECO:0000313|EMBL:EXX51029.1}	http://www.genome.jp/kegg-bin/show_pathway?ko00592/K16342%09red
Cell cycle - yeast	ko04111	3	1278	0.380161	0.782349	TR84638|c0_g1, Transcriptional repressor tup12; TR86129|c1_g3, Ankyrin repeat protein nuc-2; TR91301|c0_g1, General transcriptional corepressor tupA	http://www.genome.jp/kegg-bin/show_pathway?ko04111/K06666%09red/K06653%09red
Endocytosis	ko04144	4	1834	0.391174	0.782349	TR107188|c0_g1, Heat shock protein HSS1; TR105740|c5_g1, Heat shock protein HSS1; TR157682|c2_g1, Heat shock 70 kDa protein 2; TR99472|c5_g1, Phospholipase D1	http://www.genome.jp/kegg-bin/show_pathway?ko04144/K01115%09red/K03283%09red
RNA degradation	ko03018	3	1381	0.427475	0.841009	TR147888|c0_g3, Enolase; TR107065|c1_g2, Polyadenylate-binding protein 4; TR106730|c0_g2, Heat shock protein 60, mitochondrial	http://www.genome.jp/kegg-bin/show_pathway?ko03018/K04077%09red/K13126%09red/K01689%09red
Fatty acid degradation	ko00071	2	888	0.454481	0.841009	TR106351|c0_g4, Cytochrome P450 4d2; TR151758|c1_g1, Acyl-CoA dehydrogenase family member 10	http://www.genome.jp/kegg-bin/show_pathway?ko00071/K00249%09red/K00493%09red
Regulation of autophagy	ko04140	1	355	0.459475	0.841009	TR156301|c0_g3, Vacuolar protein 8	http://www.genome.jp/kegg-bin/show_pathway?ko04140/K08332%09red
ABC transporters	ko02010	1	359	0.463201	0.841009	TR133683|c1_g1, Multidrug resistance protein 1A	http://www.genome.jp/kegg-bin/show_pathway?ko02010/K05658%09red
Valine, leucine and isoleucine degradation	ko00280	2	927	0.476535	0.841009	TR106555|c4_g1, Hydroxymethylglutaryl-CoA synthase, cytoplasmic; TR151758|c1_g1, Acyl-CoA dehydrogenase family member 10	http://www.genome.jp/kegg-bin/show_pathway?ko00280/K00249%09red/K01641%09red
Long-term depression	ko04730	1	404	0.503403	0.841009	TR106604|c1_g1, Plb1p	http://www.genome.jp/kegg-bin/show_pathway?ko04730/K16342%09red
Circadian entrainment	ko04713	1	412	0.510229	0.841009	TR102531|c1_g1, Calmodulin-1	http://www.genome.jp/kegg-bin/show_pathway?ko04713/K02183%09red
Phenylalanine, tyrosine and tryptophan biosynthesis	ko00400	1	462	0.550821	0.841009	TR151706|c1_g4, Anthranilate phosphoribosyltransferase	http://www.genome.jp/kegg-bin/show_pathway?ko00400/K00766%09red
Terpenoid backbone biosynthesis	ko00900	1	464	0.552373	0.841009	TR106555|c4_g1, Hydroxymethylglutaryl-CoA synthase, cytoplasmic	http://www.genome.jp/kegg-bin/show_pathway?ko00900/K01641%09red
Metabolism of xenobiotics by cytochrome P450	ko00980	1	494	0.575021	0.841009	TR146964|c0_g3, Glutathione S-transferase F13	http://www.genome.jp/kegg-bin/show_pathway?ko00980/K00799%09red
Phosphatidylinositol signaling system	ko04070	1	517	0.591608	0.841009	TR102531|c1_g1,Calmodulin-1	http://www.genome.jp/kegg-bin/show_pathway?ko04070/K02183%09red
Propanoate metabolism	ko00640	1	539	0.606869	0.843072	TR151758|c1_g1, Acyl-CoA dehydrogenase family member 10	http://www.genome.jp/kegg-bin/show_pathway?ko00640/K00249%09red
Pyrimidine metabolism	ko00240	2	1247	0.635384	0.851841	TR152695|c2_g1, Putative purine nucleoside phosphorylase; TR148529|c1_g1, Uracil phosphoribosyltransferase	http://www.genome.jp/kegg-bin/show_pathway?ko00240/K03783%09red/K00761%09red
Citrate cycle (TCA cycle)	ko00020	2	1260	0.64097	0.851841	TR91107|c0_g3, Putative aconitate hydratase; TR153560|c1_g4, Phosphoenolpyruvate carboxykinase [ATP]	http://www.genome.jp/kegg-bin/show_pathway?ko00020/K01610%09red/K01681%09red
Fructose and mannose metabolism	ko00051	1	632	0.665344	0.855925	TR142054|c0_g7, Fructose-bisphosphate aldolase 1	http://www.genome.jp/kegg-bin/show_pathway?ko00051/K01624%09red
AMPK signaling pathway	ko04152	2	1367	0.684411	0.868034	TR152966|c1_g3, Acyl-CoA desaturase; TR151847|c3_g2,Glycogen [starch] synthase	http://www.genome.jp/kegg-bin/show_pathway?ko04152/K00693%09red/K00507%09red
Glycerolipid metabolism	ko00561	1	707	0.706118	0.871709	TR156579|c1_g1, Glycerol kinase	http://www.genome.jp/kegg-bin/show_pathway?ko00561/K00864%09red
RNA transport	ko03013	4	2868	0.730765	0.872333	TR78318|c0_g1, GTP-binding nuclear protein GSP1/Ran; TR107065|c1_g2, Polyadenylate-binding protein 4; TR149227|c5_g1, Elongation factor 1-alpha; TR157471|c4_g1, Elongation factor 1-alpha 1	http://www.genome.jp/kegg-bin/show_pathway?ko03013/K03231%09red/K07936%09red/K13126%09red
Calcium signaling pathway	ko04020	1	774	0.738333	0.872333	TR102531|c1_g1, Calmodulin-1	http://www.genome.jp/kegg-bin/show_pathway?ko04020/K02183%09red
Tryptophan metabolism	ko00380	1	786	0.74372	0.872333	TR106351|c0_g4, Cytochrome P450 4d2	http://www.genome.jp/kegg-bin/show_pathway?ko00380/K00493%09red
Starch and sucrose metabolism	ko00500	2	1705	0.79398	0.909225	TR151847|c3_g2, Glycogen [starch] synthase; TR157467|c0_g2, Glycogen debranching enzyme	http://www.genome.jp/kegg-bin/show_pathway?ko00500/K00693%09red/K01196%09red
2-Oxocarboxylic acid metabolism	ko01210	1	953	0.808155	0.913567	TR91107|c0_g3, Putative aconitate hydratase	http://www.genome.jp/kegg-bin/show_pathway?ko01210/K01681%09red
Spliceosome	ko03040	3	2574	0.822263	0.913983	TR105740|c5_g1, Heat shock protein HSS1; TR157682|c2_g1, Heat shock 70 kDa protein 2; TR107188|c0_g1,Heat shock protein HSS1	http://www.genome.jp/kegg-bin/show_pathway?ko03040/K03283%09red
Sphingolipid signaling pathway	ko04071	1	1042	0.835607	0.913983	TR99472|c5_g1, Phospholipase D1	http://www.genome.jp/kegg-bin/show_pathway?ko04071/K01115%09red
Amino sugar and nucleotide sugar metabolism	ko00520	2	1881	0.83657	0.913983	TR106814|c0_g2, Chitin synthase 3; TR143038|c0_g1, Chitin synthase 1	http://www.genome.jp/kegg-bin/show_pathway?ko00520/K00698%09red
Proteasome	ko03050	1	1068	0.842861	0.913983	TR120572|c0_g1, Proteasome subunit beta type-6	http://www.genome.jp/kegg-bin/show_pathway?ko03050/K02738%09red
mRNA surveillance pathway	ko03015	1	1348	0.90338	0.951949	TR107065|c1_g2, Polyadenylate-binding protein 4	http://www.genome.jp/kegg-bin/show_pathway?ko03015/K13126%09red
Pyruvate metabolism	ko00620	1	1414	0.913853	0.951949	TR153560|c1_g4, Phosphoenolpyruvate carboxykinase [ATP]	http://www.genome.jp/kegg-bin/show_pathway?ko00620/K01610%09red
Ribosome biogenesis in eukaryotes	ko03008	1	1432	0.916508	0.951949	TR78318|c0_g1, GTP-binding nuclear protein GSP1/Ran	http://www.genome.jp/kegg-bin/show_pathway?ko03008/K07936%09red
Ubiquitin mediated proteolysis	ko04120	1	1756	0.952492	0.977557	TR150669|c2_g1, Ubiquitin-conjugating enzyme E2 G2	http://www.genome.jp/kegg-bin/show_pathway?ko04120/K04555%09red
Oxidative phosphorylation	ko00190	1	2384	0.984114	0.989127	TR101162|c1_g1, ATPase 8, plasma membrane-type	http://www.genome.jp/kegg-bin/show_pathway?ko00190/K01535%09red
Ribosome	ko03010	5	6577	0.989127	0.989127	TR149843|c3_g2, 40S ribosomal protein S18; TR157794|c4_g1,40S ribosomal protein S9-A; TR156674|c3_g2, 60S ribosomal protein L18-B; TR144592|c1_g3,40S ribosomal protein S7; TR142741|c0_g1,Probable 60S ribosomal protein L37-A	http://www.genome.jp/kegg-bin/show_pathway?ko03010/K02993%09red/K02922%09red/K02964%09red/K02997%09red/K02883%09red
2Wvs1M
None
2Wvs2M
#Term	ID	Input number	Background number	P-Value	Corrected P-Value	Input	Hyperlink
Biosynthesis of amino acids	ko01230	6	3470	0.00913451	0.104133	TR142054|c0_g7, Fructose-bisphosphate aldolase 1; TR142054|c0_g5, Fructose-bisphosphate aldolase 1; TR147888|c0_g3, Enolase; TR153107|c2_g3, Phosphoserine aminotransferase;TR91107|c0_g3, Putative aconitate hydratase; TR145405|c2_g1, Glutamine synthetase	http://www.genome.jp/kegg-bin/show_pathway?ko01230/K01689%09red/K01915%09red/K01681%09red/K01624%09red/K00831%09red
Protein processing in endoplasmic reticulum	ko04141	5	3627	0.0392719	0.218861	TR154360|c0_g2, Heat shock protein 82; TR151336|c2_g1, 78 kDa glucose-regulated protein homolog; TR105740|c5_g1, Heat shock protein HSS1; TR103180|c4_g2, Protein disulfide-isomerase; TR89844|c0_g2, Heat shock protein HSS1	http://www.genome.jp/kegg-bin/show_pathway?ko04141/K04079%09red/K09490%09red/K09580%09red/K03283%09red
Carbon metabolism	ko01200	5	3664	0.0407202	0.218861	TR142054|c0_g7, Fructose-bisphosphate aldolase 1; TR91107|c0_g3, Putative aconitate hydratase; TR142054|c0_g5, Fructose-bisphosphate aldolase 1; TR147888|c0_g3, Enolase; TR153107|c2_g3, Phosphoserine aminotransferase	http://www.genome.jp/kegg-bin/show_pathway?ko01200/K01689%09red/K01681%09red/K01624%09red/K00831%09red
Fructose and mannose metabolism	ko00051	2	632	0.0422363	0.218861	TR142054|c0_g7, Fructose-bisphosphate aldolase 1; TR142054|c0_g5, Fructose-bisphosphate aldolase	http://www.genome.jp/kegg-bin/show_pathway?ko00051/K01624%09red
Pentose phosphate pathway	ko00030	2	737	0.0554681	0.219169	TR142054|c0_g7, Fructose-bisphosphate aldolase 1; TR142054|c0_g5, Fructose-bisphosphate aldolase	http://www.genome.jp/kegg-bin/show_pathway?ko00030/K01624%09red
Glycolysis / Gluconeogenesis	ko00010	3	1682	0.0560078	0.219169	TR142054|c0_g7, Fructose-bisphosphate aldolase 1; TR147888|c0_g3, Enolase; TR142054|c0_g5, Fructose-bisphosphate aldolase	http://www.genome.jp/kegg-bin/show_pathway?ko00010/K01624%09red/K01689%09red
Vitamin B6 metabolism	ko00750	1	121	0.0605593	0.219169	TR153107|c2_g3, Phosphoserine aminotransferase	http://www.genome.jp/kegg-bin/show_pathway?ko00750/K00831%09red
Biotin metabolism	ko00780	1	123	0.0615212	0.219169	TR104642|c2_g3, Biotin synthase	http://www.genome.jp/kegg-bin/show_pathway?ko00780/K01012%09red
Fatty acid elongation	ko00062	1	191	0.0936515	0.266907	TR134532|c0_g3, Putative enoyl reductase C646.07c	http://www.genome.jp/kegg-bin/show_pathway?ko00062/K10258%09red
Glyoxylate and dicarboxylate metabolism	ko00630	2	1081	0.10666	0.28356	TR91107|c0_g3, Putative aconitate hydratase; TR145405|c2_g1, Glutamine synthetase	http://www.genome.jp/kegg-bin/show_pathway?ko00630/K01915%09red/K01681%09red
Alanine, aspartate and glutamate metabolism	ko00250	2	1104	0.110425	0.28356	TR145405|c2_g1, Glutamine synthetase; TR139429|c1_g5, Probable delta-1-pyrroline-5-carboxylate dehydrogenase	http://www.genome.jp/kegg-bin/show_pathway?ko00250/K00294%09red/K01915%09red
Phagosome	ko04145	3	2296	0.114419	0.28356	TR107935|c1_g1,Cytochrome b-245 heavy chain;TR119062|c0_g2, Superoxide-generating NADPH oxidase heavy chain subunit A; TR147623|c1_g1, NADPH oxidase 1	http://www.genome.jp/kegg-bin/show_pathway?ko04145/K08008%09red
MAPK signaling pathway	ko04010	2	1281	0.140465	0.325841	TR105740|c5_g1, Heat shock protein HSS1; TR89844|c0_g2; Heat shock protein HSS1	http://www.genome.jp/kegg-bin/show_pathway?ko04010/K03283%09red
Arginine and proline metabolism	ko00330	2	1330	0.14907	0.326807	TR145405|c2_g1, Glutamine synthetase; TR139429|c1_g5, Probable delta-1-pyrroline-5-carboxylate dehydrogenase	http://www.genome.jp/kegg-bin/show_pathway?ko00330/K00294%09red/K01915%09red
Sulfur metabolism	ko00920	1	402	0.186574	0.366715	TR96290|c0_g2, Adenylyl-sulfate kinase	http://www.genome.jp/kegg-bin/show_pathway?ko00920/K00860%09red
Biosynthesis of unsaturated fatty acids	ko01040	1	519	0.233967	0.407915	TR134532|c0_g3, Putative enoyl reductase C646.07c	http://www.genome.jp/kegg-bin/show_pathway?ko01040/K10258%09red
Endocytosis	ko04144	2	1834	0.241929	0.407915	TR105740|c5_g1,Heat shock protein HSS1; TR89844|c0_g2, Heat shock protein HSS1	http://www.genome.jp/kegg-bin/show_pathway?ko04144/K03283%09red
Two-component system	ko02020	1	564	0.251457	0.407915	TR145405|c2_g1, Glutamine synthetase	http://www.genome.jp/kegg-bin/show_pathway?ko02020/K01915%09red
Nitrogen metabolism	ko00910	1	588	0.260623	0.407915	TR145405|c2_g1, Glutamine synthetase	http://www.genome.jp/kegg-bin/show_pathway?ko00910/K01915%09red
Glycine, serine and threonine metabolism	ko00260	1	821	0.344027	0.466894	TR153107|c2_g3, Phosphoserine aminotransferase	http://www.genome.jp/kegg-bin/show_pathway?ko00260/K00831%09red
Spliceosome	ko03040	2	2574	0.380396	0.490288	TR105740|c5_g1, Heat shock protein HSS1; TR89844|c0_g2; Heat shock protein HSS1	http://www.genome.jp/kegg-bin/show_pathway?ko03040/K03283%09red
2-Oxocarboxylic acid metabolism	ko01210	1	953	0.387069	0.490288	TR91107|c0_g3, Putative aconitate hydratase	http://www.genome.jp/kegg-bin/show_pathway?ko01210/K01681%09red
Proteasome	ko03050	1	1068	0.42228	0.507783	TR120572|c0_g1, Proteasome subunit beta type-6	http://www.genome.jp/kegg-bin/show_pathway?ko03050/K02738%09red
Plant-pathogen interaction	ko04626	1	1076	0.424654	0.507783	TR154360|c0_g2, Heat shock protein 82	http://www.genome.jp/kegg-bin/show_pathway?ko04626/K04079%09red
Fatty acid metabolism	ko01212	1	1086	0.427607	0.507783	TR134532|c0_g3, Putative enoyl reductase C646.07c	http://www.genome.jp/kegg-bin/show_pathway?ko01212/K10258%09red
Citrate cycle (TCA cycle)	ko00020	1	1260	0.476657	0.554478	TR91107|c0_g3, Putative aconitate hydratase	http://www.genome.jp/kegg-bin/show_pathway?ko00020/K01681%09red
Lysosome	ko04142	1	1367	0.504728	0.562415	TR157416|c1_g4, Carboxypeptidase Y	http://www.genome.jp/kegg-bin/show_pathway?ko04142/K13289%09red
RNA degradation	ko03018	1	1381	0.508289	0.562415	TR147888|c0_g3, Enolase	http://www.genome.jp/kegg-bin/show_pathway?ko03018/K01689%09red
Purine metabolism	ko00230	1	1799	0.603677	0.637215	TR96290|c0_g2, Adenylyl-sulfate kinase	http://www.genome.jp/kegg-bin/show_pathway?ko00230/K00860%09red
Amino sugar and nucleotide sugar metabolism	ko00520	1	1881	0.620115	0.642665	TR92606|c0_g1, Chitin synthase 1	http://www.genome.jp/kegg-bin/show_pathway?ko00520/K00698%09red
Oxidative phosphorylation	ko00190	1	2384	0.707153	0.719781	TR101162|c1_g1, ATPase 8, plasma membrane-type	http://www.genome.jp/kegg-bin/show_pathway?ko00190/K01535%09red
Ribosome	ko03010	2	6577	0.853918	0.853918	TR136792|c0_g1, 40S ribosomal protein S30; TR144592|c1_g3, 40S ribosomal protein S7	http://www.genome.jp/kegg-bin/show_pathway?ko03010/K02993%09red/K02983%09red
1Mvs2M
#Term	ID	Input number	Background number	P-Value	Corrected P-Value	Input	Hyperlink
Biotin metabolism	ko00780	1	123	0.0217429	0.143503	TR104642|c2_g3, Biotin synthase	http://www.genome.jp/kegg-bin/show_pathway?ko00780/K01012%09red
Fatty acid elongation	ko00062	1	191	0.0334705	0.184088	TR134532|c0_g3, Putative enoyl reductase C646.07c	http://www.genome.jp/kegg-bin/show_pathway?ko00062/K10258%09red
ABC transporters	ko02010	1	359	0.0618617	0.244013	TR133683|c1_g1, Multidrug resistance protein 1A	http://www.genome.jp/kegg-bin/show_pathway?ko02010/K05658%09red
Biosynthesis of unsaturated fatty acids	ko01040	1	519	0.0881463	0.244013	TR134532|c0_g3, Putative enoyl reductase C646.07c	http://www.genome.jp/kegg-bin/show_pathway?ko01040/K10258%09red
Fructose and mannose metabolism	ko00051	1	632	0.106277	0.244013	TR142054|c0_g7, Fructose-bisphosphate aldolase 1	http://www.genome.jp/kegg-bin/show_pathway?ko00051/K01624%09red
Pentose phosphate pathway	ko00030	1	737	0.122809	0.244013	TR142054|c0_g7, Fructose-bisphosphate aldolase 1	http://www.genome.jp/kegg-bin/show_pathway?ko00030/K01624%09red
Protein processing in endoplasmic reticulum	ko04141	2	3627	0.135169	0.244013	TR154360|c0_g2, Heat shock protein 82; TR107188|c0_g1, Heat shock protein HSS1	http://www.genome.jp/kegg-bin/show_pathway?ko04141/K03283%09red/K04079%09red
Plant-pathogen interaction	ko04626	1	1076	0.174181	0.263477	TR154360|c0_g2, Heat shock protein 82	http://www.genome.jp/kegg-bin/show_pathway?ko04626/K04079%09red
Fatty acid metabolism	ko01212	1	1086	0.175652	0.263477	TR134532|c0_g3, Putative enoyl reductase C646.07c	http://www.genome.jp/kegg-bin/show_pathway?ko01212/K10258%09red
MAPK signaling pathway	ko04010	1	1281	0.203815	0.282976	TR107188|c0_g1, Heat shock protein HSS1	http://www.genome.jp/kegg-bin/show_pathway?ko04010/K03283%09red
Glycolysis / Gluconeogenesis	ko00010	1	1682	0.258822	0.311262	TR142054|c0_g7, Fructose-bisphosphate aldolase 1	http://www.genome.jp/kegg-bin/show_pathway?ko00010/K01624%09red
Endocytosis	ko04144	1	1834	0.278691	0.317131	TR107188|c0_g1, Heat shock protein HSS1	http://www.genome.jp/kegg-bin/show_pathway?ko04144/K03283%09red
Spliceosome	ko03040	1	2574	0.368258	0.392017	TR107188|c0_g1, Heat shock protein HSS1	http://www.genome.jp/kegg-bin/show_pathway?ko03040/K03283%09red
Biosynthesis of amino acids	ko01230	1	3470	0.462307	0.476754	TR142054|c0_g7, Fructose-bisphosphate aldolase 1	http://www.genome.jp/kegg-bin/show_pathway?ko01230/K01624%09red
Carbon metabolism	ko01200	1	3664	0.480799	0.480799	TR142054|c0_g7, Fructose-bisphosphate aldolase 1	http://www.genome.jp/kegg-bin/show_pathway?ko01200/K01624%09red
Downregulated (AM fungi)
0Dvs1W
None
0Dvs2W
None
0Dvs1M
None
0Dvs2M
None
2Wvs1M
None
2Wvs1M
None
2Wvs1M
None
2Wvs2M
#Term	ID	Input number	Background number	P-Value	Corrected P-Value	Input	Hyperlink
Glycolysis / Gluconeogenesis	ko00010	1	1682	0.0165034	0.0165034	TR155121|c0_g1, Putative pyruvate decarboxylase	http://www.genome.jp/kegg-bin/show_pathway?ko00010/K01568%09red
1Mvs2M
None
