# Supplementary material for: Transcriptomes of Arbuscular Mycorrhizal Fungi and Litchi Host Interaction after Tree Girdling
Source: Front Microbiol. 2016 Mar 30;7:408. doi: 10.3389/fmicb.2016.00408 (PMC4811939; doi:10.3389/fmicb.2016.00408)
Supplement: Supplementary file 6 [file Table_4.XLSX]

## Sheet: Sheet1
Supplemental Table 4 the unigenes belonging to each corresponding subcluster
host litchi
subcluster 1
		C0D_1	C0D_2	C0D_3	C1W_1	C1W_2	C1W_3	C2W_1	C2W_2	C2W_3	C1M_1	C1M_2	C1M_3	C2M_1	C2M_2	C2M_3	G0D_1	G0D_2	G0D_3	G1W_1	G1W_2	G1W_3	G2W_1	G2W_2	G2W_3	G1M_1	G1M_2	G1M_3	G2M_1	G2M_2	G2M_3
TR100055|c1_g2	Poly(U)-specific endoribonuclease-B	-6.92615	-1.80099	-3.74028	-6.92615	3.03545	2.05399	-0.515058	0.649016	0.184468	0.844684	1.17031	0.200043	-2.34721	2.88362	2.01696	-6.92615	-0.354772	-3.82181	-0.35629	1.25426	0.683403	0.173991	2.1081	4.64774	0.527537	2.30003	2.05799	1.32178	3.44334	2.15813
TR100239|c0_g1	Myb-like protein L	-0.973945	-1.92296	-1.79827	-1.35818	1.16096	1.83044	-1.39245	0.584834	-0.219442	1.35109	2.10249	0.586594	-3.186	1.93433	1.22679	-5.77096	-5.77096	-2.31153	0.921135	0.640129	-0.739739	-0.000128732	0.563539	2.40995	1.02476	1.6753	2.97287	1.29621	1.5392	1.62393
TR100544|c1_g1	Titin	-0.355868	-3.31456	-4.94683	1.92846	1.98509	1.1512	2.03958	-1.31456	-2.11901	3.23904	1.36605	-0.229838	-0.49397	-0.229838	0.489466	-4.94683	-4.94683	-4.94683	1.07332	1.15541	-1.00197	-0.0351373	2.93948	3.54502	2.33301	1.32183	-1.47434	0.995686	1.84759	2.94617
TR101294|c4_g4	Probable glutathione S-transferase GSTF1	-2.36578	-1.4071	-4.0916	-1.95554	2.15695	2.76693	-0.172608	-0.148701	0.302601	1.18728	-3.26848	0.861315	-8.27747	1.05859	0.198264	-1.18154	-8.27747	-1.29676	2.07788	0.519544	0.339447	1.92979	2.71929	4.66464	0.687449	1.8992	3.11023	1.29542	1.68514	2.9831
TR101319|c0_g2	Pinoresinol reductase 1	-4.58279	-4.58279	-1.52968	1.47032	2.49402	-0.30481	-4.58279	-0.136539	-4.58279	-4.58279	-4.58279	-1.24651	-1.26087	2.7844	5.94322	1.50254	0.792245	1.8215	-1.21822	0.260184	-1.31976	-4.58279	-0.838634	2.49402	0.270203	2.50996	1.86015	4.16942	5.90394	5.65847
TR101391|c0_g1	Putative clathrin assembly protein At1g33340	-0.814387	0.146959	-0.177965	-1.83702	-0.0538394	-0.0171012	-0.46283	0.685096	-0.0728236	0.214819	-0.0179296	-0.800351	0.156243	0.996417	0.951757	-2.18372	-0.784476	-2.75021	-1.70735	0.872169	-2.10415	2.21298	2.03882	0.899891	-0.124169	1.24986	0.703305	1.19236	0.883215	0.704411
TR102240|c1_g1	Cysteine proteinase RD21a	1.87559	-1.84867	-4.12633	-2.45795	0.787808	1.34807	1.46965	0.752411	-2.04447	2.37203	1.17765	0.15439	-0.44894	1.22502	2.82575	-2.69308	-3.65971	-3.47425	-0.218383	-6.11056	0.0959206	1.20714	1.99506	2.98205	0.0413912	3.5634	0.545318	1.99853	1.07108	-0.405907
TR102301|c0_g1	Cycloartenol synthase	-0.605529	-2.4254	-0.825846	-2.0214	-0.210248	0.780248	-1.65883	-1.91876	-0.456519	-1.37781	-0.252542	0.891686	0.225481	1.08124	1.83475	-0.0912046	0.068801	-0.0172476	-0.192361	-0.825846	-1.73582	-1.421	-1.41881	-0.898778	3.37211	1.87079	0.546848	2.50086	2.93687	2.24427
TR103220|c0_g2	Basic endochitinase	-0.248983	-1.93332	-3.66813	-0.800457	0.714164	-0.0943297	0.364742	0.363388	-0.91307	0.718628	0.767105	0.321417	-0.886474	-0.0080504	2.08019	-1.90524	-1.3376	-2.59347	0.639305	0.32358	-1.79583	-0.331996	0.0471142	0.799805	1.34777	0.299536	1.46393	1.48365	2.24799	2.53465
TR103336|c3_g2	Polyubiquitin	-7.97978	2.63686	-1.34461	-7.97978	3.88522	0.0519872	-7.97978	1.53572	-0.296788	-7.97978	1.11139	2.88773	-7.97978	3.89869	5.55397	0.82144	3.3352	-1.43598	-7.97978	0.583223	-1.02442	-0.703659	1.3896	2.82934	2.51867	2.60433	2.38073	3.86806	5.1485	5.6435
TR103556|c1_g2	Probable serine/threonine-protein kinase DDB_G0282963	-4.58595	-2.55033	-1.67906	-4.58595	1.45625	2.74944	-0.271257	-0.44845	-0.594999	0.912297	-1.11347	2.56074	-2.00099	1.79082	2.76896	-4.58595	-2.44845	-1.75813	1.10614	1.00501	-0.55033	-0.524178	0.796022	1.13924	0.221401	2.29056	2.9099	1.99298	1.85034	2.1474
TR103813|c0_g1	Metal transporter Nramp5	-0.31755	-0.614778	-2.48845	-0.615463	1.23252	1.18896	0.176361	0.70043	-0.678769	-1.06794	1.73593	0.526048	-1.43252	0.78206	1.43724	-2.70875	-1.28154	-1.8278	0.786275	0.79904	-0.920931	-0.958634	-0.956899	0.233333	0.212858	0.826379	1.32721	1.53783	1.18871	1.17883
TR103947|c4_g1	Bandaporin	-6.03391	-0.242101	-1.49786	-1.31145	3.68855	-6.03391	-6.03391	2.98094	-6.03391	-6.03391	1.18429	0.995096	-6.03391	3.36397	5.06254	-6.03391	2.64943	2.47348	0.831509	0.743505	-0.281701	1.37123	-6.03391	3.41441	2.02462	3.4173	3.6894	4.09781	4.3795	5.23685
TR104642|c2_g2	Biotin synthase	-0.119079	-1.64583	-2.47971	-0.861004	2.05968	1.38142	-0.337164	0.0740431	-1.82111	-0.161711	1.05235	-1.28244	0.24895	2.26399	1.84167	-1.97542	-1.57894	-2.63123	-0.704466	-1.41577	-1.47536	-0.970049	1.06585	1.52247	-0.321456	0.73386	1.89075	1.68439	2.6114	1.34989
TR105221|c0_g2	CTL-like protein DDB_G0288717	-3.97201	0.588704	-0.786145	-3.97201	3.1048	-0.486584	-3.97201	1.24909	-0.818206	-3.97201	-0.375076	1.13233	-3.97201	2.45593	3.98973	-3.97201	1.64858	0.197914	-3.97201	-0.47376	-3.97201	-0.11403	0.0369777	2.86971	1.12813	2.49396	1.84817	3.6704	3.85961	4.55586
TR105260|c3_g1	Linoleate 13S-lipoxygenase 2-1, chloroplastic	-0.0402622	-1.06068	-1.66594	-0.454734	1.87907	1.16623	-0.989082	0.703408	-2.26279	-0.0262757	1.06027	-0.735381	-1.27433	0.617597	2.17383	-3.52093	-0.642574	-2.00145	0.0394015	0.320035	-2.39867	-0.269686	0.498437	1.20116	-0.125012	-0.561509	1.94818	1.52278	2.50257	2.39634
TR105613|c0_g4	Alpha-galactosidase	-1.10847	-2.87742	-4.27597	-0.739162	2.7676	1.61074	-1.65148	-1.81654	-1.92376	-1.54229	2.63274	0.0525021	-2.83655	0.915053	2.40926	-1.91097	-1.44385	-1.54229	0.000437626	0.0481435	-0.844629	-0.573849	0.750429	2.68122	1.94525	1.29894	2.16898	0.907855	2.29825	2.5998
TR105661|c0_g3	DNA-damage-repair/toleration protein DRT102	-0.863799	-0.211131	-5.33629	-5.33629	2.3446	3.0748	1.05946	-5.33629	-0.602932	0.945412	-1.73935	1.68052	-5.33629	2.81651	-1.80023	-5.33629	-0.119056	-1.16636	1.03527	1.5192	-0.930294	0.703729	1.61442	2.97296	0.60388	1.10997	2.81448	3.13945	3.23585	3.44409
TR105733|c4_g1	Probable serine/threonine-protein kinase drkC	1.08894	1.80326	-5.50052	-1.08774	4.03495	3.48247	-5.50052	-5.50052	-5.50052	-5.50052	-5.50052	0.374765	1.79593	3.40967	4.62966	-5.50052	-5.50052	-5.50052	0.411168	1.91902	1.42072	0.610091	3.08632	3.50229	1.2597	0.945733	2.83531	4.47246	4.94955	4.56044
TR105784|c0_g1	Senescence-specific cysteine protease SAG39 {ECO:0000305}	0.373846	-0.878764	-2.95183	0.723855	1.01835	1.40268	0.408667	-0.0469877	-1.1067	-1.33982	1.07271	-0.653967	-1.22246	0.467829	1.12925	-2.43732	-1.10527	-1.86861	1.41809	1.85751	-0.744438	-0.929396	-1.04984	1.06934	0.0463795	0.999493	1.06287	1.27404	1.2829	0.727577
TR105927|c2_g11	ADP,ATP carrier protein 1, mitochondrial	-0.893746	-1.40952	-2.10266	-0.582966	1.87535	1.39365	-0.708292	-0.336869	-1.77044	0.302172	2.53413	-0.305169	-2.37837	1.73355	2.04491	-3.10985	-1.00427	-1.60184	-0.555962	-2.43412	-1.02586	-0.471129	-0.00410135	2.65663	0.879123	0.684272	1.6685	1.27249	1.72913	1.92125
TR106573|c1_g1	Uncharacterized rhomboid protein AN10929	-1.30457	-0.736501	-2.16084	-1.13109	2.00448	1.79843	-1.32882	0.0875276	-1.84223	0.279627	1.59451	-0.258929	-2.535	1.10961	1.73816	-3.01882	-0.583494	-2.00387	-0.127033	-0.653953	-0.798036	-1.08022	0.471365	2.55064	0.0273974	1.19246	1.49425	1.33873	1.80601	2.07019
TR106607|c3_g2	Uncharacterized protein {ECO:0000313|EMBL:EIE27488.1}	-6.80458	-2.18399	-1.12369	-3.23169	1.39411	-0.203177	-1.15784	0.762999	-1.80909	-0.26697	0.736133	2.78076	-6.80458	1.42808	3.87147	-2.57192	0.453754	0.855776	-0.723493	1.98593	-2.46829	-1.73849	-1.33209	2.01975	0.950311	3.05449	2.80719	2.32934	3.60577	3.38401
TR106686|c0_g1	Elongation factor 1-alpha	-1.05771	-3.56751	-7.68853	-0.512602	2.0595	1.59364	0.623903	-0.305686	0.612055	3.74449	1.78822	1.09382	-1.32046	1.20356	1.51702	-1.13547	-0.640857	-7.68853	0.272634	-0.858169	0.518	0.772544	-1.15247	2.49944	-0.0274606	0.858368	1.11334	1.67034	1.52531	2.48927
TR107241|c1_g2	Host cell factor 2	-3.31558	0.0237853	-7.20311	-2.57667	2.42004	2.87851	-1.66706	-1.08417	-1.16969	0.455817	-0.452234	-0.760165	-2.56503	0.550443	2.75385	-3.66706	-0.534933	-1.23272	0.502869	0.0121818	-0.78357	0.787279	2.06625	3.36114	-0.857925	1.62217	2.75181	2.22713	2.62535	2.83128
TR107346|c0_g3	Uncharacterized protein {ECO:0000313|EMBL:ESA02796.1}	-4.495	-1.86273	-4.495	-4.495	2.10789	2.36919	2.34421	-0.270032	1.28374	2.2916	0.216497	3.20197	-4.495	2.23836	-0.828242	-2.06204	-4.495	-4.495	0.505002	-2.1445	-1.95895	2.7605	2.85107	5.6434	3.39192	1.79594	2.88611	0.890433	-0.946562	0.265223
TR107387|c3_g1	Glutamine synthetase leaf isozyme, chloroplastic	0.426892	-0.903104	-1.47332	-0.938788	0.351343	-0.0291086	-0.445057	-0.101253	-0.534517	-0.533664	-0.0105434	-0.00279732	-0.227337	0.997283	1.63938	-0.976325	-0.502836	-0.897907	-0.419624	-0.78372	-1.39858	-0.118123	-0.33041	0.805048	-0.340544	0.604312	0.852584	1.33573	2.47072	1.48426
TR107542|c0_g1	Type I inositol 1,4,5-trisphosphate 5-phosphatase 2	-0.655893	-1.09945	-2.447	-0.754214	-0.500492	0.124824	-0.141786	-1.06184	-0.786708	-0.485004	-0.415038	0.925397	-0.343198	0.900327	0.887799	-0.809898	-0.714078	-1.32055	-0.111286	0.881379	-0.849777	0.574339	0.648994	0.689193	1.83805	1.23863	1.2023	0.860081	0.784434	0.940475
TR107733|c0_g1	Uncharacterized protein {ECO:0000313|EMBL:ESR64494.1}	-1.03742	-0.981476	-1.5049	-0.52892	0.0926103	-1.40492	1.4627	1.45934	0.42266	-0.0409891	0.662837	0.692876	0.773327	1.58102	0.47108	-1.55335	-2.78712	-2.3346	-0.335335	0.788825	-0.190215	0.692159	0.266812	-0.848344	1.98937	-1.49507	0.92221	1.21837	0.873427	0.673041
TR107818|c4_g1	Cytochrome P450 83A1	-3.76339	-1.41289	-3.76339	-3.76339	2.45578	0.662878	-3.76339	-1.13112	-3.76339	-3.76339	0.332537	-1.41289	-3.76339	2.30055	5.6754	-1.59346	-0.317131	0.642605	-1.27796	-0.41289	-3.76339	-3.76339	-3.76339	6.39787	3.31876	4.54541	4.40152	4.09584	5.13748	5.22558
TR108280|c3_g3	Dynamin-2B	1.01698	-0.225692	-2.91565	0.903557	1.1685	1.03913	0.975614	-0.195045	-1.96253	0.262512	0.731588	0.650834	0.248001	1.52739	2.21554	-1.79407	-0.826828	-2.57286	-0.571343	0.205634	-2.6776	0.0522888	-0.483731	-2.31286	-2.23246	1.25769	1.56437	1.16925	2.31859	1.46319
TR108372|c1_g1	UDP-glycosyltransferase 83A1	0.0312577	-0.815917	-2.58027	-1.40236	0.640328	0.0950781	-1.13415	-0.863552	-1.77363	-1.52037	0.241615	0.10449	-0.970937	0.677415	1.01027	-0.642325	-0.17532	-0.945354	-0.0801356	-0.231119	-0.342519	-0.0209457	0.203435	-0.805106	2.24262	2.28922	1.01762	1.61403	2.40161	1.73503
TR116532|c0_g1	CLAVATA3/ESR (CLE)-related protein 4	-4.75936	-4.75936	-4.75936	-4.75936	0.353343	2.95214	1.55353	3.42204	0.792159	-4.75936	1.80441	-4.75936	3.40354	5.89035	5.74794	-4.75936	-4.75936	1.3658	0.194839	0.0836217	-4.75936	-4.75936	-4.75936	4.03992	1.70825	2.06973	2.11839	5.04203	5.95592	3.85498
TR118642|c0_g1	40S ribosomal protein S16	-0.528375	-1.46333	-1.14341	-6.89295	2.63199	-0.839836	-2.57825	0.674628	-0.453324	-6.89295	-0.0766039	1.15254	-6.89295	1.74404	4.03698	-2.59282	1.21296	0.013943	0.20824	0.108179	-1.49036	-0.165027	-0.0225829	2.78266	1.77771	2.81078	2.2882	2.63061	4.06045	3.89887
TR124929|c1_g1	Bidirectional sugar transporter SWEET3	-0.269176	-1.13834	-1.52033	-0.842912	1.22861	-0.525391	-0.389033	0.0802179	-1.18972	-0.774912	0.156547	0.604433	-1.00158	0.905535	0.736569	-1.46821	-0.791527	-1.72852	-0.180573	1.11898	-0.729684	0.0569149	0.225948	0.371652	1.71878	0.0555608	0.116663	0.868724	1.83727	2.46752
TR126490|c0_g3	Synaptotagmin-5	-3.51871	3.79508	-3.51871	-3.51871	-3.51871	-3.51871	-3.51871	5.20205	-3.51871	-3.51871	-3.51871	-3.51871	-3.51871	4.29443	4.43082	-3.51871	6.73809	5.59399	-3.51871	4.10919	-3.51871	-3.51871	-3.51871	-3.51871	3.90503	3.95864	-3.51871	7.24699	8.05119	6.0113
TR128226|c0_g2	NAC domain-containing protein 68	0.160141	-0.755952	-3.19332	-1.88568	0.460682	0.120787	-0.0218684	0.381475	-0.754682	-0.818255	0.232996	-0.525175	-1.09846	1.53845	2.32849	-2.19103	-0.936129	-2.02671	-0.0305502	0.09355	-1.84909	1.44031	1.31661	0.479328	-0.283834	0.306005	1.58941	1.67718	2.25281	1.99251
TR133388|c0_g2	Universal stress protein A-like protein	2.90149	-0.439906	-0.797458	-5.28288	2.88353	0.503712	-5.28288	0.97827	-5.28288	2.38458	-5.28288	2.13497	-5.28288	2.6306	5.19265	-5.28288	1.61436	1.7417	-5.28288	2.2763	-5.28288	-0.125033	-5.28288	3.05697	1.57136	3.09909	2.6829	3.76751	4.86813	4.62024
TR135695|c1_g1	Probable potassium transporter 2	-3.04123	-0.906069	-3.20473	-5.52666	2.31946	0.120084	-5.52666	-0.473544	-0.418131	-2.61976	-1.19753	1.10561	-5.52666	1.42288	4.95635	-1.43919	2.17932	1.08805	-0.859898	1.06281	-2.00309	-1.66867	-2.50873	3.22053	1.3934	2.51829	2.99141	3.31412	4.82903	4.3992
TR135861|c0_g1	Basic form of pathogenesis-related protein 1	-0.501122	-3.9359	-3.77322	1.11695	-0.240835	-0.968035	0.175242	-0.534216	-0.773155	0.536358	0.0214453	1.21665	-1.46211	0.419433	0.940442	-2.48936	-1.8429	-2.67048	0.890571	0.838592	0.663339	0.472916	0.751297	1.8603	2.02923	0.771526	1.36913	0.8384	1.7686	2.51092
TR138264|c1_g1	CLAVATA3/ESR (CLE)-related protein 3	-4.04521	1.54575	-4.04521	-4.04521	3.93035	2.13669	0.401049	1.64967	0.240195	-4.04521	-4.04521	0.557677	4.94773	6.07399	6.43144	-4.04521	-4.04521	-4.04521	-4.04521	-4.04521	-4.04521	-4.04521	-4.04521	2.86648	2.11264	-4.04521	2.51551	6.53816	8.02548	6.66008
TR139729|c0_g1	Bidirectional sugar transporter SWEET3	-1.24221	-1.14761	-0.760524	-0.423693	0.401418	-0.121235	-1.77033	-0.794297	-2.57155	-0.732307	0.352947	0.251233	-2.12752	-0.123851	2.09588	0.162987	0.103843	-1.32287	0.116311	1.19818	-1.05683	-1.33131	-0.287245	0.0694487	1.97273	0.369782	0.485516	1.75052	2.85618	3.62639
TR139808|c0_g1	Senescence-specific cysteine protease SAG39 {ECO:0000305}	0.411696	-1.31545	-2.78808	-0.244434	0.579159	0.99744	0.369527	-0.1932	-1.86765	-1.78877	0.392298	-0.187809	-1.01851	0.824276	1.51737	-2.12519	-0.862519	-2.25687	0.926602	2.15713	-1.49278	-0.301761	-0.30362	1.22182	0.228401	1.71368	0.702631	1.67129	1.89717	1.13616
TR141399|c1_g1	Protein kinase C	-3.49369	0.421495	-3.65003	-7.70314	3.1026	-1.04208	-7.70314	1.37661	-1.1227	-7.70314	-0.965727	1.33111	-3.46283	2.14188	4.46261	-1.95898	2.30682	0.663616	-0.147788	1.53932	-0.851395	-1.10323	1.07263	3.52128	1.99295	2.66493	2.78289	2.71186	4.40492	4.41037
TR142403|c0_g1	Uncharacterized protein At1g15400	1.05957	-0.333881	0.188911	-0.728666	1.14478	1.24889	0.174763	-0.978464	-1.00721	0.276312	0.898231	-2.22531	-1.79673	0.473835	0.15868	-3.6984	-2.15215	-0.983215	0.0286327	1.3234	-0.431684	-0.740013	1.48549	1.46747	-0.760257	-0.508935	1.67016	0.592464	2.47802	1.67532
TR144109|c0_g2	Purple acid phosphatase 15	-0.465513	-1.1295	-0.601979	-1.65157	1.10014	0.590472	-0.427337	0.330067	-0.365285	-1.16583	0.586382	1.21439	0.369214	1.38657	1.11536	-1.93014	-0.865221	-2.58036	0.69716	0.626328	-1.53016	0.26843	0.525021	0.155173	-0.510556	0.795318	0.037598	1.40552	1.74116	0.279169
TR144702|c1_g1	Serine/threonine-protein kinase pakC {ECO:0000303|PubMed:15483055}	-3.05193	1.93903	-3.05193	-3.05193	2.10188	-3.05193	-3.05193	-0.184029	-3.05193	-3.05193	-3.05193	3.23163	-3.05193	2.94356	4.45349	-3.05193	-3.05193	0.508789	-3.05193	1.88824	-3.05193	-3.05193	-3.05193	4.76186	3.68414	1.196	3.00769	3.84894	5.34382	7.05385
TR145156|c1_g1	Shikimate O-hydroxycinnamoyltransferase	-4.66073	0.735016	-1.93827	-4.66073	3.11603	-4.66073	-1.14977	1.97589	-0.744256	-4.66073	-2.07577	-4.66073	-2.07577	3.15881	5.01258	0.177211	1.89386	1.88307	-4.66073	0.988883	-0.0168765	-4.66073	-4.66073	3.69902	1.55067	3.88616	2.34714	3.92498	5.4866	5.45066
TR145446|c0_g2	Flavonol synthase/flavanone 3-hydroxylase	-1.70315	-0.654671	-2.31429	-1.03419	0.469081	-0.610201	1.07121	1.47081	-0.484468	1.27857	0.0636068	0.909229	-3.69281	0.54095	1.41811	-1.13909	-6.50016	-4.04073	-0.231502	1.42998	-1.34636	2.67127	2.71464	1.19333	2.42495	1.22094	1.85651	0.370203	-0.181845	2.83008
TR145702|c1_g1	Linoleate 13S-lipoxygenase 2-1, chloroplastic	-0.32989	-1.05938	-2.37663	-0.145236	1.86435	0.970291	-0.389197	0.8612	-2.41669	-0.630214	1.31417	-0.653162	-1.74478	1.06025	2.07326	-2.12108	-0.830441	-2.25198	0.0221582	0.38457	-2.01185	-0.574338	0.324792	1.24697	0.0204447	-0.342329	1.93567	1.32788	2.13884	2.33234
TR146376|c0_g1	CTP synthase	-0.652632	-1.2235	-1.02025	-0.861106	-0.105276	-0.583089	0.0243282	0.208453	-0.624487	-0.505266	0.431393	0.443336	-0.495784	0.787549	1.06995	-1.52663	-0.926339	-1.48886	-0.462865	1.17295	-1.6405	0.17812	0.184357	1.03409	0.530338	0.574407	0.84002	0.7506	1.97383	1.91288
TR146664|c0_g1	Cellulose synthase-like protein H2	0.00335502	-1.8802	-2.90611	-0.256039	0.618809	-0.633044	-0.457009	-0.109102	-0.915472	-1.30054	0.361279	0.397911	-0.842192	1.11597	1.64983	-1.6722	-1.31659	-1.29973	0.19571	0.348163	-0.344568	3.77178e-05	-0.138778	1.02808	1.32508	0.84134	1.74535	1.15192	1.42778	1.86095
TR149238|c0_g2	CTP synthase 2	-0.33476	-1.52239	-0.976268	-0.576065	0.0665916	-0.582814	0.161966	0.0848154	-0.711702	-0.170824	0.139215	0.260633	-0.271099	0.665538	0.959746	-1.46163	-1.12432	-1.97557	-0.571155	0.839485	-1.23118	0.223339	0.106136	1.05911	0.814177	0.594562	1.00238	0.87735	1.85262	1.80212
TR150218|c1_g2	GEM-like protein 4	0.446777	0.172864	-0.519748	-0.260027	-0.191657	0.906824	0.264096	-0.615507	-0.79608	-1.31447	-0.371058	0.138332	-0.36907	0.910921	2.19689	-1.4635	-0.748774	-0.174191	-3.31831	1.43317	-3.42995	-0.243539	0.267934	-0.680602	-1.34151	1.18713	0.763729	2.13097	2.74342	2.27495
TR150438|c0_g1	Probable nucleoredoxin 3	-0.192074	-1.02688	-2.12902	-0.917979	0.327612	0.264893	-0.265551	-0.239031	-0.676014	-0.348651	0.212195	1.22609	-0.455611	0.644098	1.1788	-1.85033	-1.07664	-2.03912	-0.164736	0.495913	-1.34192	0.71049	0.880106	0.783539	0.924314	0.707478	1.06778	0.986639	1.44503	0.86858
TR150540|c0_g1	Beta-galactosidase 6	0.246597	-0.59234	-2.49681	-0.348173	0.75079	0.811966	-0.149978	-0.125667	-1.12362	-1.62387	0.763493	-0.516179	-0.85916	0.876042	1.48874	-2.05396	-0.862575	-1.33625	0.468046	1.15709	-1.1875	-0.364826	-0.732942	0.98694	-0.287047	1.05798	1.56895	1.18535	1.95002	1.34889
TR150625|c1_g2	Uncharacterized protein At1g15400	3.11701	1.37237	3.25895	-8.98121	-8.98121	2.77809	-8.98121	3.4247	2.18539	-8.98121	3.46406	3.45188	3.21043	3.30439	3.34119	-8.98121	0.978932	-8.98121	2.31174	-1.9119	2.26885	3.94376	-8.98121	3.71899	2.74206	3.79836	2.39399	2.68412	3.56915	3.46199
TR151020|c4_g2	Probable acyl-activating enzyme 1, peroxisomal	-0.631494	-0.0795772	-2.75978	-3.86031	-0.552624	-1.13726	-1.51496	-1.51665	-2.11692	-1.90944	-0.544408	0.152778	2.28953	1.75982	1.63006	-1.54182	0.796198	-0.891234	-1.32226	-0.381494	-1.37152	3.41855	2.91275	0.934336	0.921594	1.9987	0.276679	1.49057	2.09859	1.4516
TR151144|c0_g3	Oxidoreductase HTATIP2	-8.42762	0.612668	-8.42762	-2.07536	3.01858	3.4091	0.498081	-1.66209	0.00115702	-0.592203	-0.156626	1.51313	-3.26573	2.03283	2.54686	-8.42762	-1.80704	-0.258699	1.53629	1.49362	0.482571	1.07402	2.32459	1.96738	-1.08244	2.19058	3.46617	3.19731	1.95986	2.85824
TR151577|c5_g1	RNA-dependent RNA polymerase 1	-4.02137	-2.3891	-2.69944	-4.02137	2.17831	-1.17337	-4.02137	1.19974	0.264036	-4.02137	-4.02137	0.581518	-4.02137	3.27325	4.26681	-2.58841	1.19586	0.628249	0.64539	1.18418	1.05331	-4.02137	-2.02137	2.23602	1.73885	3.55455	2.76261	2.49276	4.22988	5.53591
TR151763|c4_g5	40S ribosomal protein S22	-7.3068	-1.38794	-7.3068	-3.37134	1.98207	1.87211	-1.08376	-1.30005	-0.160105	0.150169	-0.805362	2.0167	-1.29111	1.13365	0.859613	0.735953	-2.42416	-0.787951	1.06824	0.350696	-0.233195	0.664168	2.13966	3.12626	1.0268	0.990574	2.11547	1.89997	2.84422	2.48224
TR151982|c0_g1	Triacylglycerol lipase 2	0.102997	-1.38452	-2.7043	1.07409	0.515253	1.97994	0.534758	-0.323815	-0.750984	-1.51582	0.723139	-0.167305	-1.26205	-0.0463745	0.750988	-2.19786	-1.41722	-1.84048	0.975686	2.07101	-0.329469	-0.52265	-0.756981	1.39998	0.772076	0.462035	1.33555	1.11366	1.0142	0.394464
TR152197|c0_g1	Replication factor A protein 2	-5.72834	-1.60733	-5.72834	-1.87036	2.20947	3.10771	-2.80234	0.532813	1.09693	0.407111	1.67339	1.58363	-0.0362495	2.30673	2.43254	-5.72834	-5.72834	-1.37784	0.91118	0.415296	0.538445	-1.32235	1.48014	1.99617	-1.01685	2.28177	2.69582	2.28233	2.72863	2.26658
TR152261|c1_g2	Putative disease resistance gene NBS-LRR family protein {ECO:0000313|EMBL:ERP60482.1}	1.0043	-0.682052	-1.39393	0.0655053	1.13611	0.544132	-0.254728	0.0518735	-1.7843	-0.903179	0.820895	-0.705013	-0.579482	0.497962	2.33868	-2.77617	-1.99452	-3.27463	1.22888	0.514622	-2.17509	0.99602	-0.254728	-0.903179	-0.551468	0.535995	1.71388	2.48238	2.17593	2.1253
TR152407|c2_g2	F-box-like/WD repeat-containing protein TBL1XR1	-0.439453	-2.90738	-2.95499	0.621877	1.58573	2.39877	-0.629198	-0.42597	-0.47199	0.119309	1.47868	1.62876	-3.16294	1.83181	1.66149	-3.20838	-3.14074	-1.74371	-0.38626	-0.441147	-0.86355	-1.14074	0.505317	1.49251	1.74954	1.17843	1.90998	1.39142	0.608836	1.75399
TR152489|c0_g1	Histone H2A	-2.0936	-0.774743	-4.72024	-1.4942	2.4537	2.24751	-1.45193	0.201467	-1.61925	0.63768	0.894314	-0.555796	-0.0827603	3.48978	2.36259	-1.90479	-2.71363	-2.87182	-0.870772	-0.641715	-1.48051	-1.02009	0.229796	2.59685	-1.34662	0.140219	1.58976	2.6563	2.84991	3.2926
TR152724|c1_g3	Protein argonaute 1A	-5.31387	-0.693284	-5.31387	-2.72891	2.07329	0.0750077	-3.82844	0.80507	-0.402179	-5.31387	-0.602376	0.854049	-5.31387	1.44635	4.04588	-1.67001	1.2575	1.09042	-0.0100899	0.951041	-1.27825	0.200252	-0.796595	2.99037	1.29494	3.52722	2.53475	3.03928	3.57518	3.50503
TR153336|c0_g1	Ubiquitin carboxyl-terminal hydrolase isozyme L5	0.725911	-1.33213	-2.65023	0.736919	1.43386	1.76487	-2.30763	-1.19952	-0.686265	-0.131572	2.03592	0.811133	-3.15663	1.32594	1.37544	-2.1033	-2.58379	-2.42814	-0.0168647	-0.324905	-1.00969	-0.297193	0.479236	2.0341	1.85118	1.15834	1.73915	0.317271	1.01681	1.42178
TR153546|c5_g2	Uncharacterized protein {ECO:0000313|EMBL:ESR35703.1}	-3.02342	-5.22506	-2.17194	0.691421	2.8286	2.43601	-0.910359	2.29458	1.25876	-2.31817	1.27638	0.942864	-0.189432	2.91245	4.05595	-5.22506	-5.22506	-1.4917	-5.22506	0.395531	0.392595	0.66003	-5.22506	3.79953	0.511008	2.75623	0.0228717	2.65023	3.2278	3.11746
TR153634|c0_g1	Putative serine/threonine-protein kinase/receptor R818	-0.387903	-1.60875	-3.56914	0.371029	1.36671	1.51797	-0.92144	-0.333922	-0.614942	-0.0382768	1.98033	0.913065	-2.38063	1.35429	1.4026	-1.03932	-2.38063	-1.89107	-0.108068	-0.343529	-1.9427	-1.10208	0.060704	1.84223	1.51656	1.4641	1.96354	0.930708	0.991831	0.986729
TR153686|c1_g1	N-acetyl-D-glucosamine kinase	-0.499511	-0.346485	-1.01133	-0.375923	0.801807	0.255419	-0.392189	-0.486495	-1.10768	0.28377	-0.35366	-0.315132	0.0372869	0.214421	1.44368	-0.144984	-0.0866063	-1.71887	-0.531118	0.137188	-0.741553	-1.02599	-1.53636	-1.06921	0.925088	1.44471	0.677848	1.36047	2.01229	2.14911
TR154021|c3_g2	Protein hedgehog {ECO:0000250|UniProtKB:Q02936}	-1.62102	0.594136	-5.59371	-5.59371	2.0487	4.46184	-1.14745	0.266755	0.401773	1.4485	-0.157416	-0.715967	-0.955637	2.63895	2.15045	-5.59371	-5.59371	-2.93836	0.487373	1.45287	0.598088	-0.73573	1.67869	1.67401	0.190269	0.932984	3.3008	0.733617	3.20363	2.383
TR154155|c0_g1	Sugar transporter ERD6-like 16	-2.24569	-1.52152	-2.89538	-0.38566	1.09748	-1.40895	-0.229854	0.502611	-0.795501	-0.509694	0.727016	2.54463	-0.100878	1.3231	1.21973	-2.29346	-2.15829	-2.69491	-0.0433795	2.25738	-1.94654	0.870386	1.35351	0.516816	2.10008	-0.617372	0.281499	1.48996	1.69692	1.86597
TR154283|c2_g3	Probable protein phosphatase 2C 80	-1.06256	-2.10621	-3.8493	-1.06701	1.63663	2.59975	-2.89082	-0.592246	-0.106972	-1.81642	0.445256	0.0986118	-0.959564	1.48359	0.119673	-2.24402	-7.66692	-0.789179	0.238765	1.52586	0.648227	1.10159	1.94484	2.80546	-0.0782083	1.82031	2.9499	1.00303	2.12391	2.68402
TR154720|c0_g1	Putative uncharacterized protein {ECO:0000313|EMBL:CCB55052.1}	-5.87609	-5.87609	5.99177	-5.87609	-5.87609	6.44109	-2.36513	-5.87609	5.19571	-1.84929	-5.87609	4.18149	-5.87609	-5.87609	5.75745	-5.87609	-5.87609	2.49416	6.32073	-5.87609	5.37793	-5.87609	5.49846	5.77195	2.6321	1.89606	5.38999	2.78176	3.35417	5.64271
TR155611|c0_g1	Probable galactinol--sucrose galactosyltransferase 2	-1.42988	1.42024	-2.09626	0.220801	0.0560007	-0.834742	-1.82212	-1.78899	-1.15836	-1.15414	-0.506573	1.24099	-1.45046	-0.056782	1.46727	-3.02124	-1.06618	-1.589	-1.00784	1.60247	-0.015483	1.63533	1.83501	1.11932	0.522419	0.262087	0.853227	1.93134	2.03754	2.79399
TR155614|c1_g1	DNA topoisomerase 2	-0.0960103	0.274481	-4.5685	-4.5685	2.69266	2.7758	-0.740679	0.238857	1.14024	2.32874	-0.971563	-1.95969	0.0695757	4.77646	3.56027	-0.559509	-4.5685	-4.5685	-3.08307	-2.93623	-0.374726	1.26186	0.716904	3.58429	-4.5685	-0.422821	1.29693	3.03661	3.23175	3.00136
TR156138|c0_g1	Probable cytochrome P450 508B1	-5.0364	-1.53815	-5.0364	-5.0364	3.31807	0.241582	-5.0364	1.99261	-0.890726	-5.0364	-5.0364	-0.557431	-5.0364	3.46583	6.01195	-0.15376	1.90023	1.40654	0.0846124	1.39154	0.157369	-5.0364	-1.14888	2.99757	0.40322	3.29541	3.10059	4.44297	5.12687	5.24321
TR156196|c0_g1	Protein argonaute 12	-2.6094	-0.0520251	-6.74691	-6.74691	2.4117	3.97667	2.11852	0.484796	0.155168	-0.960309	-2.41778	1.19502	-6.74691	2.38289	1.64498	-3.10305	-6.74691	-1.67223	2.18413	1.04361	-1.41062	1.48719	2.88209	2.67074	1.19444	2.24518	3.6157	3.14412	2.48095	1.89515
TR156241|c1_g1	Indole-3-acetic acid-amido synthetase GH3.3	0.511942	-0.67483	-1.362	-0.396143	0.749132	0.530121	-0.2108	-0.300753	-1.35391	0.173063	0.950069	-0.466259	-0.72888	0.576207	1.07473	-1.67112	-0.898461	-1.809	0.356394	-1.19122	-2.17707	0.354641	0.837327	1.38253	1.11126	0.372206	1.25774	0.57938	1.64468	0.77902
TR156398|c0_g5	Peptidyl-prolyl cis-trans isomerase CYP18-3	-5.42163	-5.42163	-5.42163	-5.42163	5.69608	4.75105	0.856355	1.51265	2.06138	-0.185137	-0.458156	1.41631	0.928868	2.96768	2.7503	-5.42163	-5.42163	-5.42163	-5.42163	0.367578	-5.42163	4.23372	4.62003	6.87649	3.0541	2.26417	0.398549	3.26312	-0.553733	1.97326
TR156816|c1_g1	Putative fatty-acid--CoA ligase fadD21	-5.64872	0.0900501	-2.59561	-3.54438	1.90587	0.859077	-2.56125	-1.34859	-1.57833	-0.565504	-1.63973	2.45089	-2.47879	1.41414	3.10617	-4.21576	0.124751	0.305479	0.413058	0.986456	-2.12516	-0.169746	-1.05178	1.78758	1.75982	2.11483	2.62834	2.73066	3.56268	3.2835
TR156956|c0_g2	Uncharacterized protein {ECO:0000313|EMBL:EOY30000.1}	0.840925	-1.16197	-2.22854	-0.956732	1.00768	-0.13493	-0.0188394	0.180241	-1.22779	-0.289087	0.89488	-1.06657	-0.261132	1.83559	1.9571	-2.59739	-1.08433	-0.493294	-0.499368	-0.192228	-2.19128	0.233114	-0.448128	0.873155	-0.0847234	0.156054	1.55989	1.45218	2.17213	1.77341
TR157374|c1_g10	Germin-like protein subfamily 1 member 11	-0.916936	-0.913019	-1.94607	0.781994	1.07218	-1.14006	-0.867496	-1.34612	-2.20534	0.898865	1.31302	-0.284095	-1.16533	1.5253	1.78576	-0.887476	-1.13683	-1.9823	-0.223773	0.36252	-2.72152	-0.461011	0.553632	1.43662	0.626362	1.75868	0.123334	1.62672	1.89572	2.43669
TR157374|c1_g2	Germin-like protein subfamily 1 member 10	-8.52556	0.817853	-0.4627	0.841204	3.26573	-1.67381	0.195202	-0.507633	-2.01459	1.49917	2.56634	0.681703	-0.123396	2.43474	2.70122	-8.52556	-0.689505	-1.13496	0.705426	1.27648	-8.52556	0.171065	-0.323921	2.3525	1.14669	1.88193	1.3391	2.003	3.8055	2.82234
TR157411|c2_g1	Long chain acyl-CoA synthetase 6, peroxisomal	-0.208928	-2.02366	-3.98714	-0.392588	1.93173	1.36689	-0.481246	-0.399772	-2.7855	1.77362	3.21567	0.247058	-2.23011	3.25832	0.627573	-3.01628	-3.5866	-3.34559	-0.466086	-0.295602	-1.97278	-1.02366	-0.101562	3.33046	1.57236	1.95913	2.52509	1.57663	1.84677	1.08583
TR157918|c2_g1	Ethylene receptor	-2.06327	-1.39914	-4.76371	-4.76371	1.20669	1.82276	-2.83771	0.240794	-0.184769	2.2227	0.672588	0.611332	-4.76371	1.88447	1.35938	-2.10836	-4.76371	-2.30428	1.76299	-1.41321	1.55642	-0.609902	2.03849	2.86565	1.17646	2.76377	2.6875	1.69408	3.69736	1.71203
TR16156|c0_g1	Putative phosphatidylglycerol/phosphatidylinositol transfer protein DDB_G0278295	-4.82861	-4.82861	-4.82861	-4.82861	0.774272	0.957983	1.37694	2.45216	1.2245	-4.82861	-0.362638	-0.415831	3.14752	1.2114	2.38959	-4.82861	-4.82861	-4.82861	1.82387	1.25034	0.732102	-0.213903	5.3498	5.57002	-1.98062	3.34181	1.25034	1.9088	3.4316	3.40884
TR24578|c0_g1	Coffea canephora DH200=94 genomic scaffold, scaffold_4 {ECO:0000313|EMBL:CDO99930.1}	2.3953	0.163919	-5.48857	-5.48857	6.22735	-1.86798	2.94314	4.01863	-5.48857	4.10837	5.81453	0.484125	1.90547	7.87135	1.50918	-5.48857	-5.48857	-5.48857	-5.48857	-5.48857	-5.48857	-5.48857	-0.418178	6.42817	-5.48857	4.08243	4.53602	2.19021	3.90932	4.07291
TR71053|c0_g1	Tetrahydrocannabinolic acid synthase	-1.91816	-2.66477	-2.1324	-1.01358	0.963114	0.492182	-1.01204	0.945383	-1.98308	0.604901	2.01692	-0.325523	-1.71152	0.636675	2.32581	-1.81785	-1.1108	-2.38809	0.620875	0.777389	-2.12572	-1.57106	-0.0581897	1.12728	1.77136	1.00898	0.959978	2.07116	2.78184	2.72892
TR77468|c0_g1	Uncharacterized protein {ECO:0000313|EMBL:ESR50385.1}	-3.41105	-0.707617	0.813079	-3.53304	0.0988822	3.52272	-3.37258	-0.0187358	-2.01318	-2.97665	2.22616	3.59381	-6.29858	-0.420834	0.206042	-6.29858	-1.21537	-2.65472	0.228116	3.47851	0.743628	3.86028	3.66749	3.54361	2.63718	1.95172	1.62386	-0.620507	1.397	-0.050651
TR83220|c0_g1	Major allergen Pru ar 1	0.270946	-0.866115	-2.32011	-0.447229	1.42203	0.258411	0.337608	0.119437	-1.98956	-0.17859	0.865008	-1.99265	-0.542715	0.765025	1.51624	-2.83562	-0.458919	-2.52191	0.824418	0.90996	-1.6369	0.80306	0.915925	0.883322	-0.949484	0.489311	0.495799	1.24052	2.93154	1.69124
TR83418|c0_g3	Protein FAR-RED ELONGATED HYPOCOTYL 3	-4.64431	0.438902	-4.64431	-1.87878	0.553396	-1.60869	-4.64431	1.43036	-4.64431	-4.64431	-1.45845	3.91984	-1.64431	3.12255	4.37417	-0.806369	3.11391	0.863483	-1.55685	-4.64431	-1.5233	0.723758	-4.64431	4.03341	3.5221	2.88317	3.44897	1.0589	4.51405	4.98596
TR84079|c0_g1	C2 and GRAM domain-containing protein At1g03370	-5.58547	-0.901774	-5.58547	-5.58547	3.89653	0.694373	-5.58547	3.1212	1.08554	-5.58547	-0.819935	1.0756	-5.58547	2.52567	5.49208	0.925492	1.96989	1.91517	-5.58547	1.65007	0.625932	-5.58547	-0.515081	4.11566	0.0755954	1.03805	2.65675	4.00362	5.30722	4.74612
TR87192|c0_g1	Uncharacterized protein {ECO:0000313|EMBL:ERZ98489.1}	-5.55434	0.787287	-2.01829	-1.98145	1.9747	-0.392455	-5.55434	0.837975	-0.236026	-5.55434	0.520334	1.58214	-5.55434	1.63449	4.04427	-0.963382	1.48128	0.633504	-2.64745	-0.475391	-0.853903	-0.14835	0.229638	2.54053	1.33318	1.78283	2.12232	2.94909	3.38112	4.0994
TR89770|c0_g1	WAT1-related protein At5g40240	-1.52585	-0.943815	-1.73045	-1.44071	0.72046	0.330163	-0.388946	-0.513842	-1.34864	-0.762382	-0.190827	0.462592	-1.21537	0.622475	1.74679	-0.309422	-0.0360459	-0.585156	0.500222	-0.181299	-0.852996	-1.34283	-0.729185	0.166131	2.78772	-0.109718	1.12378	1.56805	2.00266	2.17644
TR89927|c0_g2	Tyrosyl-DNA phosphodiesterase 1	-2.46442	-2.46442	-2.46442	-2.46442	2.0402	1.26894	-2.46442	2.39356	-2.46442	-2.46442	-2.46442	3.07784	-2.46442	-2.46442	4.77399	-2.46442	-2.46442	0.363401	-2.46442	1.26894	0.279743	-2.46442	-2.46442	2.91409	0.843011	1.57121	3.40101	3.69948	4.47457	4.59628
TR91210|c0_g1	Probable aquaporin TIP2-2	0.646373	-0.968892	-8.23474	-2.73969	-1.78353	-1.76063	-1.94012	-1.59812	-3.50139	-1.84071	-0.851037	-0.103399	0.0343854	2.57495	1.21276	-0.532222	0.0790488	-0.614155	0.411277	0.162719	-1.00496	0.894284	1.39425	4.01721	-0.826199	4.24287	3.57671	2.27117	3.75401	3.02776
TR93264|c0_g1	Inositol oxygenase 4	-1.68748	1.05423	-3.14004	-2.05917	2.71655	-2.17424	-2.03722	1.75134	-0.909873	-1.05182	2.29015	1.28507	-1.38679	3.0328	2.67975	-0.395687	-3.28197	-6.47503	1.62166	0.880765	-2.15704	0.328811	-0.073061	-0.363843	4.02891	-1.85551	1.15287	3.97408	0.615519	1.63625
TR9344|c0_g1	Isoprenylcysteine carboxyl methyltransferase {ECO:0000313|EMBL:ADN59380.1}	-3.35659	-0.15496	-3.35659	-3.35659	3.66133	-3.35659	-0.108666	3.66133	-3.35659	-3.35659	-0.0203101	-3.35659	-3.35659	3.10448	6.23006	-0.202788	1.52605	1.84896	-3.35659	-3.35659	-3.35659	-3.35659	0.387568	2.98326	-3.35659	3.1903	3.3271	4.75089	4.76442	4.68671
TR94714|c0_g1	Polygalacturonase	0.344451	-1.11533	-2.08544	-1.42536	1.45962	2.20841	-0.883943	0.604954	0.238426	-1.60571	1.28171	-0.680115	-1.10439	1.18903	2.00651	-2.49439	0.110667	-1.66396	0.731721	1.22721	-1.5714	-1.35884	-1.44939	-0.0140746	-2.17991	2.22851	0.704912	1.23326	2.85978	1.20308
TR95878|c1_g1	Protein FAF-like, chloroplastic	-0.285326	-0.0967357	-0.1334	-1.14636	0.776738	0.105683	-0.482998	1.13132	-0.471622	-0.418208	-0.10637	-1.45012	-0.174056	1.89281	0.498624	-1.37693	-0.779424	-2.08755	-0.903947	2.30332	-0.886743	0.653592	0.826299	0.269894	-1.79056	0.589989	-1.37716	2.22782	1.65764	1.03378
TR96273|c0_g3	5-azacytidine resistance protein azr1	0.214855	-0.312241	-3.12949	-6.18261	2.59053	0.464133	-6.18261	0.408356	-0.864289	-6.18261	0.318834	2.08278	-6.18261	1.45764	3.86928	-1.02072	0.912264	0.934258	-2.81803	0.685291	-1.32961	0.574951	0.0766671	2.69453	2.40573	2.51679	2.62507	1.85137	3.50477	4.0167
TR96915|c0_g1	Uncharacterized protein {ECO:0000313|EMBL:EOY26572.1}	-3.61278	-0.566981	-1.81507	-2.03273	-0.0799177	-1.03731	-2.21546	-0.100597	-1.05185	-1.36817	0.0741734	2.59013	-2.91331	0.385119	0.687967	-0.926317	-0.284762	-2.87371	0.295236	2.77796	0.506619	1.90341	2.53656	1.73995	1.6968	1.17522	-0.389408	0.682086	2.13739	2.07976
TR97340|c0_g2	Uncharacterized protein {ECO:0000313|EMBL:KDO45780.1}	-1.73604	-2.1446	-3.25898	-3.55704	0.62721	-0.0559031	0.0883523	0.540923	-1.47542	-0.93653	-0.993291	-0.374727	-0.33476	2.18894	3.22284	-3.61413	-2.51371	-2.28921	-0.582249	0.190485	-2.49291	1.47328	1.72853	2.77436	1.26209	1.6016	1.97857	2.34154	3.80504	2.53575
TR98579|c1_g5	Universal stress protein Sll1388	-2.28451	-1.2873	-7.98218	-1.62991	2.69431	2.67353	0.453702	-0.65395	-0.168395	1.73138	-1.15309	0.0351887	-3.3441	2.03491	2.39134	-7.98218	-3.21135	-3.63168	0.626263	0.739948	1.10952	1.03936	0.548035	3.09076	1.15686	1.51508	2.58616	3.21768	3.49173	2.19287
TR99655|c3_g1	Cysteine proteinase RD21a	-1.10254	-2.61415	-3.4666	-1.64028	2.82103	1.90361	1.50004	-0.490164	0.605066	3.83862	0.731258	-0.343432	-2.58486	1.58668	1.94091	-6.89955	-2.52104	-3.93608	1.36957	-0.507237	-1.63277	0.514919	-1.82917	2.76418	1.14866	1.39782	1.22301	1.36019	2.24892	2.61338
subcluster 2
TR100067|c1_g1	Protein TPX2	0.478846	-1.96367	-2.09065	-1.7981	1.24975	1.07208	0.196709	0.0206532	-1.08144	-0.509535	0.813781	-0.839199	0.169983	1.58327	2.40028	-0.843082	-1.4198	-0.665831	0.356775	-1.82089	-1.03517	-1.04129	-1.57423	0.490658	-0.332257	0.0357991	1.83809	2.41128	1.84504	2.05216
TR100145|c0_g1	LPS:glycosyltransferase {ECO:0000313|EMBL:ESX82342.1}	1.22858	0.37212	0.735792	0.299319	1.32051	0.155253	0.739214	0.668836	-0.870506	0.941799	0.882442	-1.60451	0.617501	-0.163124	1.06661	0.10345	0.147458	-2.15971	0.110073	-1.06683	-0.314429	-1.70966	-1.37872	-0.895086	-0.917953	-1.18354	-0.789289	1.10446	0.883135	1.67681
TR100161|c2_g2	F-box protein SKIP2	0.322468	-1.61919	1.34857	0.554641	2.68548	0.527086	1.69126	2.38026	0.492902	1.61572	2.53402	-0.593036	-1.01674	0.222932	2.00126	0.374199	-1.06385	-3.42215	1.12655	-0.862998	0.0974013	-5.65481	-5.65481	-1.31853	0.129168	-1.8578	-0.211869	1.32704	1.61945	2.22538
TR100283|c0_g1	Cellulose synthase-like protein D2	1.02455	1.38273	1.31724	-1.06426	1.22689	0.340342	-1.15291	-0.584702	-1.38308	-1.02034	-0.535139	-2.11704	1.00458	0.972821	2.21249	0.353184	-0.469557	-1.10873	-0.321523	-0.22226	0.00859275	-2.08246	-2.17139	-0.253525	-1.02268	-0.382329	-0.0252227	2.04927	1.87779	2.14668
TR100294|c0_g1	Putative amidase C869.01	4.90205	1.96364	-5.90055	0.673855	1.17627	1.38855	1.61909	-0.600426	-1.43457	3.49069	1.95432	-1.71468	2.78595	1.43126	4.08073	-5.90055	-2.60777	-0.250934	3.16823	-2.69892	-1.20011	-5.90055	-5.90055	-0.825873	-1.72263	-1.39593	2.53533	3.46774	1.03844	2.3779
TR100351|c0_g1	Protein NRT1/ PTR FAMILY 1.2	0.947597	0.188924	0.552776	0.264655	0.940538	-0.128652	0.615236	0.704087	-0.796353	0.899515	1.07994	-1.6807	-0.655265	0.0934051	0.511454	0.840066	0.808989	-0.935148	0.186288	-0.9183	-0.732968	-1.71831	-0.827471	-0.406106	-0.814591	-1.43712	-0.636921	0.625928	1.11726	1.31125
TR100454|c1_g1	Probable WRKY transcription factor 40	-0.756055	2.13481	-0.399856	1.36121	0.556216	-0.997753	-0.694613	-1.78759	-0.874451	-0.701893	-1.52965	1.49077	-0.794192	-0.206077	2.08365	-1.56771	-2.54659	-3.29319	-0.0984781	2.21963	1.13075	0.764247	1.81063	0.485443	0.876934	-0.0449588	-0.255124	1.09005	-0.270466	0.814309
TR100477|c0_g1	Endoglucanase 9	0.0904712	-0.0511983	-1.02472	-0.446141	1.14149	-1.24787	0.943272	1.65688	1.31849	1.01209	1.64232	-1.4353	0.0834771	1.2447	1.00373	0.105662	-1.8181	-0.844534	0.0215818	-1.86839	-1.07433	-1.45784	-1.01449	-0.823546	0.00617256	-2.37516	-0.796758	1.70785	1.77233	2.52785
TR100518|c0_g1	Endoglucanase 1	-1.45304	1.8493	0.892538	-0.436107	1.34944	2.46033	-0.262979	1.28636	2.0075	0.0180693	-0.592123	-1.68193	0.0680901	0.00661583	0.950245	1.6802	-1.48502	-0.201401	-0.0827833	-1.09887	-1.28989	-2.79456	-2.39346	-1.39113	-1.24076	-1.68479	-1.90005	2.1242	2.18624	3.10976
TR100613|c1_g1	Probable calcium-binding protein CML27	0.413425	1.85299	2.06738	0.109957	1.44995	1.4868	-0.740948	-0.629832	-1.74102	-0.602992	-1.20944	-2.74985	-0.121867	-0.0465462	1.63102	0.449149	-0.27314	-2.24572	0.0560761	0.193001	0.537258	-1.4006	-0.742402	-0.498813	-0.78929	-0.287481	-0.643745	1.57492	1.29667	1.6051
TR100619|c0_g1	Mannan endo-1,4-beta-mannosidase 7	1.45704	-1.22685	-0.81646	-0.17732	1.19051	-0.0339274	1.31989	1.19051	-0.523692	2.0195	1.5776	-2.16796	-0.512873	0.0668709	0.661536	0.945628	-0.477209	-2.20057	0.523842	-1.565	-0.702057	-0.827141	-1.50696	-0.488823	-0.543923	-1.18503	-0.352862	0.962782	1.32337	2.06957
TR100700|c1_g1	Uncharacterized protein {ECO:0000313|EMBL:EOY09240.1}	-0.178927	1.74154	1.08417	0.361154	1.40703	0.469428	-0.022117	-0.113473	-2.43097	0.0538181	-0.858191	-2.46632	1.28885	0.449176	1.38791	0.708361	-0.31826	-1.65439	-0.678286	0.731018	0.869621	-0.695367	-0.79407	-0.64197	-0.210755	-1.47149	-1.35468	1.17967	1.09028	1.06723
TR100720|c1_g2	Wall-associated receptor kinase 4	-0.121452	1.17666	0.724261	2.11517	1.32029	-0.202405	-1.17196	-0.23907	-0.693636	0.0372097	-1.86356	-1.69618	1.33845	-0.252127	3.16548	0.073544	-1.69109	-2.05948	-0.147354	1.32407	3.09635	-6.51891	-6.51891	-0.418776	0.76093	-0.597667	0.488955	2.75488	2.75744	3.05889
TR100777|c1_g1	Pollen-specific protein C13	0.792668	0.292928	1.02394	0.0665776	1.36875	0.557443	0.289134	0.212348	-0.888242	0.734061	0.616413	-1.79935	-0.530093	-0.659557	0.834901	0.703331	0.740872	-1.02435	0.544466	-0.400837	0.307684	-1.63867	-1.47574	-1.24213	-1.43802	-0.923762	-0.644641	0.690357	1.13794	1.75158
TR100801|c0_g1	Ankyrin repeat domain-containing protein 13B	0.0716281	-0.604937	0.364632	-0.409952	1.22593	0.0758086	0.54009	1.09982	-0.649792	0.758673	0.995996	-1.66785	-0.184223	0.513214	0.945717	0.84742	-0.407616	-1.09412	0.657428	0.08745	-0.726338	-1.67626	-2.60762	-0.329245	-0.41581	-1.66227	-0.713295	1.26344	1.84007	1.86202
TR100845|c2_g2	21 kDa protein	-0.149301	1.05034	0.520158	-0.932809	1.92707	-1.63473	-0.0159674	1.26488	0.253663	-0.243938	-0.23419	-1.0648	-1.74115	1.93087	1.33613	3.06028	1.42877	-6.12658	2.31636	-0.0909573	-0.115354	-1.38242	-0.654093	-6.12658	1.22657	-2.32957	0.119447	2.11707	2.88995	1.4009
TR100887|c1_g1	Anthocyanin 5-aromatic acyltransferase	1.86873	0.275308	0.813783	1.24213	2.32337	-0.378204	1.87625	1.70243	-2.06684	1.86562	1.70019	-1.73207	1.51387	1.23938	1.69018	0.652016	-0.792539	-0.82662	0.32983	-3.63829	-0.99242	-4.99081	-1.96211	-1.28444	-0.828058	-3.22831	-0.900318	1.8193	0.556636	2.15203
TR100900|c0_g1	U-box domain-containing protein 44	0.903413	2.7597	1.45361	0.296959	1.38651	-0.0771606	-0.33283	-1.60958	-2.22728	-0.984803	-1.84773	-2.01147	1.95955	0.613002	2.5482	-0.550686	-1.44201	-2.96763	-0.159144	0.569515	0.844919	-1.25525	-0.689829	-0.132007	-0.294715	-1.53513	-0.906568	2.22147	1.19087	2.27609
TR100958|c1_g2	Putative uncharacterized protein {ECO:0000313|EMBL:CCB51689.1}	2.04294	1.51967	0.551225	-1.00734	0.346822	-0.00647915	0.154257	-1.27364	-1.73678	-0.283146	-1.84523	-1.79641	1.69783	0.503378	2.65456	-0.604381	-1.25856	-1.88731	-0.412386	-0.513507	-0.581813	-0.883885	-0.107703	-0.348404	-0.236741	-0.236909	-1.4261	2.49865	1.9876	2.48979
TR100965|c0_g1	U-box domain-containing protein 10	0.455164	0.2349	0.863636	-0.396716	0.926418	0.415041	-0.112961	-0.23566	-1.44934	0.345349	0.364521	-1.03589	-0.172754	0.22625	1.80475	-0.259546	-0.770836	-1.93697	0.0184988	-0.681697	-0.257827	-1.656	-1.34915	-0.336277	0.134235	-0.378387	-0.0175043	1.47375	1.67308	2.11193
TR101028|c0_g3	Probable homogentisate phytyltransferase 1, chloroplastic	1.73922	-0.567979	-0.565384	1.24701	2.03665	-0.492605	2.83265	1.66871	-0.215109	2.68669	2.59494	-1.16965	-0.669054	-0.98017	0.271225	-0.436203	-0.885962	-2.10212	2.02371	-1.14313	0.326354	-4.68176	-1.95561	-0.568087	0.15664	-4.05616	0.726571	0.627227	0.267045	1.28432
TR101033|c0_g1	Microtubule-associated protein TORTIFOLIA1	-1.26103	-0.451527	-1.09055	-0.314806	1.37334	-1.02934	1.17397	1.42346	-0.0509023	0.731405	1.42112	-1.84098	-0.110792	0.253538	1.35869	0.501836	-0.844741	-0.871353	-0.411921	-0.746462	-0.76773	-1.19232	-1.87135	0.0659114	-0.859888	-0.958336	0.194278	1.36114	2.25793	2.55741
TR101285|c0_g1	Probable inactive patatin-like protein 9	1.14428	-1.12043	0.172698	0.0566596	1.65653	-0.206083	1.48788	0.985927	-1.85806	1.98301	1.34295	-2.78825	-0.383996	-0.374127	0.876428	0.642497	0.0595753	-2.01484	0.651801	-0.345303	-0.626265	-2.12043	-1.46548	0.332383	-2.12043	-1.5219	0.150991	1.07795	2.16005	2.16399
TR101287|c1_g2	Uncharacterized protein {ECO:0000313|EMBL:KCW60584.1}	1.18223	2.7056	2.02296	-0.0590224	1.72353	0.850881	-0.690679	-0.7359	-0.916381	-1.09561	-1.48903	-0.552094	1.96803	0.330976	1.2947	-0.0147576	-0.877229	-1.6214	-0.32953	0.150346	0.87088	-2.25855	-2.12629	-0.944487	-0.695536	-1.34125	-1.30436	1.07002	0.952172	1.92977
TR101368|c0_g1	Putative cysteine-rich receptor-like protein kinase 32	0.692285	-0.615409	-1.04332	-3.68378	2.89187	1.41041	-0.969046	0.499757	-0.785966	-1.35677	1.66401	-0.0399199	0.0798854	2.95983	2.96415	-2.8886	-0.56569	0.097275	-0.367801	-3.56961	-2.78028	-2.48584	-2.34497	1.75604	-1.76674	0.514626	1.94094	3.03901	2.86148	1.89214
TR101478|c0_g1	Cytochrome P450 71A1	-0.48704	-1.03462	-1.06854	-0.2839	0.630528	0.0312795	-0.481539	-0.313229	-0.586576	0.313263	0.544959	-0.269914	-0.770593	1.00851	1.15264	-1.35902	-1.89835	-0.994393	0.38194	-0.298958	-0.0521395	-1.80409	-0.542124	0.848019	0.808804	0.581443	0.871782	1.22323	1.39608	2.45256
TR101508|c1_g2	.	1.709	0.76985	-0.735343	-0.561871	2.24697	1.9619	-1.52181	-0.376388	-0.781903	-0.0334287	2.1115	-3.34069	-1.40534	1.11947	1.45725	-2.34882	-2.32939	-1.00714	-1.6475	-1.28115	-1.96468	-2.75249	-0.835145	0.257179	0.915401	0.693348	2.56528	2.00678	2.94446	2.16471
TR101512|c0_g1	Probable xyloglucan glycosyltransferase 12	0.429978	0.899661	0.979514	0.353657	1.20905	0.327229	0.179844	0.0940812	-0.712002	0.417953	0.163109	-1.95911	0.0210333	-0.430833	1.9	0.381205	-0.709911	-1.62666	-0.225473	-0.713311	-0.0832325	-1.37622	-1.13228	-0.800479	-0.94014	-0.93662	-0.731628	1.79543	1.19851	2.02765
TR101572|c0_g1	Uncharacterized protein {ECO:0000313|EMBL:ESR63084.1}	0.977196	0.511782	0.935673	0.337818	0.791218	-0.211505	0.284806	-0.603263	-1.14098	0.13758	-0.65031	-2.0577	1.3882	-0.132257	1.5647	-0.302228	-0.942047	-0.725723	0.144473	0.116702	0.722563	-1.57383	-1.14187	-0.783134	-0.387205	-0.813429	-0.720393	1.58109	0.893787	1.79829
TR101640|c0_g1	Laccase-7	-2.07285	-2.9005	-2.24765	0.424942	0.504694	-0.53722	-1.01724	0.91213	-0.736512	1.44905	2.0655	1.38129	-0.791095	0.0256616	1.29347	-1.72332	-2.43776	-0.054691	-0.495878	0.273598	-1.2694	-0.347819	-0.710241	1.95095	0.918673	-0.381053	0.856723	1.11757	2.28514	2.26383
TR101771|c0_g1	Putative DNA-binding protein ESCAROLA	0.618508	-0.5925	0.228381	0.179898	1.50756	-0.0679634	1.04677	1.11867	-0.618176	1.00212	1.3713	-0.986484	-1.37627	-0.0726044	1.00893	0.787037	-0.737049	-1.74107	0.690243	-0.233367	0.27993	-2.02685	-1.91201	-0.329566	-0.656933	-2.36898	-0.22818	0.952946	1.22821	1.9275
TR101776|c3_g1	Uncharacterized protein {ECO:0000313|EMBL:EOY33550.1}	1.28583	-0.0726974	0.162805	0.317984	1.49086	-0.162911	1.28328	0.67141	-0.782834	1.02502	0.656598	-2.74249	0.772136	0.888957	0.653143	0.571407	0.106605	-0.660114	0.123254	-1.1118	-0.140637	-1.10109	-1.88447	-0.760808	-1.46171	-2.49812	-0.61633	1.10725	1.24373	1.63574
TR101788|c0_g3	Uncharacterized protein {ECO:0000313|EMBL:ESR45297.1}	0.950565	-0.868427	-2.47998	-1.99898	1.35288	0.721475	0.116945	0.368071	-1.15826	-0.254736	0.687886	-1.85095	-0.482616	1.74886	2.53103	-1.24338	0.0303279	-0.769713	0.103727	-2.80938	-1.81226	-0.153109	-0.0672876	0.757075	-1.43406	-0.10764	1.7237	1.97495	2.42504	1.99824
TR101853|c2_g1	Probable protein phosphatase 2C 25	0.773196	2.64988	1.64432	0.244968	1.44831	0.853891	-0.0127734	-0.772518	-3.21111	-0.249953	-1.6838	-2.83503	2.11644	0.763351	2.17507	0.157901	-1.37262	-2.39518	-0.59556	0.246237	0.788135	-2.16066	-1.05897	-0.185754	0.297558	-1.13491	-0.882112	1.7516	0.99851	1.64159
TR102022|c0_g2	Uncharacterized protein {ECO:0000313|EMBL:KCW46803.1}	-2.42745	-0.684397	-1.20505	0.3317	1.53785	-0.608526	0.0102719	1.97995	-2.623	0.138769	1.917	0.0411924	-0.50752	0.531331	2.01027	-0.156531	-3.12873	-1.32138	1.563	0.539584	-0.918982	-3.87675	-1.98723	0.730387	0.947022	-1.16357	0.985367	2.24697	2.73937	2.35908
TR102037|c1_g1	Probable trehalose-phosphate phosphatase D	1.01668	2.48795	2.93139	-0.361175	1.30453	0.93328	-1.44352	0.191411	-0.615432	0.0329517	0.193797	-0.953409	1.64095	-0.290405	1.53876	0.0668105	0.0757069	-0.336869	-0.507963	-1.23115	1.2757	-2.46917	-3.58357	-3.45843	-1.17996	-0.996272	-1.16853	2.05271	1.11813	1.73509
TR102091|c1_g2	Probable LIM domain-containing serine/threonine-protein kinase DDB_G0287001	-0.640433	-1.00599	-3.41109	-0.37006	1.3849	1.997	-1.15401	-1.54384	-1.64276	-0.910454	1.43426	0.871466	-6.59695	1.4605	2.62922	0.49897	-0.944468	-1.66149	-0.95888	-0.0377683	-0.0671332	-1.91326	-1.31155	1.76762	0.649074	1.92543	1.8808	2.12619	2.33851	3.20621
TR102128|c0_g1	Probable protein phosphatase 2C 15	0.00398931	6.69179e-05	0.759582	0.575881	1.23006	0.770977	-0.0335032	0.39272	0.000608572	0.233753	0.519265	-0.733337	-0.540354	-0.199172	0.991509	0.0920162	-0.4747	-1.22522	0.587555	-0.899747	0.469853	-1.54193	-1.36301	-0.831875	-0.760155	-0.577264	-0.431498	1.03148	0.669206	1.28323
TR102180|c0_g2	Putative uncharacterized protein {ECO:0000313|EMBL:CAN68669.1}	1.86193	2.92645	3.28486	0.753999	1.64042	0.368988	-2.72145	-1.86085	-6.23241	-0.816248	-6.23241	-6.23241	3.17422	1.74028	4.70143	1.69299	-0.644447	-2.25972	-3.50995	0.571073	1.06129	-3.26894	-2.10313	-0.671697	-1.09491	0.233563	0.42437	4.04243	3.6251	5.54517
TR102192|c0_g1	ABC transporter G family member 20	1.15212	-0.347111	-2.39506	-1.92191	1.8947	0.756892	-0.271515	0.754345	-1.66152	-0.372464	1.00984	-2.55319	0.0143907	2.17495	2.46079	-1.29243	-0.526826	-0.661152	0.0367692	-3.46136	-2.32758	-1.16604	-0.773875	1.65281	-0.803792	0.0765486	1.75262	2.20385	2.44752	2.14767
TR102195|c0_g1	3-ketoacyl-CoA synthase 11	0.0258423	1.22393	0.309712	0.334422	1.23253	-0.336995	0.000491031	0.251001	-0.946488	0.244927	0.399936	-1.26116	-0.217939	-0.0470823	0.8838	0.0242374	-0.0647652	-0.863676	-0.148568	-0.147211	0.881734	-1.33031	-1.03434	-0.769035	-1.35725	-0.457581	-0.954113	1.03318	1.31628	1.77448
TR102378|c2_g1	Auxin-induced in root cultures protein 12	-0.079464	0.545874	2.50925	-1.46596	1.73299	1.45544	-0.6097	0.822656	-1.40736	-0.155379	0.560627	-2.26514	-0.22924	-0.360915	2.53374	0.245219	0.0576407	-1.53561	1.68472	-1.00199	1.49301	-3.12401	-2.97667	-1.4991	-1.15935	-2.21334	-0.295759	2.03871	1.93131	2.7678
TR102378|c3_g2	Uncharacterized protein At1g65710 {ECO:0000305}	-0.0668501	0.0405157	-0.915268	-0.210465	2.06327	-1.13577	1.7248	1.79186	0.316829	1.04344	1.25171	-1.62473	-0.0233485	0.65829	0.843122	0.386066	-1.86686	-1.5641	0.0307214	-0.5464	-1.31399	-1.83786	-2.27946	-1.35449	-0.205827	-1.58202	-0.549336	1.62743	2.19496	3.10378
TR102418|c1_g2	Cellulose synthase-like protein D1	-0.255033	0.333734	-1.05526	-0.192145	1.94629	-0.94977	1.70367	1.88701	0.591376	1.48593	2.05859	-2.09051	-0.444009	0.957121	0.844979	0.693346	-2.97778	-2.40862	0.19737	0.0174933	-1.18805	-2.16908	-1.68058	-1.28389	-0.505551	-2.25218	-0.614952	0.789275	2.94877	3.61247
TR102438|c0_g1	Protein NRT1/ PTR FAMILY 8.1	1.24531	0.237883	-1.56204	-1.88701	0.936208	0.578956	-0.434892	-0.431186	-2.87186	-0.55517	0.533597	-2.19983	0.470811	1.29359	2.42273	-1.77286	0.0770071	-0.966314	0.270335	-2.4026	-0.869355	-1.4128	-1.91056	0.772313	1.04237	1.58272	1.15833	2.39867	2.52656	1.72908
TR102447|c3_g1	Uncharacterized protein {ECO:0000313|EMBL:EMJ07058.1}	0.0318871	-0.653149	-0.915811	0.586032	1.56358	-0.0332436	1.77377	1.06819	-0.0217816	0.972197	1.59154	0.186031	-0.412785	0.0138277	0.745978	-0.44707	-1.53352	0.00971825	-0.617298	-1.17974	-0.445457	-3.77547	-1.74738	-0.174386	-0.72666	-1.5473	0.851431	1.02259	1.71675	2.09753
TR102530|c0_g1	125 kDa kinesin-related protein	0.194191	-0.416981	-0.921286	0.420962	1.31529	-0.664232	1.68063	1.65255	0.980822	0.929267	1.33577	-1.47587	-0.577021	0.233784	1.56852	0.526003	-4.01644	-1.44613	-0.698893	-0.346592	-0.178194	-1.88093	-0.921286	-0.984022	-0.677133	-2.81291	0.0812699	1.2901	2.6978	3.11097
TR102583|c1_g1	Probable galactinol--sucrose galactosyltransferase 1	0.327685	-2.27639	-0.876532	-0.0533501	-0.705316	-0.0506487	0.330056	-1.61532	-1.01185	0.533542	-1.15454	-2.04219	0.929944	-0.625622	2.21707	-0.342342	-1.35039	0.462381	1.19724	0.759238	-0.503973	-1.21202	-1.28907	-0.171211	1.36256	-0.0178675	0.680832	2.23845	2.00308	2.25655
TR102585|c0_g1	Uncharacterized protein {ECO:0000313|EMBL:ESR43992.1}	0.415134	-0.711476	0.292837	-0.027135	1.17097	-0.0261578	0.944736	0.938243	-0.179029	1.39649	1.48722	-1.06577	-0.864614	-0.682707	0.731946	0.721803	-0.264593	-1.2984	0.945483	-0.627575	-0.399161	-1.29369	-1.396	-1.09723	-0.424685	-1.78643	-0.995235	1.03129	1.51802	1.54572
TR102644|c1_g6	Putative calcium-transporting ATPase 13, plasma membrane-type	0.406637	3.77225	3.33488	-0.0633876	1.56142	1.51886	-1.45064	-1.54363	-2.30534	-1.30994	-1.19398	-2.41333	0.892308	0.363658	3.04043	-0.0243158	-1.30178	-4.37322	0.334495	1.00724	1.93625	-3.09529	-0.839158	-0.974264	-0.932703	-1.81125	-1.68999	3.02574	1.639	2.48906
TR102666|c1_g1	Boron transporter 1	0.326016	0.487575	0.963478	-2.45224	1.72296	0.747709	-0.511616	1.47206	0.117476	1.54905	1.4327	-1.12845	-1.57805	1.05045	0.503926	1.61606	0.477295	-0.683968	0.82388	-1.14842	0.156148	-2.51242	-2.1384	-1.0801	-1.23073	-1.72336	-1.10631	1.46653	0.779322	1.60143
TR102666|c2_g1	Probable boron transporter 2	0.143131	0.0813387	0.640118	0.154079	1.50876	0.534661	0.308708	1.42348	0.0414808	1.19371	1.05557	-1.49668	-1.25423	0.60188	0.656003	1.09941	-0.173406	-1.64807	0.846227	-0.751659	0.215219	-1.83746	-2.0962	-1.21133	-1.02398	-1.69498	-0.629654	1.18506	0.934023	1.19479
TR102684|c0_g1	Subtilisin-like protease	1.12585	0.32544	-1.7222	-2.39748	1.60248	1.13482	-1.17602	-0.237104	-2.45709	-0.228203	1.33912	-1.2249	-0.238214	1.48461	2.3808	-1.34544	0.0778968	-0.767596	-0.271767	-3.35263	-1.71501	-1.6592	-1.59328	0.8062	-0.487493	1.76518	1.59761	2.16102	3.09036	1.98224
TR102771|c0_g1	Probable inactive receptor kinase At5g67200	-0.147189	0.329551	0.584808	-0.296591	2.40385	-0.152711	0.454669	1.68263	-1.38807	1.27146	1.46011	-0.482267	-1.95523	0.360894	1.19309	0.70188	-0.821682	-2.20769	0.874013	0.14382	-0.313501	-1.99933	-3.11315	-0.365453	0.414157	-4.93131	-0.148567	1.51469	2.58978	2.34335
TR102799|c0_g1	Probable WRKY transcription factor 46	0.0988456	2.81583	2.34134	0.843272	1.58172	1.43913	-0.390459	-0.973979	-1.54187	-1.08924	-1.9794	-3.6416	1.59973	0.406529	2.49579	0.49607	-0.440402	-3.48829	-0.270754	0.772572	1.02407	-1.38804	-0.933671	-0.195941	-1.10664	-1.96966	-1.67012	1.99367	1.40535	1.76616
TR102928|c0_g1	Phosphatidylinositol 4-kinase gamma 2	0.853654	0.0823624	0.0118276	-0.245951	1.40457	0.330407	0.768927	1.10476	-0.0350321	1.12447	1.24797	-1.18333	-0.325491	0.385778	0.649486	0.739103	0.347796	-0.991522	0.798907	-1.64439	-0.68248	-2.81914	-2.44957	-0.587533	-1.13133	-0.214643	-0.591947	0.693223	1.21493	1.14418
TR102932|c0_g1	Purple acid phosphatase 6	0.418456	0.98466	0.699268	-2.63131	1.33497	0.650373	-1.36072	1.48026	-1.04911	0.163585	0.129226	-3.73855	-0.379694	2.21923	0.727749	0.000419734	-0.696855	-0.170756	0.0189756	-0.311869	0.14198	-0.331884	0.349962	0.240145	-1.79531	-1.20958	-0.441774	1.08714	1.28409	2.18692
TR102935|c0_g1	Probable serine/threonine-protein kinase At1g54610	1.07692	-0.358783	-2.80856	-1.51454	1.71462	-0.0692975	-0.158497	0.73867	-1.25888	-0.147631	1.13818	-2.71693	-0.050407	1.71077	1.79408	-1.14056	-0.564901	-0.326119	0.14848	-3.92924	-1.28203	-0.786637	-0.645988	1.28751	-0.0700434	0.0622793	2.26007	1.75508	1.78421	2.35818
TR102978|c0_g1	DNA replication licensing factor MCM4	0.183002	-1.3482	-0.0981175	0.903751	1.93533	-0.581302	1.51328	1.23558	-0.170977	1.57743	1.68565	-0.765014	-0.384221	-0.395206	0.724647	-0.171764	-0.917677	-2.13217	1.60525	-0.73563	-0.414633	-1.77814	-2.1757	-1.49803	0.0710595	-1.79744	-0.246054	1.33254	1.07869	1.76406
TR103002|c0_g1	Putative serine/threonine-protein kinase-like protein CCR3	0.439121	2.72179	2.07128	0.0989668	1.78662	1.13989	-0.204607	-1.18946	-4.07951	-0.0532056	-2.31983	-5.86225	1.59804	0.796333	2.27298	0.198442	-0.767552	-3.2694	-0.385029	1.79177	1.50338	-1.30444	-0.134871	0.521109	-0.450632	-1.18389	-1.53748	1.65308	1.72177	2.42758
TR103019|c0_g1	Peroxidase 5 {ECO:0000250|UniProtKB:P22195}	0.542461	1.57315	0.820508	-0.347928	2.10208	0.625046	-0.242387	-0.816701	-4.15151	-0.565352	-0.469253	-3.04528	0.666077	1.21513	3.22335	-0.595599	-0.612405	-1.68643	-0.540819	0.549849	-0.263923	-3.47824	-1.54908	0.678263	-0.658914	-0.449599	0.483883	2.67459	2.93175	1.38729
TR103075|c0_g1	Alanine--tRNA ligase {ECO:0000255|HAMAP-Rule:MF_00036}	1.08556	0.456129	0.033216	-0.163609	0.228622	-1.23917	0.692644	-0.0130547	0.27966	0.690977	-0.0253377	-1.29293	0.445487	0.77994	0.851547	-0.495603	0.138024	0.0229139	0.0703735	-0.557681	-0.087227	-1.8305	-1.75583	-1.23726	-0.592998	-0.70533	-0.455162	1.25865	1.4942	1.92375
TR103109|c0_g1	MLO protein homolog 1	0.718592	0.316488	-2.36419	-1.74285	1.8375	0.596115	-0.451835	0.531885	-1.04909	-0.283919	1.64683	-1.10957	-0.497735	1.06161	1.83465	-1.76139	-0.136851	-0.697951	-0.760459	-2.67624	-2.02368	-1.32161	-1.068	0.295784	0.264962	0.809505	1.82807	1.72477	2.8548	1.6238
TR103213|c1_g1	Putative Myb family transcription factor At1g14600	-0.222729	-2.01326	-3.98542	-0.0566457	1.80244	-0.659824	-0.205234	-0.766317	-2.04642	0.430332	0.275024	-0.254212	0.953576	1.91209	3.00044	-0.183329	-1.33753	-1.09889	0.87825	-2.19524	-3.84542	-0.506081	-1.28286	0.633593	0.546504	0.73258	2.38707	2.43967	2.28957	2.37828
TR103235|c2_g1	Replication factor C subunit 3	1.20319	-0.083283	-1.54382	-1.52506	1.57862	0.560458	-0.684833	0.515413	-1.26644	-0.211695	1.05146	-2.48298	-0.0678694	2.33074	2.80146	-0.967414	-0.407593	-0.505941	-0.0999823	-2.72399	-2.11213	-1.6227	-1.47308	0.639311	-0.767078	-0.566542	1.31475	2.61506	2.422	2.07996
TR103273|c0_g1	Kinesin-13A	0.341959	-0.953027	-0.0322986	0.0741187	0.68654	-0.115329	0.459662	0.00840295	-1.11959	0.504142	0.322597	-1.05881	-0.576038	0.48029	0.831015	-0.414299	-0.836106	-0.919918	0.829541	-0.144006	0.514455	-1.10148	-1.37366	-0.0365939	-0.171197	-0.800973	-0.335782	1.52415	1.63902	1.77322
TR103303|c0_g1	ABC transporter G family member 6	0.850682	-0.14647	-1.98539	-2.15817	1.71581	1.02906	-0.561693	0.597915	-1.21147	-0.766337	1.10464	-2.0318	-0.527857	1.77617	2.19577	-1.15259	-0.203365	-0.3884	0.181883	-3.16716	-1.8271	-1.28962	-1.27771	1.02247	-0.744747	0.521191	2.04391	2.13367	2.2454	2.02133
TR103315|c0_g1	Uncharacterized protein {ECO:0000313|EMBL:AAH23708.1}	0.602741	-0.000525515	-0.204173	0.125765	0.946749	-0.0737074	1.13385	1.05989	-0.303929	1.33305	0.744892	-1.2993	0.0297364	0.0557691	0.636943	0.718082	-0.743225	-0.979752	0.591395	-0.991433	0.0281594	-1.9136	-1.91562	-0.60711	-0.851315	-1.68948	0.0412487	0.404282	1.28412	1.83649
TR103333|c1_g1	AP2-like ethylene-responsive transcription factor At1g16060	0.846628	-0.836961	-1.71759	-0.860632	0.713602	0.868787	-0.16309	-0.314301	-1.76093	-0.695874	0.681783	-0.710842	-0.159303	1.00383	1.91618	-1.81211	-0.418866	-1.3072	-0.0364538	-0.933454	-1.39906	-0.428492	-0.947693	0.372492	-0.467541	1.77254	1.92066	1.30181	2.08686	1.48523
TR103383|c0_g1	Uncharacterized protein {ECO:0000313|EMBL:ESR35182.1}	-0.48296	-0.440885	-0.600235	-0.915452	1.16317	-0.187294	-0.479305	0.134171	-0.0174791	-0.581828	-0.193269	-0.243016	-0.938686	0.947346	1.74445	-0.807127	-0.548681	-0.474851	0.071317	-0.406542	0.163041	-0.90779	-0.130455	-0.63415	-0.665649	-1.17377	1.54333	1.77316	1.94991	1.33953
TR103540|c1_g2	Thaumatin-like protein 1	1.28733	-0.514119	0.417658	0.361479	1.43338	0.0607558	1.55863	1.29874	-0.0703753	1.17883	1.75063	-1.73407	-0.771488	0.155948	0.650722	0.816828	-0.438523	-0.276851	1.54949	-1.84127	-0.124021	-3.01551	-2.52614	-0.996489	-1.17956	-2.30286	-1.22276	1.24714	1.46173	1.78474
TR103608|c0_g1	Synaptotagmin-3	0.372235	-1.56811	-2.01062	-0.643937	0.424803	0.454507	0.0566482	-0.247379	-0.799091	-1.10481	-0.277013	0.305778	-0.299811	0.983483	2.11013	-1.33309	-1.0731	-1.26244	-0.0663376	-0.461822	-1.02914	-0.298819	-0.647929	0.406682	0.787351	0.337052	1.49433	1.81467	1.9196	1.65617
TR103624|c0_g1	Reticuline oxidase-like protein	0.561033	0.486978	-3.38135	1.0136	0.743847	-0.068171	-0.614187	-0.828452	-1.51411	-0.308889	0.100247	-1.35972	-1.05152	1.2456	1.878	-2.1749	-0.780623	-1.27444	-0.289235	-1.9176	5.05261	-0.709239	0.277643	0.231738	-1.46498	0.825527	0.501559	0.96961	2.47471	1.37471
TR103627|c0_g1	Dual specificity protein kinase shkA	-1.70518	-0.826034	-4.19061	-2.08627	2.97631	2.36552	-1.95795	-4.19061	-2.0531	-4.19061	1.34233	0.145677	-1.86868	1.95711	4.12681	-2.02068	-1.73117	1.62957	-1.70518	-0.245748	0.509833	-4.19061	0.627017	-0.558338	0.249017	1.97932	4.03821	3.38909	4.09711	4.08784
TR103641|c0_g1	Glutamate decarboxylase 4	0.172379	1.98881	1.91704	1.50617	0.880079	0.642102	-0.485884	-1.36476	-2.00993	-0.79774	-1.428	-3.42125	1.59147	0.374945	2.66609	0.390311	-0.898835	-3.27276	0.395519	0.391678	1.80517	-2.12195	-1.45982	-0.781575	-0.492005	-1.39764	-1.4784	2.36083	1.75622	2.57174
TR103656|c2_g1	G-type lectin S-receptor-like serine/threonine-protein kinase RLK1	1.27852	-0.314893	-3.39918	-1.64865	1.82366	0.523477	-0.208966	0.602403	-2.0049	-0.275435	0.526192	-3.6032	0.235642	2.47023	2.73994	-1.19824	0.43621	-1.11842	-0.348173	-3.01458	-2.57069	-0.0912724	0.336912	1.14396	-1.32502	0.38166	1.49657	2.259	3.05491	1.81233
TR103703|c0_g1	Glucan endo-1,3-beta-glucosidase 4	0.36573	0.179671	0.46939	0.454983	1.19651	0.221124	0.508978	0.20208	-0.389029	0.810242	0.732212	-1.91072	0.212776	0.0996116	0.699724	0.808732	0.337386	0.470663	0.446594	-1.68832	0.339131	-2.46857	-2.04441	-1.1948	-1.12484	-1.01648	-0.085468	0.91219	0.744636	1.71028
TR103709|c0_g1	Serine/threonine-protein kinase TIO	-0.703109	-0.0433153	-0.668244	-0.966558	1.01715	0.448479	0.0980055	0.844707	0.0259473	0.400987	1.46335	-1.07789	-0.898425	0.735606	1.19921	-0.0525423	-0.523758	-0.905573	-0.662178	-0.464498	-0.790831	-1.41606	-0.721913	-0.523758	-0.682498	-0.784228	0.467969	1.03717	1.94647	2.20032
TR103751|c0_g2	Tabersonine 16-hydroxylase	0.42881	0.129264	-2.01055	-0.171116	1.39208	1.99695	-1.67189	0.646788	-1.03175	-0.213862	1.49537	-1.56022	-2.91769	0.916813	2.60164	-3.59356	-1.2524	-1.29826	-0.98966	-0.145097	-1.46193	-2.61423	0.268059	0.206027	0.868405	1.18535	2.32307	1.73093	2.24539	2.49727
TR103793|c0_g1	Probable 2-oxoglutarate-dependent dioxygenase AOP1.2	0.893988	-0.626988	-2.0947	-1.90863	1.69807	0.304705	-0.506694	0.374799	-1.13072	-0.239658	0.845886	-0.437149	-0.684232	1.73343	1.99321	-0.662217	-0.925279	-0.889362	-0.188821	-2.17046	-1.87786	-1.70644	-1.35499	0.463191	1.03415	0.59328	1.40384	1.96518	2.30283	1.79764
TR103986|c1_g2	Mannan endo-1,4-beta-mannosidase 7	1.23527	-0.936269	0.507999	0.0103747	0.660138	-0.0896244	1.22185	0.426376	-0.144983	0.615189	-0.129638	-2.40911	-0.0517884	-0.0188503	0.645762	1.09043	0.379631	-0.220547	-0.0381238	-0.713732	0.271859	-2.32707	-1.85448	-0.624719	-0.93458	-1.52275	0.046221	1.40232	1.62587	1.87696
TR104000|c0_g1	Probable leucine-rich repeat receptor-like protein kinase At5g05160	1.39458	-1.47713	-1.92498	-1.21482	1.37554	-0.396172	0.597681	0.269965	-3.25134	1.29076	0.757875	-1.23479	0.983676	2.10567	3.04502	-0.621464	-1.50112	-1.0179	1.27254	-5.50112	-1.94878	-1.20942	-0.617883	1.06354	0.913228	-1.24581	1.71852	2.49033	1.86328	2.02053
TR104159|c2_g1	Formin-like protein 7	-0.438159	-0.234867	-0.180222	0.508186	1.49025	0.0865309	0.859133	0.486233	-0.70762	1.00691	0.294219	0.0886518	-0.393071	-0.117758	1.34766	0.481802	-1.22825	-1.32939	0.0758798	-0.387164	-0.335065	-1.45042	-1.50695	-0.455823	-0.432826	-0.70854	-0.807615	1.19164	0.988567	1.80808
TR104208|c2_g1	L-ascorbate oxidase homolog	0.570592	-0.598739	-0.197464	1.4675	1.96723	-0.0349561	1.78318	1.11712	-1.01395	1.612	1.32874	-2.72665	-0.143931	0.197578	1.52091	0.604068	-1.53496	-2.43709	1.69504	-1.65654	0.0101666	-2.28873	-2.2201	-1.69774	-0.818439	-3.04275	-1.11909	2.41229	2.33329	2.91143
TR104302|c1_g1	Monocopper oxidase-like protein SKS1	2.40984	-0.641592	-3.03267	-1.23571	0.610843	0.184222	0.391776	-1.285	-1.84256	-0.125581	0.254002	-1.63883	0.502587	0.68619	1.36668	0.350361	-0.409509	-0.571388	-0.837482	-1.56665	-1.38336	-1.41234	-0.757346	1.65048	0.284028	0.543076	1.6134	3.02752	1.9798	0.885214
TR104305|c0_g1	Probably inactive leucine-rich repeat receptor-like protein kinase At2g25790	-0.375745	0.219034	-3.80067	4.92453	1.1591	-1.92096	0.692468	-0.786312	2.41656	-0.546678	0.628279	3.68589	-2.13164	0.918516	0.448778	-6.1226	-6.1226	-2.88993	0.789096	2.35192	6.81454	-0.964743	-0.993312	-0.367708	1.9979	0.215472	-1.02246	0.971218	-0.768567	0.580616
TR104350|c1_g1	Germin-like protein subfamily 3 member 2	-1.39252	-3.29609	-1.24524	-1.15325	1.31943	-0.185286	0.177908	2.58978	-3.16079	0.902794	2.13726	-0.144883	-2.41455	0.157408	1.92143	-1.15007	-1.39355	-0.277203	0.697269	0.1227	-1.26668	-2.08708	-0.024479	2.82877	0.552478	-1.77737	1.14728	1.44003	2.53247	2.44202
TR104353|c0_g1	L-ascorbate oxidase homolog	0.804059	2.48188	1.64823	1.3706	0.652634	-0.389393	-1.7485	-1.68114	-0.763827	-1.36632	-2.39717	-2.51855	0.587419	0.371665	3.23248	0.683922	-0.869454	-3.57857	-0.788836	1.22895	0.384721	-3.10804	-2.25476	-1.67231	-0.0346554	0.0328629	0.0615077	3.85278	2.2601	3.5177
TR104419|c0_g1	Remorin-1 protein {ECO:0000313|EMBL:AGC39092.2}	0.359166	-1.44508	-0.285691	-0.260638	1.18292	-0.210185	1.0094	1.03444	-0.511733	1.28895	1.58792	-0.627068	-0.982793	0.0909313	0.572583	0.279945	-0.0757453	-1.61664	0.363356	-0.201677	0.0819191	-1.82615	-1.36486	-0.729444	-0.21712	-0.599622	-0.547123	0.967101	0.853093	1.82984
TR104465|c3_g1	DNA (cytosine-5)-methyltransferase CMT3	-0.304002	-0.470798	-1.15451	0.443309	1.79667	-0.474822	0.867911	1.80748	0.695998	1.00426	1.9721	0.0100292	-0.666316	0.469723	0.754749	-0.476838	-3.05175	-1.66402	-0.265151	0.166776	-0.78621	-2.022	-2.74918	-0.911514	0.170645	-0.627721	0.229951	1.17963	1.67299	2.3826
TR104513|c3_g1	Uncharacterized protein isoform 1 {ECO:0000313|EMBL:EOY29474.1}	0.77212	2.18399	1.70332	-0.0814388	0.482523	0.720059	-1.10364	-1.9285	-2.45758	-1.41243	-2.36494	-1.89832	1.59163	0.392293	2.75351	-0.182034	-1.12483	-2.59867	-0.528889	0.977889	0.861423	-0.855497	-0.523499	-1.11513	-0.0288009	-0.270419	-0.524327	2.24573	1.3848	2.92967
TR104524|c0_g1	Putative glycosyltransferase 7	0.779577	-0.0413742	1.28623	0.440307	0.725744	0.111501	0.484199	-0.167802	-0.572521	1.20859	0.595514	-1.99507	-0.0722485	-0.271471	0.977756	0.787503	0.643512	-1.2043	0.188102	-0.376693	0.117122	-2.52347	-1.25444	-0.365486	-0.713841	-1.21924	-1.18782	1.17265	0.839016	1.60845
TR104675|c0_g2	U-box domain-containing protein 44	0.403762	1.14523	0.932796	-0.1229	0.175649	0.275458	-0.439398	-1.18886	-1.30238	-0.506701	-0.806128	-0.906699	1.2012	0.215125	1.61631	-0.623102	-0.918396	-1.49704	-0.343988	0.140046	0.622928	-0.830622	-0.83431	-0.200578	0.183287	-0.566071	-0.255952	1.70646	0.989431	1.73544
TR104725|c1_g2	Uncharacterized protein {ECO:0000313|EMBL:ESR61599.1}	1.83467	1.64302	-0.77506	2.15971	0.556082	-0.550528	1.30998	-1.63246	-8.62681	0.684031	-2.61782	-8.62681	3.4489	-1.01578	3.99249	0.915256	-0.226356	-2.37698	1.75018	1.90057	2.34911	0.111959	-0.444911	0.651408	-2.04486	-0.114661	-1.71512	3.34796	2.90184	1.21098
TR104840|c1_g1	Uncharacterized protein {ECO:0000313|EMBL:EEF00468.2}	0.731082	2.51174	1.82171	0.0254033	1.54756	1.46452	0.394867	-0.0302586	-1.86593	0.46789	-0.990784	-2.90793	0.824398	-0.0354009	2.04326	1.01545	0.0574223	-1.18536	0.220333	-0.319248	1.15194	-3.3963	-2.55627	-0.948314	-1.48679	-1.8639	-1.91143	1.70451	1.32796	2.18787
TR104877|c1_g1	Abietadienol/abietadienal oxidase	-0.944083	-0.0843879	-2.17271	0.43634	0.274751	0.506275	-0.913321	0.875655	0.667578	0.431555	1.57298	0.929255	-0.129639	-0.462214	0.272077	2.48738	-0.652317	-1.0207	0.971075	0.877416	-5.48014	-5.48014	-0.298239	-0.61224	0.481024	-0.819071	0.850781	1.89142	2.77111	2.77253
TR104895|c2_g1	Protein ABIL2	0.220888	-0.5852	0.0438438	-0.0698689	0.422042	0.0620088	0.532401	0.0142955	0.248549	0.661692	0.364591	-1.14223	-0.307187	0.219417	0.623673	0.0996665	0.107002	-0.30634	-0.599535	-0.896183	-0.514854	-1.097	-0.787219	-0.439623	-0.265304	-0.452811	0.243059	1.14453	1.18867	1.26703
TR104921|c0_g2	Peptidyl-prolyl cis-trans isomerase FKBP65	1.35499	-0.798933	-2.52091	-1.83237	1.24853	0.609631	-0.226053	0.965059	-0.804644	-0.588587	1.11415	-1.68465	0.25092	1.95355	2.62192	-0.959532	-0.921393	-0.66029	-0.10979	-1.4375	-2.94811	-0.573558	-0.557078	-0.00307692	-1.54811	0.364179	1.23115	2.04598	2.55716	1.85738
TR104952|c2_g1	Uncharacterized protein {ECO:0000313|EMBL:AFK39267.1}	0.534826	-0.449682	-1.14208	-0.244451	-0.17275	1.20086	0.528974	-3.37645	-1.8513	-0.466148	-0.809915	-2.23363	0.901231	-0.0961284	2.14886	-0.699295	-2.79393	-1.00557	0.50184	-1.45161	1.6494	-1.96508	0.142965	0.872632	0.75847	0.638121	2.19948	2.54356	2.19902	1.93777
TR104975|c2_g1	Lipoxygenase 4, chloroplastic	-0.352256	3.80678	1.79308	0.125383	0.17014	-0.143296	-2.61149	-1.08922	-0.961104	-1.04587	-0.819622	-1.84946	1.48925	0.286449	2.83017	-0.841805	0.394077	-1.32114	0.961493	-1.30677	0.680761	-0.997084	-1.11403	-1.31886	-2.46657	-0.777296	-0.82554	2.9307	1.59917	2.77395
TR105057|c1_g1	Probable 3-hydroxyisobutyryl-CoA hydrolase 3	-0.105455	-0.0315562	-2.2151	-1.39673	1.19156	0.663601	0.118742	-0.981692	-1.51846	-0.996735	-0.108311	-0.360765	-0.00621816	0.975398	2.44659	-1.53483	-0.904477	-0.719031	0.0733658	-0.497976	-1.51954	-1.49584	-1.20284	-0.64784	1.71044	1.21182	0.642638	2.63241	2.9238	1.65304
TR105078|c1_g1	Probable mannitol dehydrogenase	1.0465	0.29832	0.599528	1.42385	0.584935	0.289011	0.431196	-0.0762123	0.467248	0.539991	0.0528393	-1.44907	1.19285	0.0752403	1.50581	0.160119	-0.573291	-1.22683	0.382826	-2.73233	1.76683	-2.86567	-2.07284	-0.134127	-0.924477	-1.51149	-0.691165	1.53973	0.590394	1.31028
TR105096|c1_g1	Protein TIFY 9	0.558946	2.92429	2.57747	0.285131	1.55433	1.54734	-0.629608	-1.93656	-0.558125	-0.529755	-0.391009	-1.5435	0.00697284	-0.325376	2.47407	0.0128214	-0.228002	-3.31802	-1.06191	0.0521234	-0.141016	-2.29396	-0.0459665	-0.788582	-1.67712	-0.370342	-1.74159	2.40614	1.13245	2.04835
TR105125|c2_g1	Probable beta-D-xylosidase 7	0.505601	0.0193018	0.504989	-0.401605	1.59685	0.304594	0.061122	0.321117	-0.113847	0.0878326	0.894414	-1.23144	-1.96493	-0.0739791	0.289213	0.911257	0.191035	-0.284419	0.638431	-1.16516	0.0588302	-1.55286	-0.954366	-0.897427	-0.78388	-0.556368	0.190084	0.841459	1.12475	1.43939
TR105138|c0_g1	Ent-copalyl diphosphate synthase, chloroplastic	1.52102	-0.245216	-2.21049	-0.953607	0.316994	0.106071	-0.886557	-0.916276	-1.51082	0.373913	0.440443	1.34003	0.283517	0.428133	0.246199	-1.07329	-0.839208	0.904084	-1.70701	-1.01952	-0.495449	-1.4602	-1.30561	-0.470183	2.15901	0.697514	1.64529	1.32423	1.58317	1.72381
TR105142|c1_g2	Linoleate 13S-lipoxygenase 3-1, chloroplastic	-0.362347	3.81559	1.96481	0.376975	0.207948	-0.0119556	-1.83413	-0.863249	-0.65744	-1.00617	-1.06059	-2.36415	1.82267	0.480577	2.89132	-0.892684	0.53686	-1.58241	0.412459	-1.41259	0.876514	-1.6073	-1.01714	-0.89992	-2.41881	-1.51464	-1.27527	2.96936	1.64274	2.78296
TR105148|c0_g1	L-ascorbate oxidase	0.0234978	0.157466	0.681079	1.58722	1.40485	0.29038	0.208144	-0.50675	-1.25875	-0.272993	-0.341135	-1.49478	-0.654278	-0.562575	1.76191	0.146128	-0.545188	-3.66736	0.370655	0.00638026	1.49385	-1.59344	-1.20836	-0.251572	-0.246211	-0.62441	-0.525029	1.60185	1.41835	2.60107
TR105156|c0_g1	Uncharacterized protein {ECO:0000313|EMBL:ESR57692.1}	1.40151	1.94131	1.03341	0.524233	2.21695	0.607124	0.804047	0.069103	-2.77351	0.797943	-0.748416	-2.59597	1.73202	0.535186	1.33034	-0.224106	-1.89826	-2.45595	-0.253322	-0.388995	1.30734	-2.68568	-1.3715	-0.117886	-0.82875	-1.7354	-0.455539	1.50754	0.572946	2.15226
TR105230|c0_g1	.	2.07612	-5.0324	1.90424	-0.266865	5.13965	-2.6819	2.62224	-5.0324	1.82558	0.910115	-0.164503	-5.0324	-0.282865	1.54049	-5.0324	4.74387	-5.0324	1.58231	-1.42359	4.16801	2.46665	-5.0324	-5.0324	-5.0324	2.80428	6.25704	3.13251	5.17425	-1.48396	0.215528
TR105260|c3_g3	Linoleate 13S-lipoxygenase 2-1, chloroplastic	0.163757	0.00809575	-2.74106	-0.699824	2.58135	0.0644618	-0.170813	1.81043	-1.2354	-0.0889147	2.51199	-0.634188	-1.84676	1.73137	2.45634	-1.28527	-1.81187	-1.26774	0.441044	-1.18082	-3.25994	-1.65345	-1.2387	1.40799	1.23424	-1.87032	1.70301	1.7589	1.43262	1.67947
TR105316|c0_g1	Beta-galactosidase 16	2.54423	-0.755622	-1.90808	-1.06828	0.478533	0.490782	-1.15286	-1.07342	-0.69888	-0.464613	-0.548069	-3.53028	1.46972	1.69211	3.07167	-2.588	0.202436	0.161429	-0.112593	-5.88078	-1.35096	1.00431	-3.13662	0.960944	0.432106	0.627017	2.79589	3.38718	2.26999	2.6807
TR105349|c0_g1	MLO protein homolog 1	0.750211	-0.247404	-1.4233	-3.33457	0.640862	1.12521	-0.863678	-0.599883	-1.89133	-0.247106	0.0558187	-1.42869	-0.682837	1.00459	2.62101	-1.14954	-0.476413	-0.769998	-0.397952	-1.31197	-2.16746	0.192071	-0.297711	0.763869	-0.443286	1.56123	1.80286	2.29458	3.13218	1.78863
TR105387|c2_g1	Proline-rich proteoglycan 2	0.396939	-0.944284	0.16501	-0.247486	1.784	0.340679	1.52087	1.78884	-0.288257	2.06444	2.1723	-2.87183	-1.70354	-0.370632	0.339159	1.17379	1.28314	-0.553221	1.16344	-1.143	-0.114324	-1.02859	-1.44276	-1.19964	-1.86725	-2.81558	-1.27209	0.992863	1.23129	1.44573
TR105416|c5_g3	Cytochrome P450 81E8 {ECO:0000303|PubMed:14617078}	-0.106568	0.209406	-1.67498	-2.54188	2.12036	0.553352	-0.590363	0.103318	-2.5139	-0.152677	1.10783	-0.484329	-0.556968	2.01994	2.32369	-2.12464	-0.512601	-0.604586	-1.69742	-1.25897	-1.06062	-1.90432	-1.59677	1.17651	-0.223488	1.05422	1.27089	1.99163	3.71741	1.95651
TR105438|c2_g3	Probable LRR receptor-like serine/threonine-protein kinase At1g12460	0.503514	-0.506945	0.589913	-0.483621	1.79233	0.245988	0.93216	1.46512	-0.113268	1.43186	1.71816	-1.32627	-0.790957	0.110457	0.739833	0.589677	-0.0531734	-1.20116	0.979322	-0.663246	-0.199126	-2.36107	-1.99985	-0.611949	-1.25261	-2.44868	-0.71527	0.834269	1.33296	1.46165
TR105539|c1_g1	Probable WRKY transcription factor 33	-0.49327	2.06269	1.42271	2.29685	0.55219	0.156179	-0.747429	-1.246	-1.05261	-0.866099	-1.21687	-1.80152	0.991355	0.206035	2.03416	-0.753004	-1.31498	-2.52218	-0.773225	0.567474	2.98906	-1.49731	-1.0817	0.0307362	-0.474789	-0.909695	-1.1964	1.60986	1.06447	1.9633
TR105572|c1_g1	Glucan endo-1,3-beta-glucosidase 13	0.153207	-0.430388	0.647453	-0.166158	1.66241	0.12669	0.984688	1.42375	-0.37024	1.41087	1.9228	-1.22399	-1.43655	-0.258345	0.799325	0.69551	-0.13516	-2.34151	0.580084	-0.421698	-0.596588	-1.20194	-1.47326	-0.939259	-1.32942	-1.98521	-0.577841	0.649783	1.96018	1.87082
TR105591|c1_g1	Putative ankyrin repeat protein RF_0381	0.348316	0.404368	-1.27002	-0.652068	1.61209	0.41026	-0.928672	0.770051	-1.61271	-0.547731	1.49066	-0.858814	-0.555605	1.43395	1.58141	-0.941745	-1.15899	-0.718013	-0.223663	-0.961579	-0.722841	-2.11919	-1.51317	0.401783	-0.604515	0.175319	1.39474	1.42015	2.15331	1.79292
TR105724|c0_g1	Chromosome-associated kinesin KIF4	-0.577961	-0.914996	-0.510543	0.360639	1.01514	-1.04129	1.04509	1.36296	0.476652	0.90157	1.45233	0.398471	-0.602661	0.052295	0.483069	0.3618	-1.56026	-0.438031	-0.398175	0.0976041	0.130676	-2.18989	-1.99895	-0.725518	-0.069188	-1.93482	-0.107239	0.827023	1.58452	2.51968
TR105764|c3_g1	Subtilisin-like protease	1.34488	0.333125	-2.0932	-2.32981	1.83408	1.0891	-0.795585	-0.0413278	-2.16723	-0.0747098	0.994467	-1.71806	0.0160989	1.68187	2.33241	-1.32957	0.561349	-0.969685	-0.699826	-3.13715	-1.94376	-1.51458	-1.43246	0.896372	-0.774911	1.58025	1.42571	2.03066	3.11727	1.7842
TR105764|c3_g2	Subtilisin-like protease	1.47221	1.26715	-2.9876	-1.38706	3.05759	0.145628	-0.934686	1.20699	-0.708872	0.150032	1.72386	-2.94941	-0.261869	2.62987	1.38391	-1.44565	-1.30728	-0.343962	-1.32289	-3.0155	-1.09069	-2.2146	-2.28929	1.87067	-0.790296	0.179253	1.58441	2.01508	2.4463	1.91671
TR105764|c3_g3	Subtilisin-like protease	1.5917	1.57421	-2.25178	-2.42268	2.91381	0.898374	-1.33195	0.803369	-1.84652	-0.873265	1.89368	-1.6368	-0.177061	2.75858	1.29722	-1.81545	-0.641051	-0.724264	-1.44777	-2.20321	-1.42854	-2.36531	-1.73694	1.57476	-0.471031	0.274383	1.3001	1.73713	2.65477	2.10152
TR105995|c0_g3	Importin subunit alpha-4 {ECO:0000305}	1.46407	0.290493	-8.2664	2.59329	3.05807	-3.14538	0.86803	1.85966	1.76937	2.58785	2.88094	3.55749	0.322693	1.58816	-0.679931	-0.993999	-8.2664	-0.467438	-0.305236	-3.47458	4.85136	-8.2664	-1.57291	1.38717	3.46535	-2.46938	0.669653	2.5224	-0.647276	2.81928
TR106037|c1_g2	Probable serine/threonine-protein kinase Cx32, chloroplastic	0.682812	-0.520112	-1.3788	-0.946254	1.39814	1.26131	-0.206592	-0.185317	-1.33513	-0.457312	0.438247	-0.870817	-0.940984	1.0596	1.93391	-1.46528	0.206423	-0.93515	-0.777047	-1.77548	-1.22285	-1.01658	-0.395127	-0.317567	-0.990337	0.914819	1.74299	1.60327	2.53703	1.95817
TR106057|c0_g1	Probable disease resistance protein At5g47260	0.618636	0.957991	0.31156	1.46257	0.494178	-0.0743585	0.0204553	-1.82419	-1.44918	0.0533224	-0.69858	-1.31209	1.1279	0.169873	2.40449	0.0168792	-1.17301	-2.3114	0.100091	0.621356	0.41634	-1.41534	-1.58889	-1.13886	-0.627115	0.471244	-0.879002	1.96486	1.32997	1.9503
TR106137|c0_g1	Protein kinase APK1B, chloroplastic	-0.218795	1.51976	1.20587	0.404362	0.875982	-0.0500355	-0.49839	-0.806187	-0.812033	-0.304184	-0.749828	-0.980568	0.403101	0.0307463	1.73654	-0.551442	-0.621587	-1.49204	-0.407949	0.193959	1.63405	-1.19759	-0.670939	-0.563967	-1.11108	-0.739205	-1.14278	1.64444	1.14327	2.12652
TR106202|c0_g1	Rop guanine nucleotide exchange factor 14	0.305672	-0.858695	0.969899	-0.0659402	0.784703	0.977088	0.944877	0.829015	0.434407	0.776076	0.904075	-1.34599	-1.58406	-0.72352	0.516898	1.30637	0.895883	-0.786024	0.708385	-0.239308	-0.579977	-2.05197	-1.51646	-0.850515	-0.865073	-1.22347	-0.302539	0.35242	1.41889	0.868892
TR106208|c0_g1	Luminal-binding protein 2	0.164843	-0.140243	-0.11842	-0.0306909	0.865154	-0.0311922	-0.589907	0.00682232	-1.0159	-0.280985	0.67795	-1.02103	-0.206066	0.509768	0.873346	-0.639488	-0.698907	-1.67822	0.843307	0.165791	0.864391	-1.10984	-1.60301	-0.21534	-0.45142	0.52837	0.135294	1.24479	1.61375	1.33708
TR106284|c0_g1	Mitochondrial uncoupling protein 5	0.564509	2.29573	2.50889	-0.283871	1.23606	1.51303	-1.17989	-1.04841	-2.07911	-0.577538	-1.64059	-2.65573	1.3057	0.180095	2.10207	0.555502	-0.265941	-1.77639	0.0165847	0.364417	0.669812	-1.79607	-0.806185	-0.169287	-1.23565	-1.29147	-1.24406	1.65931	1.40283	1.67562
TR106424|c1_g1	Beta-amyrin 28-oxidase	0.885233	-1.39205	-1.67841	-2.07174	0.877216	0.913475	-0.21763	-0.806699	-3.11979	-0.0840698	0.168413	-1.36568	0.20845	1.40561	2.54873	-2.5393	0.327225	-0.739287	-0.0722034	-4.4142	-1.11072	-0.302069	0.414646	1.22372	-0.81056	1.69902	1.7693	1.82281	3.58857	2.87199
TR106424|c1_g2	Cytochrome P450 716B1	1.08006	-0.153106	-2.47322	-1.8105	1.60197	0.988324	-0.984137	0.564326	-2.29056	-1.52683	0.808053	-1.5495	-0.536575	2.24787	2.41982	-1.44686	0.161589	-0.789861	0.176929	-3.12659	-2.22107	-1.05996	-0.308121	0.911758	-0.605755	0.785208	1.78774	2.10278	3.14117	2.10504
TR106433|c1_g1	UDP-glycosyltransferase 83A1	2.03978	-0.306215	-3.0926	-1.52875	1.14355	-0.288518	0.334125	-0.0477774	-3.04346	0.0074074	0.664503	-1.91983	0.621505	1.83616	2.41227	-1.64125	-0.106238	-1.95705	0.209041	-1.15686	-2.76213	-0.471902	-1.16398	0.585133	0.609702	1.28095	1.19806	2.75824	2.80375	0.982369
TR106498|c0_g2	GDSL esterase/lipase At5g55050	1.31971	0.313186	-1.90637	-1.44244	2.29964	0.905552	-0.383543	0.858459	-0.892954	-0.456839	1.43887	-2.56446	-0.431319	2.21419	2.2227	-0.972861	-0.0570525	-0.935393	-0.0456418	-4.12283	-2.00821	-0.877978	-0.780562	0.770433	-0.495283	-0.950873	1.27116	2.34582	2.16976	1.19514
TR106500|c4_g1	Expansin-A6	-0.855293	-1.32607	-0.432367	-0.317392	1.24561	-0.468983	1.22559	1.69553	0.205458	1.27651	1.03415	-1.12197	-0.277905	0.589643	1.72375	0.806715	-2.56316	-2.62762	1.44146	-0.80827	0.121634	-0.871541	-1.4037	-1.86407	-0.481398	-2.26131	-1.70235	2.16454	2.55037	3.30241
TR106500|c4_g2	Expansin-A3	1.5253	1.44405	-0.883208	0.0655362	2.82565	-1.74731	2.12414	0.985068	-1.11723	2.62811	2.69566	-1.81871	-0.00832708	-0.305819	0.539175	-0.154727	-0.305819	-1.80433	1.03828	-2.29607	1.54639	-2.58453	-1.63028	-2.74731	-0.474226	-2.70753	-1.18513	1.5609	0.905685	1.88662
TR106572|c1_g2	Cellulose synthase-like protein D1	-0.0540812	0.200143	0.21639	0.0415629	0.809271	0.108584	0.0264287	0.16645	-0.656647	0.0995546	0.403374	-0.917996	-0.46945	0.0326498	0.857038	0.139983	-0.368555	-0.540628	0.287678	-0.276916	0.46004	-1.23721	-1.06766	-0.405212	-0.822949	-0.290333	-0.180034	0.945815	1.05604	1.43667
TR106649|c1_g1	BURP domain-containing protein 16	1.29266	1.02743	2.09908	-0.530166	2.06979	1.19592	0.841657	0.625739	-1.26574	0.721623	0.33131	-2.73328	-0.223008	-0.74321	1.40661	1.39888	0.381418	-1.46366	1.25387	-0.639635	1.07876	-3.78981	-2.57281	-1.53534	-1.5567	-2.85111	-0.890316	1.89378	1.68478	1.49148
TR106850|c1_g1	Beta-galactosidase 3	0.707068	-0.367651	0.172585	0.141356	1.32957	-0.272776	0.917832	1.12548	0.114632	1.21755	1.26693	-1.50675	-0.121339	0.424337	0.702129	0.746097	-0.00162304	-1.55709	0.592928	-1.09891	-0.516089	-2.08375	-1.99303	-1.38148	-0.78777	-2.48458	-0.896824	1.55112	1.53861	2.52143
TR106996|c1_g1	Beta-Amyrin Synthase 2	1.28573	0.0515445	-0.684852	0.791777	0.612967	-0.685055	2.15069	1.80574	-0.508795	1.82803	1.46625	-1.63844	1.4315	1.6413	1.36048	-0.749509	0.899433	-1.34161	0.706226	-1.02206	0.962513	-2.72192	-2.60959	-0.21937	-0.687294	-10.1557	0.430094	1.29049	2.03099	2.27847
TR106996|c4_g3	Beta-amyrin synthase	1.1289	0.0473151	-0.576929	0.301719	0.886646	-0.695585	1.8334	1.07119	-0.512885	1.66285	1.18668	-2.03725	0.560304	1.11632	1.39603	-0.822527	0.98052	-1.44213	0.119873	-0.437983	0.532429	-4.37125	-1.56822	-0.215925	-1.44757	-3.9638	0.6422	0.877261	1.59568	2.15274
TR107033|c1_g3	Wall-associated receptor kinase 2	0.00401015	1.53775	-0.530872	2.15182	0.153606	-0.926173	0.221057	-1.11126	-2.03774	-0.0409974	-0.444111	-0.9653	1.58781	-0.820939	2.61044	0.696491	-0.386548	-2.53547	0.620282	0.744453	1.99512	-1.83843	-1.55585	-1.27443	-1.10442	-0.372098	-1.62661	1.79087	1.33754	2.11997
TR107094|c1_g3	Protein Ycf2 {ECO:0000255|HAMAP-Rule:MF_01330}	0.801519	2.16051	2.26965	-0.204795	1.73473	1.16395	-0.000742419	-0.241711	-1.19471	-0.071901	-0.350625	-2.15211	0.42109	0.042546	1.7895	0.85786	0.118145	-1.48187	0.106361	-0.453926	0.0154261	-1.99329	-1.47331	-1.04039	-1.47209	-1.77465	-1.23239	1.55582	0.856647	1.24475
TR107094|c1_g4	Probable inactive receptor kinase At5g67200	0.936286	2.3146	2.54388	0.102826	2.13763	1.53184	-0.259202	-0.299578	-1.64655	0.0934029	-0.31777	-2.75945	0.764742	0.237706	2.02939	0.720644	-0.29675	-1.91358	-0.130428	0.0101014	0.323216	-2.25666	-2.15701	-1.24865	-1.89833	-2.20435	-1.28226	1.98658	1.31171	1.62601
TR107458|c1_g3	Putative U-box domain-containing protein 50	1.35267	-0.606286	-1.13107	-2.5984	1.98858	1.36901	0.418747	1.2497	-0.620964	0.689981	1.20341	-1.06018	1.24549	2.4973	3.34569	-1.66909	-0.24771	0.841761	0.60555	-8.49564	-1.12495	-0.630833	-8.49564	0.0318391	-0.886829	-0.558411	2.94591	2.78368	2.71345	2.84321
TR107458|c1_g4	Putative U-box domain-containing protein 50	-0.123981	-0.276278	-1.43324	-0.603022	0.212183	0.51987	-0.774558	-0.0657698	-0.824232	-0.219234	0.048317	0.400181	-0.272347	0.636191	1.27546	-1.03712	-0.803805	-0.885791	0.00979796	-0.506504	-0.616133	-0.365204	-0.775517	0.541132	0.306466	0.343184	1.06834	1.33863	1.25569	1.62731
TR107472|c1_g1	Pleiotropic drug resistance protein 3	1.76005	-0.808858	-0.353956	0.171735	1.13794	0.0446559	1.27568	0.747212	0.391694	1.20784	0.575859	-1.60506	0.19052	0.197347	2.20983	-1.29006	-0.692998	-2.4038	0.96906	-1.84922	-1.45544	-1.50899	-1.9173	-0.520143	-1.54582	-1.24225	0.717729	1.52101	2.16478	1.91097
TR107529|c1_g2	Putative calcium-transporting ATPase 13, plasma membrane-type	0.364998	3.8901	3.26319	-0.18249	1.16584	1.28627	-1.33036	-1.85009	-2.45226	-1.18651	-2.29244	-3.58204	1.27674	0.275746	3.14077	0.696386	-0.685842	-3.21647	0.144103	0.871342	1.62747	-2.16796	-1.19717	-0.973826	-0.604358	-1.04108	-2.09331	2.83019	1.34145	2.6816
TR107595|c0_g2	Uncharacterized protein {ECO:0000313|EMBL:ESR57877.1}	0.161642	2.45602	2.11922	-0.660771	0.93958	1.39701	-0.510996	-0.490857	-1.29865	-0.316487	-1.4145	-2.73601	1.674	0.115644	1.73701	0.448746	0.0890394	-1.88315	-0.51893	0.342007	0.3391	-1.29437	-1.23395	-0.713597	-0.585443	-0.515365	-1.16085	1.40795	0.712062	1.39491
TR107786|c2_g3	Beta-xylosidase/alpha-L-arabinofuranosidase 2 {ECO:0000303|PubMed:17615411, ECO:0000312|EMBL:ABQ45228.1}	1.04957	-0.749829	-0.539512	0.420844	2.44366	0.0105965	1.29879	1.19942	-0.0353435	1.54474	1.48903	-0.54279	-0.317119	-0.105502	0.888021	-0.639281	-1.48736	-1.99015	1.69962	0.4171	-0.478263	-3.36886	-1.96257	-1.34323	-0.211341	-2.56668	-0.663655	1.04181	2.31125	1.18705
TR107796|c1_g1	LRR receptor-like serine/threonine-protein kinase EFR	0.25432	-0.230459	-3.89949	1.65387	1.17605	-0.383471	0.848976	0.22153	0.626583	1.4094	1.47347	0.751279	-0.835983	-0.34367	0.857538	-2.78845	-3.49895	-0.571798	1.06584	1.25756	3.23884	-3.49895	0.760439	0.439652	-0.0119604	-1.18579	-0.0119604	-0.403791	0.0602845	1.5691
TR107945|c2_g2	ABC transporter B family member 4	0.807612	-0.572241	-2.84971	-1.76988	0.808794	0.712266	-0.776957	-0.00448258	-1.5258	-1.20944	0.627696	-1.09004	0.429809	1.39034	2.31078	-0.962188	-0.850957	0.57817	-1.22711	-3.42229	-1.44091	-1.40027	-0.593952	0.0398276	1.25462	1.14935	2.64269	2.26529	2.81283	1.86614
TR108028|c1_g1	Inactive leucine-rich repeat receptor-like serine/threonine-protein kinase At5g24100	0.682568	0.561573	-1.54659	-3.54079	2.03385	0.828196	-1.21578	0.291695	-0.896624	-1.41526	0.872681	-3.66142	-0.469298	2.35733	2.7736	-1.34285	0.124813	-1.0392	0.0765952	-2.48406	-1.3129	-0.409083	-1.66562	0.958759	-0.900331	0.621401	1.73409	2.40292	2.77476	2.80495
TR108080|c0_g1	Protein RALF-like 33	0.52872	-0.876566	0.00976538	-0.106358	1.24119	0.0515182	0.547179	0.469729	-0.394638	0.403021	-0.0337805	-1.18984	-0.695655	-0.0699748	1.32888	-0.304218	-0.183825	-1.58481	0.543506	0.336416	0.361248	-1.30658	-0.873477	-0.0641992	-1.23148	-1.27307	-0.424746	0.959108	1.49991	2.33305
TR108176|c0_g1	PLASMODESMATA CALLOSE-BINDING PROTEIN 2	0.341004	-0.917624	0.169394	-0.172382	1.09206	-0.107953	1.11072	0.797392	-0.313817	1.02106	0.770517	-1.80151	-0.30186	0.690875	0.725212	0.454321	-0.237581	-1.13304	0.205649	-0.517469	-0.73273	-1.13687	-0.856713	-1.1499	-1.11278	-1.06471	-0.435845	1.12371	1.71466	1.7762
TR108218|c2_g1	Glycerophosphodiester phosphodiesterase protein kinase domain-containing GDPDL2 {ECO:0000305}	0.313732	0.983024	-1.11997	1.83565	0.447768	-1.40165	-0.000216151	-0.729895	-2.72505	-0.18128	-1.76773	-3.56891	2.33007	-0.160592	1.32752	0.168204	0.537737	-1.24459	1.47552	1.35907	1.89856	0.433409	-0.637938	0.0879237	-1.01953	-0.530338	-0.955082	0.771176	0.967411	1.106
TR108247|c1_g1	Calcium uniporter protein 6, mitochondrial	2.22426	1.4553	2.8907	0.20661	0.476186	2.48408	0.349626	-2.16579	-1.9363	0.506559	-2.00741	-2.0803	1.9002	-0.956224	2.26138	-0.365749	-1.06142	-2.51383	0.844012	-0.0255967	0.839832	-3.18337	-1.39166	-1.56168	-0.218329	-0.944643	-0.700622	1.95053	0.369594	2.35406
TR108285|c1_g1	Pleiotropic drug resistance protein 1	0.00026309	-0.898947	-1.53922	-0.440676	1.3436	-0.610601	-0.546698	1.60337	-2.87364	1.93058	2.11968	1.31361	-1.36157	0.0801559	1.52107	0.155856	-2.01869	-0.426804	-0.705105	-1.1155	-2.13416	-2.24339	0.239427	-0.767841	2.7604	-1.15307	-0.205398	1.86255	2.50065	1.61011
TR108372|c1_g2	UDP-glycosyltransferase 83A1	1.7785	-0.274442	-3.08453	-1.03236	1.00493	-0.0855893	0.0608748	-0.208127	-2.07817	-0.475682	0.660966	-2.06553	0.211028	1.35947	2.04991	-1.01404	-0.081078	-1.27748	0.0656694	-0.720718	-2.92194	-0.453904	-0.499918	0.266637	0.44705	1.30577	1.12096	2.54871	2.73714	0.655888
TR117047|c0_g1	GABA transporter 1	0.384978	-0.18702	0.309427	0.920406	0.0108762	0.165226	-1.26129	-1.04906	1.64726	-0.361265	-0.241921	0.708264	-3.0293	-1.68224	0.143301	-0.541078	-2.08782	0.302849	2.22053	0.735609	5.24919	-2.05981	-0.914756	-0.219365	-0.27912	-1.65638	0.132549	0.192009	0.295638	2.15231
TR117548|c0_g2	Uncharacterized protein isoform 1 {ECO:0000313|EMBL:EOY26496.1}	-0.410363	-1.29244	-3.37893	2.16486	-0.279809	-1.49096	0.728392	-1.34007	0.738937	2.06858	-0.819059	1.32151	0.447253	0.0577094	1.40875	-2.07704	-7.49995	-1.85033	1.26625	-1.37686	4.10502	-0.0570023	-0.751753	1.4644	1.87726	0.16823	0.724538	1.09848	1.14427	1.84013
TR118560|c0_g1	HVA22-like protein c	-0.131401	-0.793615	0.123613	-0.0584485	1.16754	0.0340555	1.04705	1.16416	0.352136	0.795269	0.726519	-1.91077	-0.822262	0.424609	0.692122	0.564859	0.353256	-0.736334	0.0819809	-1.28286	0.093508	-0.840239	-1.02204	-1.38285	-1.69623	-0.934843	-0.395258	1.20588	1.46511	1.71548
TR118606|c0_g1	Putative expansin-B2	-1.23018	2.44866	1.96305	-0.419837	2.36347	2.47258	-1.13794	1.81076	2.0498	-0.573461	-0.0584454	-4.00083	0.560824	0.702046	1.99818	3.81323	-2.30405	-1.98115	0.347021	-1.98115	1.23368	-3.70127	-7.1867	-0.184445	-1.1822	-2.60174	-2.38968	2.89824	2.56082	3.71069
TR119405|c1_g1	RING-H2 finger protein ATL16	1.19929	0.684717	0.652012	0.56942	1.85474	0.0718927	1.81826	0.720909	-0.706092	1.46232	0.394875	-2.43479	-0.333506	0.0980292	1.13574	0.403285	-1.48435	-3.35108	0.896476	-0.418025	0.80899	-3.15314	-2.27531	-0.312698	0.0405647	-2.11661	-0.662657	0.946961	1.38111	2.10867
TR120207|c0_g1	Uncharacterized protein {ECO:0000313|EMBL:KDO41598.1}	-0.517023	0.0340477	-1.17696	0.217206	2.1067	-0.882552	2.21114	1.92184	0.115662	2.02014	1.53121	-1.81423	-0.659616	0.366052	1.42035	0.508881	-2.33179	-2.65047	0.476033	-0.342385	-1.09416	-1.61999	-1.79842	-1.0406	-0.841956	-3.55939	-0.385578	1.18742	2.88688	3.71154
TR121435|c0_g1	Probable E3 ubiquitin-protein ligase LUL4	0.562557	-0.228444	-3.13185	-0.760379	0.986962	0.896652	-1.97942	0.621746	-0.552697	-0.414136	1.27938	0.518938	-7.18497	1.19094	2.41755	-1.39315	-0.733754	-1.16038	0.249663	0.850659	-1.84868	-0.961929	0.41197	-0.491478	-0.823899	2.11813	1.48215	2.13786	3.45573	2.48427
TR121501|c0_g1	Uncharacterized protein {ECO:0000313|EMBL:EEE79855.1}	0.660195	-0.581457	0.372111	-0.194816	1.38766	0.327307	1.38227	1.70544	-0.320046	1.9405	1.56765	-1.37616	-0.192749	0.799589	1.35526	0.883665	0.333342	-1.03152	0.721529	-2.09727	0.372111	-0.650685	-2.3818	-1.26169	-3.39695	-3.05611	-1.41225	0.971796	1.60555	1.56753
TR123075|c0_g1	Inactive tetrahydrocannabinolic acid synthase	0.411513	0.00657137	-1.37846	-2.45231	2.32696	0.867799	-0.774427	0.830915	-1.33032	0.20362	1.55563	-1.8177	-0.892828	2.28678	2.06359	-2.16473	-0.830442	-0.427519	0.148229	-3.46448	-0.804095	-1.56413	-0.764985	0.869013	-1.21784	0.545795	2.10563	1.40149	2.09205	2.1687
TR123265|c0_g1	Cysteine-rich receptor-like protein kinase 11	0.769544	-0.722349	-0.438535	1.90368	-0.810939	0.0850917	0.9697	-1.87763	-0.175336	0.589812	-1.34444	-1.41261	-0.360714	-2.48213	2.17364	0.568113	-2.97735	-3.39718	1.89353	1.25905	1.70276	-0.565367	0.300897	-0.372453	-0.518705	-1.64913	-0.217483	2.57992	1.57803	2.94858
TR123431|c0_g1	Classical arabinogalactan protein 25	-0.00688741	-1.9168	0.456818	-0.32129	2.03329	0.303647	1.53187	2.23945	-1.52924	2.24656	2.23052	-0.700252	-0.392054	0.270164	0.763964	0.651432	-0.629769	-2.86336	1.00932	-0.743853	-0.393632	-3.28717	-2.09013	-0.381059	-1.52924	-3.11074	-0.0761303	1.39967	2.34798	2.48692
TR123954|c0_g1	WUSCHEL-related homeobox 11	-1.77569	-1.79317	1.12772	-1.06326	-4.8288	1.06116	-4.8288	-4.8288	3.76777	2.09839	0.672642	1.69633	-0.249858	1.12074	1.00409	4.34488	-0.117302	-0.536015	1.1043	-0.208211	-0.237836	-4.8288	-4.8288	-1.49251	2.67582	3.74712	-0.767021	2.41913	2.74712	2.79764
TR125704|c0_g1	Putative germin-like protein 2-1	0.100664	0.665126	-1.79134	-3.15159	2.22164	-0.429944	-1.56581	0.718543	-2.93043	0.121025	1.39503	-2.22178	-0.493842	1.9504	2.61454	-1.97676	0.284982	-0.866882	-0.334961	-1.29607	-0.981666	-1.64296	-1.27802	0.807355	-0.660448	0.113823	1.31241	2.11433	4.15275	3.04987
TR127124|c0_g1	Basic 7S globulin	-0.83974	-1.99548	-1.73472	3.92802	1.33188	-0.921424	2.59448	-0.402978	0.573514	0.295725	1.45941	1.63452	-5.40147	-0.212968	-0.415822	-1.80852	-3.05098	-4.16881	2.3162	2.73124	6.6082	-2.87374	-0.640366	-0.816511	0.0420222	-0.594119	0.121565	0.972986	-0.509893	1.77777
TR127258|c0_g1	Uncharacterized protein {ECO:0000313|EMBL:EOY18842.1}	-0.0623844	-1.76124	0.919493	0.692864	1.84878	0.383711	0.249776	1.82793	1.11165	0.98478	0.749414	-1.64152	-0.332445	0.912081	1.70149	1.45005	-1.57473	-1.06238	1.06183	-1.29536	1.1138	-2.94466	-1.56092	-1.17365	-0.181557	-8.27379	-0.917114	2.30723	2.39217	3.07472
TR127388|c0_g1	Laccase-1	-3.78959	-3.78959	-2.06712	-0.844727	2.58893	2.17389	-0.863586	2.72138	-3.78959	1.34381	2.26353	-0.603719	-3.78959	0.396281	2.71503	0.219403	-3.78959	-0.961766	1.58197	2.91777	0.323115	-3.78959	0.339698	0.702268	0.314751	-3.78959	-0.0891457	2.47345	5.06933	3.81256
TR128105|c1_g1	WRKY transcription factor 18	0.225802	1.60523	1.73966	1.09657	1.07389	0.584899	0.31342	-0.474638	-1.26721	-0.441297	-1.55531	-2.25669	1.95293	0.269738	2.20768	-0.318952	-0.88077	-2.22681	-0.312909	0.296219	0.873571	-0.567575	-0.704133	-0.666544	-1.31796	-2.0143	-1.19213	1.82994	0.710607	1.41707
TR129225|c0_g1	Aspartic proteinase CDR1	0.394986	-0.0645345	0.230348	0.0959472	1.24493	0.0571565	0.898007	0.441823	-1.11647	0.406908	0.48701	-1.1929	-0.124349	0.091824	1.51309	0.178003	-0.498382	-2.31619	-0.188517	-0.341022	-0.572208	-1.90579	-0.793464	-0.430906	-0.07893	-0.400236	-0.0772943	1.2949	1.1436	1.62267
TR129464|c0_g1	Putative lipid-transfer protein DIR1	0.500181	-1.31097	0.857012	-0.164866	2.13836	0.233097	2.05159	1.71873	0.612934	1.38448	1.14384	-4.31717	-2.43174	-0.866597	0.972604	1.72428	0.323577	-1.86561	1.79455	0.0207628	1.18673	-3.79548	-0.814983	-1.46755	-0.547952	-3.04177	-1.31528	1.72119	1.82006	1.736
TR130543|c0_g1	Uncharacterized protein {ECO:0000313|EMBL:ESR51140.1}	2.06864	0.537807	-1.1556	-2.08064	1.98649	1.21936	-0.188926	0.550077	-1.08617	0.0366629	0.910982	-2.16158	0.211375	1.77133	2.38938	-1.02471	1.16449	-0.0210617	-0.918592	-6.6178	-1.91489	-1.83329	-4.15895	0.561005	-0.937349	1.79382	2.65649	1.84957	2.54131	1.85077
TR131011|c0_g1	Putative uncharacterized protein {ECO:0000313|EMBL:AEO36465.1}	0.821326	-0.468015	0.0704124	0.369727	1.86808	-0.0857517	1.54866	1.38491	-1.17234	1.44958	1.27439	-0.90621	-0.236394	1.18659	1.69091	0.150778	-1.22574	-2.39548	0.686052	-0.230962	-1.70886	-3.44492	-1.97914	-0.182414	-0.303832	-2.79154	-0.877738	1.49412	2.07653	1.93726
TR131182|c0_g1	Uncharacterized protein {ECO:0000313|EMBL:ESR37662.1}	0.646856	-1.19323	-2.12747	-1.7153	1.82958	0.697323	0.173156	0.737876	-1.40544	-0.56265	-0.341914	-4.18875	-0.674029	1.63596	2.49543	-0.767764	-0.36194	-0.761101	0.345142	-0.419364	-2.34939	-0.227266	-0.139668	0.266882	-0.408042	0.93985	1.38624	2.10138	2.35795	2.0297
TR131282|c0_g1	Arabinogalactan peptide 20	0.0588708	-0.663916	-0.605647	0.00505704	2.04429	-1.0933	0.966677	1.48406	-0.599369	1.0378	1.51355	-3.63943	-0.385261	0.685069	2.3602	0.496628	-2.99494	-2.76568	0.450126	-0.193395	-1.07979	-1.79739	-0.844018	-0.0667433	-0.21686	-2.70636	0.263224	1.724	3.13658	3.42598
TR131603|c0_g1	Uncharacterized protein {ECO:0000313|EMBL:EOY00890.1}	0.0309733	2.05049	2.15979	0.958198	1.16047	0.671176	-0.881974	-1.39982	-2.0202	-0.712235	-1.46777	-4.0696	1.96493	-0.230608	2.41318	0.293093	-0.160507	-2.5181	-0.354169	-0.00294223	1.14377	-1.52812	-1.70654	-0.157123	-0.316694	-0.772826	-1.34067	2.21756	1.88127	2.69501
TR131901|c1_g1	Ethylene-responsive transcription factor ERF003	0.160685	0.631732	1.19458	1.26647	2.60702	1.49014	1.25012	2.36205	0.070089	1.276	1.55682	-3.21934	-1.00873	0.0405699	1.67296	2.56332	0.0889575	-1.54887	0.432497	-1.25367	-0.740557	-3.93503	-7.55562	-0.894554	-1.29259	-3.90027	-1.06698	2.23733	2.67932	2.83552
TR132139|c0_g1	E3 ubiquitin-protein ligase RING1	0.845489	0.859452	-0.192114	1.64509	-0.0853445	-0.43698	0.731492	-1.42685	-1.14816	0.432308	-1.43529	-2.3123	1.18848	-0.631979	1.44861	0.000633464	-0.0254267	-1.29442	-0.0990682	-0.243367	1.16837	-1.35923	-1.10771	-0.461269	-0.330731	0.104405	-0.235873	1.04918	1.11158	2.24102
TR132409|c0_g1	LOB domain-containing protein 41	1.77919	1.16371	1.02061	0.0905697	0.292639	-0.124951	0.0425434	-0.838776	-0.734834	0.0439248	-1.33528	-0.371343	1.78057	0.680278	2.26514	-0.327814	-1.89546	-1.01215	0.345318	-0.751113	0.300944	-1.97717	-1.37411	-0.63125	-0.585498	-2.31802	-1.80854	2.45958	1.1112	2.7101
TR133057|c0_g1	Probable auxin efflux carrier component 1c	0.174165	-0.919065	0.491753	0.205864	1.44107	0.377603	1.02672	0.794796	0.0542045	1.25854	1.57736	-0.843091	-0.487747	0.199225	1.195	0.336244	-0.146522	-1.98811	0.0507666	-1.38308	-0.677538	-3.66699	-1.63184	-0.339248	-0.199345	-1.54159	-0.0426707	1.3003	1.50527	1.87793
TR133087|c0_g1	Probable inactive leucine-rich repeat receptor-like protein kinase At1g66830	0.484278	-0.397353	0.844988	-0.835039	2.36359	0.107751	1.14724	2.02752	-0.169742	1.81745	1.67496	-1.7465	-1.34626	0.661156	1.6194	1.12663	-0.119626	-2.27375	2.05875	-1.45833	0.263279	-6.62425	-4.19129	-0.325955	-0.579853	-3.48674	-0.781268	2.25901	2.83887	3.04109
TR133101|c1_g1	Protein EXORDIUM-like 5	-0.738228	0.257755	0.845039	0.791443	2.54854	0.75357	0.706811	1.72141	0.124647	1.70215	1.63069	-1.32636	-1.59791	-1.06621	0.628123	0.420782	-0.527669	-1.59976	0.319644	-1.19105	0.234737	-2.46835	-1.6465	-0.479268	-1.46798	-1.19725	-1.11483	1.05221	0.892487	1.79135
TR133405|c0_g1	Exonuclease mut-7 homolog	-0.46536	-0.379891	-1.29318	0.546445	0.848417	-1.26343	1.08649	0.788615	-1.01025	0.15087	0.84569	-1.54186	0.244945	1.27971	1.35068	-0.395939	-2.16665	-0.421993	0.03355	0.461708	0.110543	-2.13398	-1.06052	-0.186049	0.0407217	-0.896289	0.0118186	1.32055	1.96547	2.12917
TR134207|c0_g1	Alcohol dehydrogenase-like 7	0.914337	1.088	-2.19443	-1.84947	0.89401	1.00197	-0.751675	0.00287395	-1.24077	-6.31544	-1.49782	-1.29752	0.732226	2.87042	3.41994	-0.268865	0.621195	-0.437699	0.195519	-1.95789	-0.487624	-1.07132	0.503459	-1.01532	-1.93693	-0.145518	0.231452	3.3933	4.18201	2.41757
TR134413|c0_g1	Peroxidase 11	0.756911	-0.540846	0.172092	0.389077	1.37691	-0.102741	1.70086	0.954253	-1.63951	1.40975	1.03253	-1.07162	-0.507791	0.621656	1.69742	0.294459	-1.22813	-2.44321	0.363012	0.222901	-0.966676	-3.51263	-1.57878	0.201244	-0.426583	-2.53216	-0.0717921	1.11615	2.17288	2.14036
TR134504|c0_g1	Acid phosphatase 1	-0.662346	-2.7009	0.0470973	-0.390489	1.2682	0.16516	1.45294	1.2002	0.667715	1.19712	0.824468	-1.95207	-2.07492	-0.683022	0.626189	0.488137	-0.906618	-2.82654	0.989295	0.751253	-0.087363	0.0154517	-0.16357	-0.618674	-0.919972	-0.0225139	-0.754744	1.34734	1.89851	1.82466
TR134651|c0_g1	21 kDa protein	-0.0637891	-0.570021	0.312289	-1.16189	1.13099	-0.0780492	0.528579	1.14349	-0.993673	0.961935	1.03126	-1.68495	-0.246818	1.12611	1.81934	0.025701	-0.870426	-1.2312	0.165259	-1.27254	-0.788592	-2.86917	-1.71679	-0.0518046	-0.761537	-1.21595	0.0580849	1.91349	2.54754	2.81312
TR134724|c0_g1	Transcription factor bHLH92	1.05436	4.22515	2.55487	1.1139	2.90352	-0.186891	-0.883521	-1.53383	-3.94241	-0.587378	-1.73668	-8.0128	1.86126	1.51955	4.11361	-0.474421	-1.16983	-8.0128	0.0883837	1.40863	1.14353	-1.87735	-0.574844	0.0272116	-0.611925	-1.46591	-1.68189	3.95949	2.66773	4.11128
TR134833|c0_g1	Probable histone H2A.7	0.0693549	-0.346127	0.101959	-0.260026	1.60402	0.0108106	0.90018	0.861077	-0.0752758	1.44879	1.33306	-0.715541	-0.609823	0.0765798	0.80105	0.230762	-0.661714	-2.76805	-0.0932978	-0.311961	-0.483936	-0.865612	-1.26051	-0.66298	-1.57455	-1.71456	-0.30651	1.50807	1.82744	1.93731
TR134920|c0_g1	Protein FAM179A	-0.379403	0.623457	-1.16884	0.513682	1.79636	-1.46672	1.70293	1.72307	1.01531	1.35894	1.58319	-1.66738	-0.00618559	0.362364	0.8822	0.459021	-2.05656	-2.80209	0.449383	-0.797497	-0.435437	-3.20288	-0.863228	-0.978171	-0.404815	-2.55967	-0.6999	1.06622	2.47494	3.47771
TR134937|c0_g4	Uncharacterized protein {ECO:0000313|EMBL:KDO36086.1}	3.15412	2.44844	4.13503	4.17414	4.22545	2.93147	-4.35763	-4.35763	-4.35763	3.42962	-4.35763	-4.35763	-4.35763	-4.35763	5.27791	3.0878	-4.35763	-4.35763	3.20461	4.10426	-4.35763	-4.35763	-4.35763	-4.35763	-4.35763	2.15017	2.11648	5.71477	4.9457	5.90681
TR135010|c1_g1	Probable leucine-rich repeat receptor-like protein kinase IMK3	0.622457	0.237965	-1.00851	-2.11657	1.34411	1.24154	-0.907982	-0.582886	-3.68786	-1.33896	0.608671	-1.98951	0.108765	1.36353	2.11707	-1.23338	-0.48948	-0.611645	-0.0527366	-1.53619	-0.367289	-1.12806	-1.71187	0.668368	-0.217331	1.51976	1.68686	2.59563	2.88686	1.97869
TR135149|c0_g1	Sulfate/thiosulfate import ATP-binding protein cysA {ECO:0000313|EMBL:EOY11132.1}	0.904962	-0.344046	0.274153	0.234971	1.63307	0.661875	1.2142	2.00447	0.226698	1.40903	2.18413	-0.619824	-1.02623	0.577166	0.215284	0.554086	0.255298	-0.922405	0.614047	-3.09063	0.227006	-2.99867	-2.26804	-1.23043	-0.805933	-2.35734	-0.291611	0.647256	1.26131	0.856139
TR135213|c0_g1	Uncharacterized protein {ECO:0000313|EMBL:ESR56704.1}	1.67914	1.00358	-2.50177	-3.05071	2.19629	0.571146	-0.35262	0.515934	-2.44587	0.567506	1.09137	-1.27077	0.289206	2.05292	2.1112	-1.09897	0.463691	-0.292096	-0.555286	-3.50348	-1.69319	-2.21933	-2.83596	0.221364	-1.11726	1.13362	1.97378	1.99132	2.98542	2.08983
TR135334|c0_g2	Myb-related protein Myb4	-1.03582	0.394322	0.0947116	1.52056	0.919388	0.455852	0.629024	-0.782641	-0.433505	0.204008	-1.26468	-0.637372	-0.225008	0.410235	2.2266	-0.588796	-1.47645	-3.12989	-0.409934	1.00785	1.25812	-1.80947	-1.39631	0.112289	-0.203844	-0.941716	0.0448246	1.40352	1.40749	2.24664
TR135527|c0_g1	2-alkenal reductase (NADP(+)-dependent)	1.92362	0.841954	-1.77312	-1.90248	2.24797	1.25895	-0.439471	0.298352	-1.92499	0.559337	1.70292	0.143425	0.606266	2.39466	1.43253	-1.00385	-0.276074	-0.328069	-0.780953	-4.64559	-0.654416	-3.87902	-4.16394	-0.703936	1.40133	0.675676	1.35743	2.54766	1.9444	1.13944
TR135768|c0_g1	Probable histone H2A variant 2	0.140288	0.087397	-0.237411	-0.462698	1.28738	-0.530032	0.87203	1.02631	-0.0630352	0.845276	1.15267	-1.216	-0.531495	0.149726	0.544421	-0.0528211	-0.690305	-0.285767	-0.114966	-0.472173	-0.226072	-1.91341	-1.09528	-0.496906	-1.01724	-0.487268	-0.513152	0.56146	1.80086	1.9382
TR135973|c0_g1	Probable LRR receptor-like serine/threonine-protein kinase At4g36180	-0.450353	-0.517013	-1.16186	-0.188113	1.91955	-2.92375	0.743037	2.10964	-1.42984	1.34995	2.76236	-1.10447	-1.33292	0.579135	0.735025	1.22095	-0.19675	-3.30536	0.589605	0.95402	-1.2421	-2.66957	-0.608903	-0.635753	-0.844359	0.270957	-1.31112	1.27023	2.90332	2.51447
TR136638|c0_g1	CASP-like protein 1B1	0.503478	-0.72573	-0.0611607	0.212716	1.28127	-0.0819633	1.57749	1.21877	-1.56321	1.23383	1.22937	-0.739273	-0.489693	0.486956	1.50755	0.179855	-1.13064	-1.95482	0.362205	0.332149	-1.25806	-2.14216	-1.23139	-0.316924	-0.163628	-2.79106	-0.0725446	0.980648	1.84218	1.77378
TR136907|c1_g1	Uncharacterized protein {ECO:0000313|EMBL:ESR62980.1}	0.0870424	2.18117	1.35009	0.720079	1.26064	1.01021	-0.633062	-1.17564	-2.87175	-1.01749	-1.98653	-2.42595	1.93781	0.352672	2.48119	-0.280653	-1.11431	-4.14283	-0.189701	1.55924	0.654666	-0.891751	0.375498	0.311659	-0.868148	-0.610961	-1.36991	1.52636	1.50832	2.26204
TR136964|c0_g1	Lamin-like protein	1.25496	0.79467	-0.383698	0.489942	1.96718	-0.57309	0.917632	1.75743	0.293967	1.32777	1.73885	-1.06477	-0.339757	1.01237	0.413854	0.292745	-0.653653	-1.48696	0.803993	-0.863339	-1.10125	-1.77911	-2.37267	-1.47373	-0.976661	-1.91842	-0.403371	0.619555	1.03069	0.674857
TR137651|c0_g1	Phospholipid-transporting ATPase 6	1.02988	-0.366806	-1.88314	-2.11731	1.21385	0.723445	-0.761871	-0.171527	-2.12918	-0.754189	0.801361	-0.901688	-0.183858	1.49208	2.11655	-1.08034	-0.116322	-0.517313	-0.344141	-2.32239	-1.59821	-1.34645	-1.6949	1.04845	-0.0607801	1.72152	2.37866	2.05623	2.37971	1.38867
TR137697|c0_g1	Uncharacterized protein {ECO:0000313|EMBL:AED95649.1}	-0.678516	-0.382741	0.236987	0.725682	1.27763	-1.53866	1.89343	2.39926	0.943404	1.28872	1.76115	-0.554426	-1.57037	0.801965	1.06706	0.522742	-4.74029	-1.63596	-0.368734	-0.45489	-0.477258	-2.25487	-1.50763	-0.113853	-0.0287976	-2.3898	-0.602789	1.27985	1.98899	3.11271
TR138095|c0_g1	Probable WRKY transcription factor 40	-0.455429	2.4739	0.102394	1.36367	0.298389	-1.08417	-0.527029	-1.96191	-1.3947	-1.17419	-1.42502	1.44809	-0.850181	0.0428468	2.33018	-1.62922	-3.06614	-3.44967	-0.444111	2.26579	1.43263	1.04811	1.59958	0.473656	0.662983	0.0727341	-0.857547	1.63237	0.11198	0.960004
TR138160|c0_g1	Basic endochitinase	1.19356	-0.853473	-2.3921	0.739554	2.29698	0.140808	1.26184	1.38277	1.00377	0.189753	2.65393	0.411107	-0.548482	1.04071	0.782657	-2.35324	-3.02769	-2.32526	1.60531	-0.0851705	-1.71092	-2.35526	-3.99584	0.824064	0.441375	-1.78383	0.996069	1.83639	1.22278	1.40784
TR138268|c0_g1	Dehydration-responsive element-binding protein 1D	1.21308	3.65383	2.85448	0.310118	1.80646	0.843744	-0.830418	-1.57103	-3.53334	-1.18909	-1.94342	-5.03322	1.98814	0.215568	3.722	0.220296	-0.999851	-3.60973	-0.260089	0.733311	1.24548	-2.64816	-1.68925	-0.575809	-0.0559032	-1.48317	-2.01752	3.31548	1.6866	3.6314
TR138391|c0_g1	Uncharacterized protein {ECO:0000313|EMBL:ESR43672.1}	0.0579665	-1.46218	-0.146047	0.278092	2.32496	-0.44778	1.699	2.33183	-0.0763698	1.90011	1.96879	-1.44165	-1.50838	1.15885	1.19206	1.36977	-1.75951	-0.787726	1.07231	-1.16107	-0.687673	-2.10836	-1.45805	-1.56053	-3.41741	-3.07637	-0.413405	2.09144	1.95493	2.11241
TR138860|c3_g1	Flavonoid 3'-monooxygenase	1.07056	0.879351	-0.00326729	-0.417217	1.7151	-0.684527	2.26017	1.62312	-0.202979	0.948876	2.14283	-1.78908	-0.569806	0.764923	1.19799	0.0229945	0.0114904	-1.1402	-0.44892	0.66753	-0.504664	-1.99037	-0.511539	0.447011	-3.24247	-3.22207	-1.4527	0.619467	1.07843	0.729955
TR139101|c0_g1	Protein EXORDIUM-like 7	1.00549	-0.449625	-0.0262651	0.0453093	2.42396	-0.568621	1.39172	1.50031	-1.77331	2.72576	2.3949	-4.20013	-0.0093303	0.930507	0.997775	0.855689	-1.00674	-1.60339	1.57001	-1.48701	-0.234531	-2.95095	-2.79995	-0.488812	-0.827083	-3.88294	-0.988757	1.63567	2.71639	3.10395
TR139291|c0_g1	Protein SCARECROW	0.871168	-0.479356	-2.29955	-1.33807	0.938174	0.456453	-0.696749	-0.720935	-2.26977	-0.296385	0.83583	-0.412109	-0.469523	0.870464	1.44244	-1.72306	-0.230933	-1.17666	0.0552584	-0.476444	-1.82024	-0.654363	-0.404638	0.831498	1.19325	1.33987	1.38373	1.52059	2.17912	1.55093
TR139440|c0_g1	Non-specific lipid transfer protein GPI-anchored 2	1.91163	-0.305421	1.12495	1.34555	1.14893	0.597537	2.24188	0.0832642	-2.87243	0.804912	-0.433453	-1.3015	0.528282	1.32895	1.68493	0.974594	-1.04003	-0.750882	0.11823	-0.339593	-0.463808	-7.82663	-1.37707	-3.74768	-0.433453	-0.774604	0.0282395	1.95801	2.10898	3.67769
TR139679|c0_g1	Uncharacterized protein {ECO:0000313|EMBL:ESR42646.1}	1.22793	-0.60166	0.908297	0.517143	1.09982	-1.02557	0.722222	0.956045	0.0590241	1.19856	0.48265	-1.49362	-0.424872	-0.0741569	0.989496	0.92665	-1.42693	-2.2277	0.844634	0.0651951	-0.17792	-1.21982	-1.30065	0.385245	-0.863857	-1.82529	-2.19362	1.06094	1.38195	2.02987
TR139694|c0_g1	Ferric reduction oxidase 4	-0.626012	-0.660701	-0.0736124	0.836532	1.06118	-3.12333	0.667596	-0.0194007	-0.204756	0.526147	0.618468	-1.09718	-0.385483	0.692797	0.838792	0.991811	-0.783913	-1.30097	-0.46686	0.302118	-0.00514671	-1.75296	-0.240089	-0.989027	0.813741	-1.82267	-0.686464	1.54979	2.63189	2.70771
TR139852|c0_g1	Probable terpene synthase 9	2.54146	2.84374	-4.57748	-0.0539168	0.81827	0.8114	-4.57748	1.56207	-4.57748	1.17741	-0.661002	-4.57748	1.32218	-0.234071	4.92137	0.96168	1.61826	-4.57748	-4.57748	0.155876	1.70607	-0.515703	1.82681	-4.57748	-2.40755	0.514221	-1.36025	4.29781	4.3378	5.8584
TR139932|c0_g1	Cupredoxin superfamily protein isoform 1 {ECO:0000313|EMBL:EOY16742.1}	0.576432	-0.213049	1.34157	0.333248	2.32779	0.804855	1.22177	1.75281	-0.0989859	1.96736	2.24632	-1.04328	-0.703998	0.484888	0.921754	1.50586	1.38539	0.0731135	0.76093	-2.44229	1.08968	-2.14407	-2.75967	-1.03764	-3.44727	-8.88689	-0.332683	1.09096	1.64703	1.57807
TR140153|c0_g1	Synaptotagmin-2	2.6045	-2.17373	-0.623026	-0.285361	0.625791	-1.33328	0.183186	0.686225	1.44448	1.22329	1.3496	0.551731	0.202375	0.233146	1.90127	-0.441199	-0.20001	-1.89087	-0.111923	-0.580977	-0.505294	-1.76391	-1.78365	-0.888729	-0.504475	-1.8466	-0.659027	0.713231	1.60659	2.26664
TR140194|c0_g1	Ribonucleoside-diphosphate reductase small chain	-0.295245	-0.166976	-1.12344	-0.66127	2.11896	0.16955	1.15908	1.48954	0.659067	1.82595	1.79647	-1.38811	-0.60859	0.63742	0.947778	0.239691	-0.968699	-2.47393	0.0832268	-0.528471	-0.8913	-1.70021	-2.07058	-0.523646	-0.679938	-1.16041	-0.939487	1.00566	1.75947	2.28843
TR140280|c0_g1	Probable inactive receptor kinase At2g26730	1.96887	0.43933	-1.68357	-1.75158	1.34697	1.09454	-0.206351	-0.403747	-1.64697	0.343137	1.00874	-2.61725	0.0535387	0.690638	1.26666	-0.961704	0.179298	-1.31327	-0.299184	-2.10746	-2.18507	-1.00857	-1.35482	0.751722	0.481907	1.48849	1.43274	2.07721	2.18178	0.733991
TR140597|c0_g1	Uncharacterized protein {ECO:0000313|EMBL:ERP55580.1}	2.5731	1.61458	-1.01068	-1.3197	0.20969	-1.33143	-2.02966	-5.94614	-5.94614	0.404357	-0.653358	-2.3492	0.916807	2.02655	4.82716	0.318772	0.0650874	-0.0683956	0.0740067	-0.355179	-0.385425	-1.08816	-5.94614	-0.254048	0.814081	1.70419	1.11239	4.33173	3.87308	3.81807
TR140605|c0_g1	F-box/kelch-repeat protein At1g16250	1.17123	-0.30087	-2.50286	-2.05374	1.88599	0.522263	0.0398098	0.6836	-1.98804	-0.501283	0.841271	-3.10107	-0.0565422	2.45821	3.3138	-1.42892	-0.00461326	-0.431197	0.513061	-3.943	-2.21338	-1.45638	-0.898631	1.05022	-1.36579	-0.500085	1.47335	2.57337	3.2711	2.94911
TR140666|c0_g1	Probable WRKY transcription factor 40	0.0356367	1.78187	1.74792	0.896048	1.25995	0.805309	-0.00453198	-0.202704	-1.24647	-0.722589	-1.55372	-2.20062	1.60138	0.176764	2.03934	-0.19692	-0.681396	-2.71074	-0.244363	0.371554	0.846037	-0.553532	-0.532883	-0.414029	-0.855167	-1.78063	-1.10219	1.72522	0.5705	1.14493
TR140694|c0_g1	Blue copper protein	0.712047	0.74325	-2.71336	-4.05724	2.52203	1.16333	-1.62875	0.798024	-1.94271	0.701282	1.77828	-0.341569	-0.759603	2.04747	2.21216	-0.996187	0.0666239	-0.323352	-0.489794	-4.04014	-0.198498	-3.33262	-2.86214	1.07492	0.409989	0.528949	1.53329	2.22048	3.42137	1.75248
TR140852|c0_g1	Putative nuclease HARBI1	0.613108	2.65972	2.32981	0.157978	1.03411	1.39192	-0.418311	-1.22663	-3.09087	-0.607648	-2.28274	-3.70463	2.19677	0.37989	2.48577	0.466711	-0.376435	-2.75143	-0.119139	0.595415	0.931817	-1.71498	-0.953226	-0.504817	-0.590498	-0.967657	-1.36809	2.01808	1.33175	2.08428
TR140857|c0_g2	Acyl-[acyl-carrier-protein] desaturase 6, chloroplastic	1.61786	1.12446	1.89815	1.09698	1.90785	-2.41583	2.05316	0.957932	-0.628729	0.36872	-0.633836	-5.45146	-1.37251	0.906093	2.35525	-0.807603	-0.62364	-1.63384	-1.2188	-1.33044	2.64288	-2.29765	-0.633836	0.805929	-2.60346	-5.45146	-0.351322	2.94258	2.57035	4.20622
TR140864|c0_g1	Uncharacterized protein {ECO:0000313|EMBL:EEE81831.2}	3.39925	-1.2656	-0.340422	1.95995	1.9669	-1.16745	0.305408	0.351979	0.638164	2.15593	1.5774	-1.45453	0.940896	-0.270816	3.11564	0.663687	0.497944	-1.23723	-1.19199	-1.21443	-0.305199	-2.80948	-7.05741	-2.03061	-0.383573	-3.91991	0.249105	1.09386	2.0485	3.68405
TR140935|c0_g2	Dirigent protein 21	-1.55015	-3.05265	-1.0229	-0.167291	2.15029	0.397647	0.228638	2.46633	-3.37708	2.23455	3.56584	0.844861	-2.15111	0.0253544	1.75935	-2.20576	-0.664152	-1.82597	0.993566	0.353911	-3.14576	-0.790031	0.811538	2.05704	0.370818	-6.90065	1.07032	1.79319	3.19502	2.53523
TR140998|c1_g1	Putative uncharacterized protein {ECO:0000313|EMBL:EEF49157.1}	0.766642	1.84028	1.21049	0.631533	0.779629	0.557246	0.150844	-0.729957	-1.80712	0.102626	-1.40281	-2.71906	1.13422	-0.276681	1.5842	0.369079	0.365205	-1.87649	-0.497797	0.0726649	1.17625	-1.56531	-1.01912	-0.762805	-0.650972	-0.478204	-0.79259	1.20998	1.04476	1.58328
TR141207|c0_g2	Glucan endo-1,3-beta-glucosidase 2	0.235715	-0.124501	0.620321	-0.0725171	0.739005	-0.120076	0.911363	0.869702	0.0603373	0.654153	0.950687	-1.95294	0.00672226	0.415283	0.58628	0.736838	0.227444	0.0947932	0.0453147	-1.04034	-0.338547	-1.33512	-1.12401	-0.892154	-1.54052	-1.33057	-0.372351	0.968455	1.08482	1.03642
TR141354|c3_g1	Ethylene-responsive transcription factor ERF087	-4.40459	-4.40459	-0.682126	-0.0540952	1.83572	-4.40459	-0.576773	0.290288	1.4434	1.31514	2.39889	0.198292	0.112683	0.256473	2.59315	2.83477	-1.28358	0.604396	0.262164	-4.40459	-1.45973	-4.40459	-4.40459	1.51903	0.149996	0.516653	2.03835	3.82278	4.49023	3.80145
TR141376|c0_g1	Metalloendoproteinase 1	0.380431	1.85981	1.22862	0.606304	1.10125	0.417663	-0.170338	-0.908923	-1.96233	-0.100531	-1.04087	-2.32989	0.651877	-0.0258695	1.88327	0.0105138	-0.640147	-2.38267	0.127219	0.293436	0.930086	-1.66374	-0.958182	-0.0689465	-0.549523	-0.598927	-0.524333	1.38914	1.29886	1.74674
TR141495|c0_g1	DELLA protein GAI1	0.815387	-0.318607	-2.3007	-2.037	1.49218	0.682739	-0.867819	0.350132	-1.77711	-0.443756	0.621667	-1.54038	-0.412334	1.94207	2.60559	-1.19833	-0.428959	-0.934628	0.382182	-2.89668	-2.07803	-0.865357	-0.353886	1.14096	-0.526704	1.22785	1.43136	2.0436	2.44117	1.80341
TR141772|c0_g1	LRR receptor-like serine/threonine-protein kinase FEI 2	0.57079	-0.0324237	0.279133	0.0887128	1.97722	0.19566	1.2962	1.36307	-0.390244	1.39101	1.05384	-2.20578	-0.0870787	0.293466	0.458869	0.614613	0.575297	-0.913315	1.08815	-1.06989	-1.15584	-3.86672	-2.50415	-1.30346	-0.412381	-1.31236	-1.04201	1.38194	1.65342	2.01426
TR141821|c0_g1	L-ascorbate oxidase	-0.620201	-0.915637	-1.2947	-0.200027	2.12137	-0.532949	1.33665	1.11305	-0.451868	2.12804	1.7418	-0.853298	-2.36045	-0.900885	0.718455	0.294781	-0.887358	-1.58222	0.5149	-0.155896	0.174053	-1.27202	-0.67446	-0.452266	0.777391	-2.12382	-0.934987	1.0551	1.90763	2.32983
TR141849|c0_g1	Chitinase 1	0.926517	1.52322	-0.999005	-2.739	3.43244	1.67708	-1.0339	1.35487	-4.31189	0.946443	-0.0357631	-1.02834	1.07311	2.63004	4.01796	-0.603148	-1.62819	0.0855732	-2.4002	-7.31189	0.00733301	-3.6913	-7.31189	2.28206	-0.468909	-1.11615	1.06098	4.3397	5.41561	3.90662
TR141880|c0_g1	Adenine/guanine permease AZG2	-0.863885	-1.21446	-1.52199	0.194879	1.1025	-1.45209	0.165002	1.92154	-4.53226	1.47992	1.63537	0.278033	-2.76673	0.351078	0.889201	-1.59546	-0.999768	-1.56351	-0.179747	1.07992	-1.3084	-0.0728316	0.0866466	1.77256	0.255826	0.084968	0.369121	1.70368	2.3866	2.3143
TR141955|c3_g1	Actin-3	-0.689554	0.573688	-0.801624	0.026696	2.63706	0.49834	0.717285	1.73143	-0.254932	2.05289	1.83023	-1.68756	-0.568023	0.44636	0.0662572	1.11065	-1.11361	-1.27277	0.798544	-0.846002	-0.168556	-4.24977	-2.09762	-1.60709	-0.622735	-1.841	-0.288941	1.05349	2.05669	2.51018
TR142226|c0_g1	Glutathione S-transferase U17	0.868852	0.0821252	0.975067	-0.811853	0.705107	0.360556	0.71081	0.975317	-0.757374	0.849797	1.0879	-1.29444	-0.0378367	0.724675	1.28972	1.0103	0.220492	-1.23379	0.176262	-1.60305	-1.17947	-2.24886	-1.35587	-0.323601	-2.01586	-1.36342	-0.393055	1.07516	1.83125	1.67509
TR142267|c1_g3	Organ-specific protein S2	0.951329	1.42804	0.23223	-0.991589	1.43234	-0.711476	1.83254	0.0756952	-1.06837	1.79683	1.00798	-2.63613	0.720243	1.47655	1.57014	-0.226142	-0.400762	-2.31253	-0.905819	-2.19877	-0.537165	-2.26311	-0.10196	-0.55753	-0.468689	-2.7582	0.121983	1.51014	1.4741	2.5081
TR142384|c0_g1	Vacuolar iron transporter homolog 5	1.0361	-0.325301	-1.88826	-2.4471	2.19204	0.523477	-0.771679	0.126441	-2.05221	-1.47203	1.26614	-4.19905	-1.07931	2.59286	2.77685	-2.02385	1.00375	-1.27639	0.365623	-1.51702	-1.64615	-0.665185	-0.0629879	1.01126	-1.88667	0.43622	1.58878	1.95226	3.40519	3.0362
TR142463|c0_g1	Peroxidase 27	-4.75128	-3.69394	-1.28125	-0.882578	2.73232	0.978116	0.410503	2.9357	-5.00653	3.50592	3.25442	-0.893294	-4.83145	-0.104303	2.75072	-2.84699	-2.05084	0.979218	1.0276	-0.151765	-1.30252	-2.12468	0.239557	2.89511	0.761652	-4.30252	-0.218419	2.89725	5.46529	3.60895
TR142619|c0_g1	Germin-like protein subfamily 3 member 2	0.341342	-0.241875	-0.996902	0.181552	2.55163	-0.592316	0.478845	1.54709	1.38607	2.94843	2.00199	-1.81566	-0.00767112	0.324268	1.23412	1.34009	-3.31002	-2.75891	0.601461	-3.47603	-1.28978	-1.81789	-1.67775	-0.936343	0.0312213	-2.0707	-2.45161	2.89841	2.64822	2.92872
TR142621|c0_g1	Proline-rich 33 kDa extensin-related protein	0.875023	0.653863	0.172168	-0.412795	-0.0598996	0.572584	-0.401054	0.176842	3.47167	0.486854	0.549856	-0.765652	-0.385712	0.535889	1.40135	1.30185	-0.94409	-2.25159	-1.46958	-1.56781	1.06683	-1.78695	-2.10904	-2.2109	-1.39634	-1.08326	-1.13363	1.16143	2.32151	3.23058
TR142670|c0_g1	Probable glutathione S-transferase parC	1.37615	-0.593642	-2.30663	-1.845	1.58005	0.58843	-0.76409	0.525565	-0.90767	-0.0627264	0.596207	-1.48027	0.0961059	2.1418	2.36224	-0.802038	-0.213805	-0.474244	0.0905892	-4.82409	-1.9217	-0.625261	-1.01054	0.903908	-0.772672	0.354749	1.70532	2.39269	2.11955	1.77102
TR142711|c0_g1	Non-specific lipid-transfer protein-like protein At2g13820	0.443164	-0.611001	-0.0623687	-0.0621468	1.45007	-0.201127	1.28454	0.87178	-2.06181	1.21293	1.31719	-1.04702	-0.13404	0.872302	1.76547	0.151006	-1.32361	-1.67523	0.227622	-0.178697	-1.5282	-2.23813	-1.65769	0.0428014	-0.582709	-1.66408	-0.15247	1.36827	2.21662	1.95657
TR143125|c0_g1	Putative calcium-transporting ATPase 13, plasma membrane-type	0.835235	1.12226	3.05076	0.844879	-0.107844	0.709384	0.683232	-1.88424	-2.99876	-0.910555	-0.928366	-2.04335	1.17117	0.302959	2.29146	0.24719	-0.967728	-2.9616	0.400118	0.535133	1.17047	-2.36851	-3.28966	-0.709819	0.213746	-0.37664	-1.07937	3.24554	0.930542	2.87236
TR143136|c0_g1	Uncharacterized 24.1 kDa protein in LEF4-P33 intergenic region	0.292903	-0.975283	-0.153195	0.229262	1.23506	0.0405374	1.26982	0.958909	-1.2553	1.37579	1.32559	-0.348197	-0.484496	0.70717	1.41017	0.259509	-1.0687	-1.67271	0.340109	0.0599015	-1.48086	-2.22693	-1.71424	-0.443019	-0.400658	-1.59447	-0.411236	0.735154	1.94731	2.0421
TR143442|c0_g1	Zinc finger protein CONSTANS-LIKE 1	0.80865	0.591102	2.31335	0.178026	0.88208	1.17803	-0.974848	0.178026	-0.0281229	0.58963	1.08335	-2.20088	0.291089	-0.110718	0.430075	0.542447	-0.0999828	0.445627	1.14029	-3.52536	2.45617	-4.27945	-3.13608	-0.605755	-1.96183	-1.59734	0.784391	0.748542	1.68926	2.19023
TR143503|c0_g1	Snakin-1	-0.233577	-1.9756	-0.557401	1.18069	1.58983	0.634867	0.840613	0.567663	-0.188139	-0.115876	0.993238	-0.678783	-0.66571	-0.176834	1.75188	0.441305	-0.3968	-1.2614	0.692205	-1.15318	-1.09195	-1.05861	-3.51743	-1.18881	-1.00235	-0.266327	0.693293	2.11484	2.40448	1.62388
TR143530|c0_g1	Myb-related protein 315	-0.150187	-3.57399	-3.88715	0.01536	1.21629	-0.203626	-1.68837	1.33114	-2.87626	1.26506	1.5693	-0.526405	0.111481	1.13656	2.2669	-0.889887	-0.27155	-0.873555	-0.0111934	0.605672	-0.781799	-3.28769	-0.300369	0.873391	1.20416	0.266899	-0.965762	2.31222	3.31445	2.79892
TR143675|c0_g1	Probable receptor-like protein kinase At2g21480	2.35497	1.62559	-3.0762	-3.00749	2.69295	0.0091924	-1.49124	-1.60086	-1.70583	0.49994	1.75484	-1.77554	1.10928	2.48437	3.21011	-2.11182	-0.894592	-2.00749	0.191958	-1.76133	-5.11182	-0.148349	-1.51489	0.549242	0.3278	0.180959	0.0621039	3.35007	3.38842	2.41565
TR143736|c3_g1	Auxin-responsive protein IAA14	0.678019	-1.54169	0.746082	0.697263	0.721391	0.108572	-0.0145172	0.341487	-0.872142	0.610545	0.308386	-2.53818	0.417297	-0.337666	1.7572	0.564741	1.09262	-0.487635	0.400317	-0.820754	-0.345828	-2.68319	-1.31746	0.579363	-2.74932	-0.817204	-0.149542	0.990557	2.5915	2.06978
TR143808|c1_g1	TMV resistance protein N	1.16464	-1.26946	-1.90122	-0.606495	2.68424	0.624412	1.34462	1.21761	-0.869852	-1.0318	1.2167	-1.71204	-0.199558	1.28011	1.87755	-1.9252	-2.63422	-1.11669	0.250985	-0.437468	-0.839156	0.93473	-0.0459715	-7.08708	-0.124765	0.0183017	2.41654	2.12164	2.24473	2.40417
TR143818|c0_g1	Expansin-B3	0.0354892	-0.170589	0.320146	-0.713359	1.75222	-0.0664692	0.687713	1.45083	0.695904	1.61911	1.46917	-1.0544	0.053929	1.86413	2.05632	1.07802	-3.0682	-1.77429	0.899357	-0.00211293	-0.583766	-2.48324	-4.42879	-0.456894	-0.474021	-7.44671	-0.725615	2.96829	2.78715	3.7107
TR143833|c2_g1	Trehalose-phosphate phosphatase A	0.317608	0.683376	0.146562	0.355846	0.0340359	0.116809	-0.513248	-0.63968	-0.983164	-0.0416103	0.200879	0.116531	-0.19382	-0.529276	1.84962	-0.411388	-2.00359	-1.58614	-0.944894	0.00214357	0.820094	-1.45789	-0.240125	0.697404	-0.685059	-0.26421	-0.68992	1.94732	1.09931	2.79648
TR143851|c0_g1	Replication protein A 70 kDa DNA-binding subunit D	0.0889388	-0.371198	-0.133101	1.20631	2.35115	-0.81496	1.45569	1.90643	0.535693	1.22311	1.6495	-1.40058	-0.664804	0.634608	1.31395	0.368674	-2.99747	-1.52881	0.288702	-0.314167	-0.811009	-2.47573	-2.77081	-0.499905	-0.394657	-4.25215	0.158422	1.79463	1.95769	2.49585
TR144046|c0_g1	1-aminocyclopropane-1-carboxylate oxidase 1	0.540659	0.0408107	0.208639	-0.770563	0.136966	0.188381	-0.573992	0.523697	0.173816	0.518334	-0.178779	-1.34517	-0.0310833	0.581087	0.587289	1.12922	-0.0229159	-0.119929	-1.18788	-1.55385	1.34281	-3.48626	-1.96059	0.0462552	-1.0234	1.81385	-0.375838	0.566654	1.86184	2.36995
TR144107|c0_g1	GDSL esterase/lipase At2g23540	0.769503	-1.2624	-0.182802	0.41796	1.48215	-0.18927	1.66415	1.71139	-1.89646	0.807485	1.23589	-0.94784	0.18928	1.09169	1.81918	0.45257	-1.5791	-2.08771	0.651672	0.00978111	-0.953758	-3.81726	-2.23847	0.331622	0.226017	-3.70463	-0.196269	1.37493	2.53947	2.28123
TR144201|c2_g1	Protein YLS9	1.03753	2.07412	1.58064	0.962409	1.96172	0.88498	0.953597	-0.163059	-2.35519	0.73791	-0.74073	-2.81644	1.50435	0.0250797	1.29527	-0.223214	-1.08664	-3.06576	-0.237373	-0.328844	0.357953	-2.63202	-1.83223	-0.146154	-0.389506	-1.37511	-0.50064	1.74551	1.2264	1.54544
TR144259|c1_g1	Putative uncharacterized protein {ECO:0000313|EMBL:EEF44976.1}	-0.0709503	2.22935	2.12464	0.572925	1.58035	0.662676	-0.966319	-2.02427	-2.49683	-0.738817	-1.35853	-1.20217	1.53438	-0.165344	2.40187	-0.43991	-1.66534	-2.99723	-0.129678	1.2441	2.56995	-1.8186	-0.402778	-0.366001	-0.631342	-1.71073	-1.92073	2.47058	1.10445	2.61032
TR144292|c2_g2	G-type lectin S-receptor-like serine/threonine-protein kinase At4g27290	-0.831668	2.90728	1.75629	0.180987	2.51764	1.31763	-1.23335	-1.19742	-2.21251	-1.21804	0.196133	-7.92125	-0.45283	0.476638	2.7132	1.26783	-0.66292	-2.27164	1.00148	1.68219	0.499131	-1.30507	-1.82111	-2.02401	0.646705	-2.58497	0.487291	2.00682	2.36415	3.71537
TR144483|c1_g1	Uncharacterized protein {ECO:0000313|EMBL:KDP36124.1}	1.36143	0.208349	2.62372	-0.840313	0.905657	2.37867	-1.20112	-1.29635	-2.59721	-0.508029	-1.39285	-2.98875	0.883352	-1.04325	1.41217	2.25528	0.123352	-1.47116	0.154108	0.443502	1.78371	-2.5041	-0.886835	0.334279	-1.72388	-0.522846	-1.2778	1.89752	2.05149	1.4379
TR144507|c0_g1	Putative germin-like protein 9-2	0.859329	-0.489534	-1.72785	-3.6139	0.65608	1.60281	-0.897176	-0.82538	-1.90317	-0.0199783	0.183646	-1.12064	0.018537	1.22576	2.94888	-1.35313	0.613049	-0.431523	-0.205871	-3.06062	-1.67016	-1.13729	-1.9573	0.583138	-0.86926	1.84643	2.6783	2.38235	2.91397	2.77049
TR144575|c1_g1	Polygalacturonase	1.17882	1.01923	1.0352	-1.20341	0.468449	-0.268276	0.755353	0.52905	1.07687	-0.311125	0.563344	-0.313613	-0.100497	1.79803	0.803491	0.503843	-0.464371	-1.3211	-0.666524	0.411981	1.05027	-2.92622	-0.910135	-1.20572	-1.95895	-1.11832	-2.01452	1.26532	0.930313	1.39323
TR144603|c1_g1	Expansin-A15	-0.106385	-3.02351	0.0263902	0.0515395	-0.992335	-0.999205	1.2325	0.0729865	-1.70439	1.88804	0.160353	-1.67109	-0.00265261	-1.15926	1.15881	1.31444	-0.35246	0.106972	-0.367937	0.106972	-0.889833	-2.14016	-2.0518	1.04821	0.0348221	-1.34807	0.943729	1.92707	3.43417	3.30209
TR144688|c2_g3	High mobility group B protein 13	-0.870067	-2.02306	-1.60622	0.482512	1.28601	-0.921243	2.01278	1.49153	1.19262	0.865438	1.24147	0.386669	-0.427319	0.224106	1.27303	-0.226049	-3.35858	-2.17306	0.245972	0.570292	-0.517806	-1.74508	-1.01139	-0.130671	0.0975392	-2.10086	0.870301	1.26474	1.56025	2.04615
TR144743|c0_g1	Peroxidase 4 {ECO:0000250|UniProtKB:Q42578}	1.68571	-1.31782	-0.122561	1.09374	2.1732	-1.25572	2.66808	1.75186	-0.907327	2.16754	1.67351	-3.33722	-0.0883256	-0.101435	1.06143	0.927058	-1.15915	-3.6603	0.538084	-0.119594	0.300005	-4.06199	-2.92794	-1.78322	1.77144	-4.38391	-0.236307	1.82297	2.41366	3.41452
TR144779|c0_g1	Phospholipase A1-Igamma3, chloroplastic	-0.237804	0.407456	-0.596453	0.944115	-0.479923	-0.0680483	0.595702	-1.99269	-2.38726	1.0826	-2.33407	-0.804562	1.23723	-0.166324	1.4784	-1.10517	-2.34719	-3.15619	-1.76003	1.44503	2.62433	-0.433724	-0.285924	0.770569	1.50465	0.581929	-0.267106	1.83295	1.37038	2.54713
TR144874|c0_g1	BTB/POZ domain-containing protein At1g03010	0.178366	-0.997069	0.0505734	-0.0325251	1.13698	0.594338	0.898383	0.948383	0.0786571	1.3943	1.0673	-1.17278	-0.468504	0.284558	0.919592	1.17694	0.212062	-0.330031	0.818636	-1.65149	-0.187161	-2.25297	-1.70729	-0.383576	-1.0915	-2.36519	-1.04198	1.07086	1.27605	1.57609
TR144956|c0_g1	Uncharacterized protein {ECO:0000313|EMBL:ESR45884.1}	0.396073	-0.406963	-1.2158	-2.38486	1.75541	0.766094	-1.01613	0.2618	-1.87458	-1.16889	0.599703	-2.16805	-0.175197	2.36453	2.88869	-1.00785	-0.0731068	-0.386812	-0.711672	-3.03666	-1.47019	-0.882132	-0.284611	1.32708	-1.95914	0.198476	1.44817	2.32998	3.17018	2.71647
TR145035|c0_g1	Calcium-binding protein PBP1	1.33847	1.49211	1.11891	1.55626	0.964123	0.737245	0.932327	-0.842496	-1.90798	0.57884	-1.58428	-3.36852	1.89644	-0.453915	2.47145	0.690108	-0.30986	-2.68939	0.489333	0.071857	-0.153279	-1.5402	-1.3635	-0.67769	-0.824124	-0.937741	-1.70302	1.56653	1.24929	1.20271
TR145064|c0_g2	.	1.04152	2.30404	2.52439	0.547063	0.699622	1.62463	-1.10153	-1.57171	-3.28641	-0.983303	-2.57258	-3.50468	1.96006	0.311536	2.12064	0.846167	0.765539	-2.29886	0.296189	-0.0256064	0.943474	-2.3899	-1.42124	-0.878562	-0.231091	-0.866072	-0.927012	1.75452	1.93945	2.37971
TR145064|c1_g1	Serine/threonine-protein kinase Nek5	0.782111	-0.942867	0.718493	0.0802299	1.35378	0.119274	0.982196	0.941726	-0.236189	1.00564	0.905976	-1.55734	-0.296575	0.380415	0.420126	0.881322	-0.0921447	-0.339955	0.841076	-0.852618	0.00234315	-1.72193	-2.09638	-1.19679	-1.2735	-1.33217	-0.633866	0.563513	1.22574	1.36835
TR145169|c0_g1	Putative disease resistance protein RGA3	0.433381	-1.13438	-1.00775	-1.90821	1.81618	-0.00170115	-1.55163	0.425546	-0.595367	-1.37119	-0.120389	-2.00775	0.160153	2.39936	2.70164	0.312965	-1.89694	0.297718	-1.14601	-2.37509	-0.752821	-0.884368	-0.694334	0.841845	-1.08239	-0.277773	1.13806	2.79592	2.84814	2.6372
TR145234|c1_g1	Uncharacterized protein {ECO:0000313|EMBL:EMJ19639.1}	0.976953	2.23054	0.242895	0.6043	0.646999	1.41103	0.657933	1.33207	1.89871	0.88946	0.187796	-3.41149	0.474938	1.51056	2.10632	1.69438	0.0690316	0.00956888	-0.586821	-2.88176	-2.29445	-3.17753	-7.23931	-0.919184	-0.256314	-2.51139	0.149571	1.84337	1.65854	2.68328
TR145234|c1_g2	Uncharacterized protein {ECO:0000313|EMBL:EMJ19639.1}	-1.72225	0.760541	1.10598	-1.31325	0.0446954	1.11016	-1.87284	-0.0935987	3.32437	0.119278	0.248787	-0.753743	0.488461	0.962967	1.45551	1.06145	-0.119935	-1.51552	-0.809806	-2.33581	1.17146	-1.37757	-2.92078	-0.788897	-0.85333	-0.596252	-0.749409	1.3561	1.82057	2.79266
TR145252|c0_g1	Condensin-2 complex subunit D3	-1.22142	-0.164092	-0.0954877	-0.53606	1.78344	-0.987935	0.303832	1.6984	0.845246	1.21838	1.9112	0.398845	-0.723519	0.664519	1.47751	-0.226307	-1.98793	-0.332846	0.227333	-0.682685	-1.98793	-1.78702	-0.979667	-1.35406	-0.669327	-2.18295	-0.311937	1.23268	1.96037	2.50944
TR145273|c0_g1	Uncharacterized protein {ECO:0000313|EMBL:ESR42384.1}	0.479128	2.98791	1.00271	0.0442148	0.904872	0.55475	-1.06731	-0.670976	-2.33086	-0.800229	-1.41314	-2.43943	1.73068	1.45591	1.77958	-1.14902	-0.958753	-2.64972	-0.883505	-0.0526549	0.181017	-1.45779	-0.826011	-0.782241	0.0954746	0.367921	-0.205715	1.94497	1.59457	2.56367
TR145364|c0_g1	G-type lectin S-receptor-like serine/threonine-protein kinase RKS1	1.24544	3.06423	3.36505	-0.530326	1.84041	2.34392	0.322306	-0.710734	-1.1539	-6.40561	-0.753128	-6.40561	-0.888339	-0.138828	3.47901	2.75904	0.555546	-1.20007	0.219364	1.93824	0.433589	-1.54763	-0.423762	-1.53772	-0.851026	-1.48437	-6.40561	2.78223	3.08303	3.00526
TR145432|c0_g1	Peroxidase 53	1.39403	-1.20974	-0.108404	0.959094	2.26887	-0.115	1.77994	1.24645	1.73528	2.33096	1.01559	-2.71122	-0.0989923	-0.0904892	1.06818	0.749163	-0.473756	-2.91433	2.29328	-0.0118472	-0.00730499	-4.93245	-2.57213	-1.9508	0.218665	-1.9284	-1.94978	1.21718	1.47111	1.32684
TR145587|c0_g1	Uveal autoantigen with coiled-coil domains and ankyrin repeats isoform 1 {ECO:0000313|EMBL:EOY31303.1}	-0.460917	-0.509978	0.260618	-0.430544	2.00289	-1.33905	2.01516	2.22358	0.503568	1.51309	2.09675	-1.7301	-0.808841	0.605499	1.25729	0.065882	-2.46531	-2.38823	0.529182	-0.0219613	-1.06464	-2.09494	-4.06797	-0.549066	-0.603693	-1.03496	-0.120689	1.23106	2.27089	3.11543
TR145626|c0_g1	Ankyrin repeat-containing protein At2g01680	0.573369	-0.377095	0.0958493	-0.307695	0.831832	0.314226	0.59901	0.650558	-0.951223	0.352124	0.982135	-1.38752	-0.23735	0.523462	1.53187	-0.0608915	0.211111	-1.94592	0.724431	-0.537273	-1.65869	-2.07267	-0.881869	-0.261418	-0.608279	-0.996387	0.553749	1.0107	1.64865	1.6812
TR145689|c1_g1	Clavaminate synthase-like protein At3g21360	0.692052	-0.478418	-1.90076	-1.62456	1.74286	0.993374	0.0376109	0.895695	-0.527066	-0.116567	1.13556	-1.68501	-0.769343	1.58936	2.27634	-1.52947	-0.871698	-0.768669	-0.0333648	-2.48315	-2.01696	-0.715594	-0.617198	1.23162	-0.853788	-0.461288	1.12062	1.87888	2.03325	1.82569
TR145689|c1_g2	Clavaminate synthase-like protein At3g21360	0.761119	-0.471821	-2.11516	-1.73814	1.79893	1.03328	-0.122332	0.885914	-0.660215	-0.0858801	1.10921	-1.68492	-0.550629	1.81827	2.23594	-1.75053	-0.997214	-1.05907	0.193117	-2.26621	-2.14035	-0.91271	-0.433462	1.10642	-0.938283	-0.165416	1.55982	1.73604	2.23132	1.62294
TR145736|c0_g1	WD repeat and HMG-box DNA-binding protein 1	-0.575793	-1.85508	-0.904953	0.833462	1.68604	-0.332124	1.05834	1.08047	-0.0739722	1.79493	1.96919	-1.49718	0.130848	0.259322	1.31796	0.427089	-2.09863	-1.57579	0.645774	0.458422	-1.02588	-2.47549	-3.21965	0.307045	0.0620486	-1.88337	-0.162199	1.35929	1.68363	2.60626
TR145752|c0_g1	Mavicyanin	-0.166322	-2.35834	0.61894	-1.5799	2.86513	0.425931	1.47525	1.00506	1.60166	0.954543	1.15121	-6.20634	-1.96602	0.982499	1.58026	1.93577	-0.010596	-6.20634	0.612564	0.368067	1.14769	-2.14456	-1.4568	-0.99299	-1.35334	-1.54527	-0.924639	2.54018	3.15998	4.48671
TR145902|c0_g1	Pectinesterase 3	1.0207	0.452782	-1.21671	-4.75277	2.79336	1.30034	-0.0803412	1.20608	-4.75277	-1.43084	2.59596	-4.75277	1.37032	2.77393	3.57905	-4.75277	0.991395	-2.29333	-0.254516	-4.75277	-2.00861	-0.598961	-1.52011	2.01674	0.100231	1.04425	1.78017	2.78095	4.8451	2.51589
TR145961|c0_g1	Probable galacturonosyltransferase-like 10	0.762837	1.23792	1.6379	1.16775	1.46402	0.615078	0.546765	-0.996879	-2.46435	0.462381	-1.32732	-3.61256	1.15597	-0.426593	2.57217	0.348872	-0.939554	-2.44821	1.38583	0.508147	0.972511	-2.84031	-1.63489	-0.796604	0.207222	-1.85772	-1.10659	2.04892	1.18711	2.17018
TR145970|c2_g1	Lysine histidine transporter-like 8	0.976538	-0.217606	0.141111	-0.120865	1.44678	-0.457153	1.30616	1.01837	-0.628951	1.86579	1.1186	-3.09049	0.0942816	0.740128	0.805302	0.526315	0.616439	-0.650486	0.136159	-0.94697	-0.411383	-0.661837	-1.26712	-1.2448	-1.3898	-2.71965	-1.20162	1.11816	1.17763	1.92097
TR145973|c2_g1	Probable polygalacturonase	0.496157	2.63302	1.79749	-0.32503	1.67358	0.366185	0.10659	-1.32781	-1.19996	0.00631806	-2.3112	-6.02269	1.70523	-0.0272085	2.25576	0.848904	-0.502271	-0.593077	-0.586398	-0.431732	0.297431	-3.27853	0.133137	0.556246	-1.4681	-1.10145	-0.640718	2.02061	1.68674	3.23281
TR145997|c0_g1	Thaumatin-like protein	-0.565327	-0.62712	0.289597	0.190959	2.51751	-0.301568	1.39194	1.98063	0.332378	1.68184	2.29071	-4.65815	-0.0547694	0.289967	1.32672	1.49481	-1.59061	-2.17762	0.898261	-0.775793	-0.455955	-4.40752	-2.17762	-1.30408	-1.3209	-1.66888	-0.464655	1.84406	2.90114	3.12005
TR146032|c0_g2	Endoglucanase 6	0.0140621	-0.296187	-1.54383	-0.356729	1.3058	-1.29562	0.891013	0.775412	0.283307	1.39418	1.2799	-1.22083	0.7789	1.15351	1.52362	-0.0121319	-3.16408	-1.24352	0.153303	-0.68013	-0.139561	-1.07033	-1.8671	-0.875514	-0.149728	-3.20167	0.127015	2.10067	1.88455	3.45172
TR146065|c0_g1	Probable receptor-like protein kinase At5g20050	0.337545	2.92114	1.94549	0.172861	2.26322	0.722986	0.14577	-0.105493	-1.33106	0.69839	-0.181673	-1.96924	-0.115319	-0.545948	1.46389	0.0430023	-0.14308	-3.10274	0.0824029	-0.315981	0.469227	-2.32046	-1.46621	-0.240131	-0.279579	-1.55571	-1.01852	1.29633	0.559764	1.56913
TR146267|c0_g3	Aldose 1-epimerase	1.23832	-0.341319	-3.25548	0.0175407	1.62123	0.213856	-0.810024	1.07951	-0.778271	0.942111	1.5585	-0.960022	-0.0424841	0.971591	2.15623	-2.33409	-2.0953	-1.68516	0.0935185	0.267133	1.72803	-6.97794	-0.935737	1.30561	0.215828	-0.808019	0.67239	1.80538	2.82409	2.313
TR146303|c0_g1	Ripening-related protein grip22	1.52678	0.98293	-2.77186	-2.82644	2.84339	0.239403	-1.44009	0.553648	-3.25572	1.07628	1.78218	-1.51941	0.674051	1.64573	2.54948	-1.22862	0.534048	-0.629206	-1.19142	-3.24482	-1.42688	-2.69609	-3.21936	1.09415	-1.11589	0.231262	-0.0738267	3.20214	4.43382	3.27033
TR146310|c0_g1	Uncharacterized protein {ECO:0000313|EMBL:ESR42240.1}	0.790439	0.0278283	0.508847	-0.0149178	0.61884	0.00283155	0.551747	0.461566	-0.423628	0.399125	0.443808	-1.29443	0.134764	0.40189	1.02126	0.554823	-0.62445	-0.401381	0.161377	-0.935792	0.0528624	-1.50322	-1.28644	-0.621196	-0.836219	-0.988756	-0.413357	1.20641	0.707278	1.29809
TR146435|c0_g1	Probable pectate lyase 12	-0.610975	-0.882478	0.0555863	-0.217203	1.44716	-0.122848	1.3648	1.81295	-0.104285	1.80697	1.7185	-2.82901	-0.203967	1.40243	1.92186	1.72573	-2.71823	-2.42417	0.546114	-1.42417	-0.82225	-0.914461	-4.49763	-0.548302	-0.218311	-3.58644	-0.494938	2.69013	2.78819	3.33922
TR146497|c1_g2	Ethylene-responsive transcription factor ERF016	1.1173	3.38489	2.9148	0.286706	2.10132	1.40469	-0.356049	-2.00235	-4.41625	-0.0727787	-1.68484	-5.86948	1.89489	0.0372043	3.05536	0.280529	-0.080821	-4.04892	0.7061	1.39118	1.41584	-1.72279	-1.13004	-0.700931	0.239673	-3.38826	-2.03887	2.56027	1.75646	2.96515
TR146533|c0_g1	Peroxidase 20	0.289988	-0.292284	0.385349	0.192892	1.27646	-0.0810035	1.25022	0.828066	-0.829828	0.640802	1.02915	-0.647013	-0.0327603	1.22766	1.34625	0.18309	-1.55329	-1.90987	-0.217145	0.135406	-1.14985	-2.32742	-1.36012	-0.347676	-0.806107	-2.08464	0.0514255	1.00439	1.95422	1.84362
TR146548|c0_g1	Putative receptor-like protein kinase At1g72540	-0.115146	2.37456	1.58199	0.0148599	1.4941	0.494767	0.408323	-0.195195	-0.849414	0.0354833	-0.131214	-1.53045	0.304133	0.350583	1.32207	0.176834	-1.68489	-3.18299	-1.36316	0.375864	1.53232	-1.34246	-1.43522	0.0967106	-1.37147	-1.30758	-0.792341	0.82195	1.33312	2.58385
TR146580|c0_g1	Uncharacterized protein {ECO:0000313|EMBL:AFK46137.1}	0.310467	-0.674041	-0.73101	-0.0256462	1.99842	-1.16758	1.77714	2.40376	1.11866	1.7123	2.04187	-1.5259	-0.207448	0.912205	1.62928	0.146734	-2.86531	-2.39631	-1.1812	-0.0330383	-1.28328	-3.74713	-2.66827	-0.847823	-0.265761	-2.10392	-0.654907	1.90739	2.63201	3.78836
TR146768|c0_g1	3,9-dihydroxypterocarpan 6A-monooxygenase	0.617805	-1.36185	-2.33889	-2.12885	1.06327	1.17742	-0.901566	0.153148	-1.54146	-1.58032	0.580988	-0.553275	-0.607761	1.19217	2.02219	-1.74105	-0.309352	-0.960219	-0.396228	-0.86011	-1.6272	-0.201677	-0.495356	0.795683	0.243536	1.62334	1.60862	1.69279	3.17328	1.66092
TR146785|c0_g1	1-aminocyclopropane-1-carboxylate synthase	-0.237035	2.57483	1.71527	0.554089	0.685703	0.499487	-0.250982	-1.94932	-2.57487	0.224036	-2.2951	-3.31137	2.01912	1.12632	2.59723	-0.498682	-1.51508	-3.40059	-0.900138	0.792367	2.27515	-2.3067	-1.03747	0.0861698	-0.65013	-0.93259	-0.926757	2.66543	2.04527	2.92634
TR146789|c2_g1	Scarecrow-like protein 28	-0.515453	-0.0123426	-0.307066	0.541529	1.59587	-0.317887	1.48507	1.52093	0.13379	0.969232	1.51941	-1.53006	-0.301687	0.349739	0.775845	1.11044	-1.07981	-1.17825	0.0715835	-0.276842	-1.36761	-2.67092	-1.81677	-0.607594	-1.25588	-2.29811	-0.269822	0.90554	2.15318	2.67394
TR146833|c0_g1	Peroxidase 31	0.513715	0.077229	-0.0743504	-0.122004	1.31159	0.234358	0.745096	0.732238	-0.487789	1.17988	0.786422	-1.78677	-0.95959	0.042755	1.13442	0.771103	-0.403072	-0.643725	0.680966	-1.26068	-0.256185	-2.05555	-1.49457	-0.509005	-0.799785	-0.93272	-0.829026	1.10916	1.47391	1.82198
TR146866|c0_g1	Microtubule-associated protein RP/EB family member 1C	-0.948099	0.317294	-0.216404	-0.271039	1.79875	-1.31733	0.746571	1.90226	1.27588	1.0695	1.87678	-1.99959	-1.78923	0.914549	1.06249	0.468961	-1.45144	-1.87127	0.0549332	0.391127	-1.20427	-4.14045	-1.0927	-0.846541	-0.774805	-2.95825	0.840344	1.11911	2.91788	4.12501
TR146904|c0_g1	Laccase-5	1.28918	-1.2471	0.0332714	0.0055264	2.18544	0.0754306	1.5469	0.834009	-0.433766	1.96083	1.18495	-1.40316	-1.09533	0.00202046	1.26611	0.690374	-1.44808	-2.17318	1.89625	-0.164558	0.190324	-3.10607	-2.71904	-0.375672	-0.261972	-3.03275	-0.678585	0.72507	1.64753	2.60606
TR146914|c0_g1	Protein trichome birefringence-like 25	0.779944	0.216789	1.12325	-0.402706	1.33513	0.45544	0.0712489	0.0503934	-0.523561	0.170626	0.120856	-0.961692	0.456596	-0.729811	1.44399	0.679814	0.0789926	-0.743404	0.546844	-0.574955	-0.136231	-1.84435	-1.83219	-0.482774	-1.00106	-0.873529	-0.711142	1.16932	0.716959	1.40122
TR146978|c0_g1	Protein UPSTREAM OF FLC	0.193175	-1.2809	1.08947	-0.548866	2.3889	1.10773	1.31517	2.85441	0.48153	1.85421	2.13864	-1.86762	-2.25302	1.05225	2.01404	0.298189	0.699619	-0.943569	1.93822	-2.35305	0.403758	-2.89429	-1.75092	-2.30217	-4.20549	-3.9831	-1.62053	2.28844	1.92989	1.95588
TR147038|c0_g1	Protein IQ-DOMAIN 1	1.3642	-1.17315	0.047238	0.648856	1.65393	-0.195172	1.62009	0.985633	-0.378336	1.42889	0.939085	-0.505258	-0.0882567	-1.04048	1.22777	-0.000447496	0.0842831	-1.51512	0.383435	-0.980501	-0.539065	-4.38104	-1.66076	0.228362	-1.13463	-2.19517	0.0744532	1.30266	1.61806	2.18044
TR147408|c0_g1	Probable LIM domain-containing serine/threonine-protein kinase DDB_G0287001	0.150027	-0.0171006	-0.808822	-0.474676	1.55331	1.97171	-1.52094	-1.5177	-0.443615	-2.21007	0.641405	-0.750641	-1.41773	1.27433	1.50835	-1.09218	-1.11403	-2.22056	-0.384906	0.413571	0.455367	-2.93489	-0.177767	1.16169	-0.0766136	-0.373153	2.20497	1.45495	2.42182	2.32391
TR147421|c0_g1	Gibberellin 2-beta-dioxygenase 8	1.24747	0.311764	-0.924879	-5.97364	1.33743	1.32465	-1.88618	-0.248442	-2.56765	0.503715	0.46099	-0.123139	0.949987	1.33014	2.41352	-3.31829	-0.524077	-1.41905	-0.253907	-1.61609	-0.385673	-1.81983	-1.63735	0.951174	1.25518	1.65863	2.28139	1.681	2.8237	2.16745
TR147447|c2_g1	Leucine-rich repeat extensin-like protein 6	0.442409	0.255749	-0.479802	-0.166576	1.54849	-0.319876	0.457759	0.394689	-1.96952	0.957618	1.44296	-1.38639	-0.485663	0.557485	1.35114	-0.75837	-0.622359	-2.13313	0.152859	0.393426	-0.440972	-1.13947	-0.423172	0.0823166	-1.03301	-1.53494	-0.231464	1.24296	1.8811	1.96377
TR147543|c0_g1	Uncharacterized protein {ECO:0000313|EMBL:EEF01270.2}	1.28023	-0.135549	-1.78228	-2.07774	1.43062	1.39755	-1.33537	-0.396729	-2.89081	-0.774174	0.425097	-1.41778	0.127548	1.59032	2.12476	-0.565377	-0.76439	-0.0533545	-0.483303	-1.89583	-1.46361	-1.45248	-1.69769	0.526342	-0.234184	1.15131	2.23087	2.41367	2.657	2.06533
TR147705|c0_g1	E3 ubiquitin-protein ligase PUB23	0.093351	3.31319	1.65655	0.0165196	2.56248	0.93968	-0.670255	-1.32657	-2.49975	-0.0896128	-1.04407	-3.60955	0.81433	0.937558	2.56875	-0.431906	-0.90542	-4.69872	-1.72406	1.73909	1.50199	-1.86867	-0.485079	-0.167545	-0.641014	-0.879848	-1.54344	1.96723	1.57907	2.89572
TR147751|c4_g1	Uncharacterized protein {ECO:0000313|EMBL:EOY04061.1}	-0.15942	1.75062	0.934245	-0.46944	1.83102	0.468912	-0.898055	-0.333558	-2.03031	-0.996614	0.0809982	-1.10466	-0.187384	0.416424	2.05307	0.144156	-0.709548	-2.63745	-0.149653	0.237557	0.752914	-2.06541	-1.9511	0.0694103	-0.125106	-0.293264	-0.269961	1.62755	1.86924	2.1448
TR147836|c0_g1	Uncharacterized protein {ECO:0000313|EMBL:ESR58003.1}	1.38821	0.130599	0.0794329	0.023992	2.05819	0.500565	-0.0761596	0.619454	-1.52689	0.584804	0.925123	-1.4517	0.0110012	0.204733	0.901854	-0.617382	0.430021	-1.46374	0.979239	-1.48812	-0.666008	-2.69646	-2.1402	-0.299494	0.250484	-0.221901	-0.813981	0.685444	1.63631	2.05257
TR147851|c1_g2	Monocopper oxidase-like protein SKU5	1.43377	-0.240642	-2.22072	-1.56747	1.18234	0.67511	-0.417124	-0.260243	-1.75168	-1.06741	0.46385	-2.4529	0.189612	1.17648	2.02552	-1.05357	-0.0758015	-0.797437	-0.147232	-1.96068	-1.90807	-0.473551	-0.476923	1.47875	-0.741268	0.850831	1.55146	2.41385	2.36618	1.80496
TR147877|c0_g1	Serine/threonine-protein kinase fray2 {ECO:0000250|UniProtKB:O61125, ECO:0000312|EMBL:EAL69242.1}	0.132752	0.0171886	-0.425474	0.528723	1.10233	-1.31094	1.66163	0.695401	0.0383969	1.23636	1.14721	-0.576798	-0.48475	0.992236	0.543632	0.488734	-1.53663	-2.3833	0.95867	0.00363146	0.196702	-1.43775	-2.46891	-0.646339	-2.60768	0.627048	-0.302492	1.56379	0.876139	1.37048
TR147898|c0_g2	Putative uncharacterized protein {ECO:0000313|EMBL:CAN62641.1}	1.14303	-0.998671	-2.20853	-1.77597	1.56663	0.513818	0.226417	0.628451	-1.0765	-0.658572	0.433859	-2.6601	-0.438531	2.08758	2.86385	-1.72041	-0.352636	-1.25622	0.491531	-3.36683	-2.26678	-0.685095	-0.318884	1.4879	-0.744859	-0.720939	2.0784	2.20933	2.87711	2.64163
TR147902|c0_g1	Uncharacterized protein {ECO:0000313|EMBL:ESR41403.1}	0.386601	-0.551283	-0.289832	0.379149	0.617058	-0.74023	1.19899	0.178434	-0.466551	0.644257	0.604822	-1.28375	0.477279	0.329049	0.568653	0.879957	0.469201	0.284122	-0.173137	-1.30268	0.161602	-1.48109	-1.81981	-1.14945	-0.395998	-1.11181	0.300198	0.854413	1.28862	1.14322
TR147952|c0_g1	.	0.252216	-0.353982	0.294008	-0.557212	1.37938	-0.822298	0.629977	0.930744	-1.23136	1.03584	0.841396	-1.59092	0.107236	0.849151	1.63541	0.159366	-0.643448	-0.624977	-0.0318317	-1.88792	-0.465785	-1.34843	-1.00654	-0.0494458	-1.62811	-1.11175	-0.225919	1.14566	1.66747	2.65208
TR147955|c0_g1	Protein EXORDIUM	0.269913	0.33948	0.193473	-0.448858	3.59334	0.938077	0.409149	2.54515	-0.310065	0.961596	1.88586	-3.21933	-1.62252	1.62221	0.885419	0.327317	-2.5925	-1.85422	3.64124	-0.225079	0.815296	-4.07859	-4.8094	0.731406	-0.7706	-2.95036	-1.16432	1.10489	1.74568	2.03636
TR147959|c0_g1	Gibberellin 2-beta-dioxygenase 2	-0.20858	0.836962	-0.102132	-0.289958	1.10339	-0.177731	-0.204896	0.26405	-0.898975	0.393713	0.96644	-0.322061	-0.640592	0.295596	1.84312	-0.255433	-0.699684	-1.63946	-0.296535	-0.512764	-0.445236	-1.84612	-1.77588	-0.292088	0.860963	-0.428153	-0.0232034	1.33143	1.50078	1.66304
TR148017|c0_g1	Protein POLLENLESS 3-LIKE 2 {ECO:0000303|Ref.5}	0.375513	-0.905846	0.338269	0.518736	2.01094	-1.2557	2.18836	2.13455	1.31198	2.2272	2.43804	-1.51009	-0.296967	0.350791	1.33737	0.387718	-3.85156	-1.48444	-0.322302	-0.0701957	-1.28862	-3.50363	-5.98906	-0.359702	-0.549436	-1.56279	-0.294179	1.61605	2.68972	3.31928
TR148062|c0_g3	Ubiquinol oxidase 3, mitochondrial	-2.41918	2.9589	0.995562	0.278897	1.71771	-0.0213635	-1.63803	-1.11006	-1.19645	-0.210684	-0.875737	-0.363596	-0.54557	0.594041	2.50391	-0.966849	-1.37844	-3.45504	-1.40742	0.657548	2.46262	-2.17237	-1.04303	1.16401	-0.470861	-1.44539	-0.53274	1.87714	2.599	3.44348
TR148153|c1_g1	Uncharacterized protein At4g26485	1.12555	-0.846448	-0.260981	1.50056	-0.36031	-1.1142	0.287986	-2.00614	-1.93957	-0.799847	-1.99987	-3.0305	1.09169	-0.173467	1.93088	0.713941	-1.05228	-0.70249	0.851211	1.2637	1.56182	0.0866029	-0.952781	-0.0402363	-0.449637	-0.197264	-0.307259	1.94762	1.1397	2.73203
TR148218|c0_g1	Uncharacterized protein {ECO:0000313|EMBL:KDP31221.1}	-0.591131	-0.135221	-0.0644481	-1.09409	2.06049	-0.133563	1.3476	1.98191	1.35335	0.943206	1.55596	-2.40158	-1.07897	0.393834	1.21692	0.776686	-1.2897	-2.57593	0.623577	-0.291022	-0.373904	-1.86966	-2.07532	-1.521	-0.600264	-3.26563	-0.771335	1.34743	2.8428	3.689
TR148269|c0_g1	11-oxo-beta-amyrin 30-oxidase	0.405186	-0.967997	-2.15023	-1.55336	1.75403	0.749231	-0.528483	0.808115	-1.15646	-0.936663	0.967204	-0.738032	-0.972688	1.60574	2.03445	-1.69177	-0.858497	-0.874184	0.406993	-1.51742	-1.59389	-0.703932	-0.710348	0.874947	-0.275884	0.228431	1.6779	1.92789	2.24264	1.54709
TR148311|c1_g1	Glycerophosphodiester phosphodiesterase GDPD2 {ECO:0000305}	-0.820517	-0.209018	0.0324443	-1.09344	-0.30904	-1.08296	-0.790221	-0.839131	0.0567607	0.907359	-0.243607	0.822226	-0.359631	-0.411358	2.03592	-0.603619	-0.494833	-1.79602	-0.481011	-0.018612	0.436729	-0.625174	-0.782481	0.342571	-0.399006	-0.103142	-0.319435	2.82734	2.07705	2.24384
TR148327|c1_g2	Cysteine-rich receptor-like protein kinase 14	0.924682	0.0993454	-2.37276	-1.88937	2.59812	0.762473	-2.52635	1.44517	-1.22877	-0.85804	1.74464	-1.76606	0.0962528	2.72567	2.6673	-0.791608	-0.362792	0.353168	-0.542324	-3.90995	-1.38567	-2.20061	-2.24699	1.48098	-0.484073	-0.7281	1.79749	2.25778	2.65299	1.68739
TR148551|c2_g1	Glucomannan 4-beta-mannosyltransferase 2	1.47286	-0.34459	0.371876	0.358315	1.86513	-0.232986	0.496924	0.865474	-0.0314801	1.70781	1.61698	-1.92876	-0.224216	-0.134526	1.4152	1.37043	-0.248834	-1.01437	0.215205	-2.20396	0.212516	-2.08142	-2.78318	-1.03979	-0.800462	-4.42731	-0.274634	1.45078	1.78006	2.57096
TR148588|c0_g2	Putative uncharacterized protein {ECO:0000313|EMBL:EEF30124.1}	-0.118388	0.409639	-1.30977	-0.112523	1.57503	-0.495724	0.706905	0.725031	0.153922	0.932137	1.3279	0.00812247	-0.615023	0.530748	0.471464	0.330051	-2.02454	-0.696023	-0.615023	2.49995e-05	-0.838798	-2.99188	-1.39976	-0.244186	-0.357527	-0.112523	0.153922	0.804671	1.74051	2.06162
TR148590|c0_g1	Putative clathrin assembly protein At4g40080	0.666003	1.72021	0.99357	-0.508869	1.56196	0.0286494	-0.664218	-0.65214	-1.62435	-0.679313	-0.614269	-3.05596	0.161664	0.704755	2.0767	0.0857412	-0.892784	-4.65616	0.401544	0.961365	1.89315	-1.52871	-1.21353	-0.398587	-0.69811	-0.337447	-0.491857	2.05608	1.60609	3.09882
TR148666|c0_g1	Serine/threonine-protein kinase ULK4	-0.258109	-0.179979	-0.173081	0.0941521	1.90559	-1.41471	1.4791	1.26978	0.55929	1.62276	2.11825	-0.844289	-1.02705	0.439896	0.885354	0.689874	-3.20321	-1.49845	0.544023	0.296531	-1.68209	-3.97814	-1.47564	-0.808219	-0.340714	-1.42015	-0.351056	1.06722	2.64927	3.03383
TR148730|c0_g1	CSC1-like protein HYP1	1.08309	0.371749	-0.0657122	0.699733	1.62094	0.377693	1.53163	1.40123	0.364426	2.1571	1.3967	-0.467419	0.209572	0.596484	0.15106	-0.586822	0.168761	-0.876839	0.486414	-1.24641	-0.31114	-1.72564	-1.84123	-6.32219	-2.52317	-1.96577	0.809421	0.834344	0.925587	2.7464
TR148847|c1_g1	Protein LURP-one-related 15	-0.641174	1.79218	1.14458	0.602303	1.70115	0.00230685	0.0582551	-0.492035	-1.02589	-0.000999671	-0.517638	-1.46231	2.20054	1.57187	1.65061	0.0457817	-1.32639	-3.21121	-0.564011	0.106818	-0.122433	-2.44502	-1.87929	-0.994993	-0.739672	-0.875419	-1.05122	2.4391	1.61542	2.41877
TR149082|c2_g1	Ankyrin repeat-containing protein At2g01680	-0.607922	4.82605	-2.01496	0.64599	4.40013	-7.09817	-7.09817	2.45948	1.97007	0.586928	0.539903	0.00616549	-1.15097	3.17656	1.91138	-7.09817	-3.27035	-0.820186	-1.40608	-7.09817	3.87982	-3.1347	1.74229	3.43681	-4.44282	-2.30116	1.57213	5.02673	4.67999	6.6814
TR149205|c1_g1	.	0.366828	-0.849527	-0.0638528	0.637742	1.42368	-0.149929	1.7063	1.24448	-1.08114	2.18716	2.0473	-0.142716	-0.501553	0.313233	1.52792	0.389622	-2.18172	-1.15004	-0.119947	-1.09015	-1.79822	-2.85122	-2.18778	0.0728857	0.5726	-2.55699	-0.359342	0.969537	1.4226	2.20225
TR149329|c0_g1	Probable LRR receptor-like serine/threonine-protein kinase At4g36180	0.653619	0.0143667	-0.0576194	0.188541	1.77727	-0.28225	0.827183	1.73722	-0.413495	1.65157	2.30663	-1.0114	-0.0984531	0.534038	1.95241	1.35406	-1.1911	-0.586644	-1.25122	-2.85162	-0.728997	-4.48388	-4.48388	-0.615988	-0.457084	-1.34638	-0.274431	1.6454	2.65771	2.83443
TR149350|c0_g1	Peroxidase 72	-0.213648	-1.00101	-1.12199	-0.165868	1.3115	-1.10657	1.28763	1.16247	-0.180888	1.18845	1.47803	-0.859028	-1.39685	-0.285201	0.651017	-1.24947	-1.79124	-1.93053	0.883431	1.12547	0.889162	-0.31341	-0.506584	0.287049	0.313807	-1.28259	-0.751488	0.613067	1.30668	1.65861
TR149368|c1_g2	UPF0481 protein At3g47200	0.690783	0.0107647	1.904	0.643664	0.910542	1.47336	0.0948102	-0.0841364	-0.490465	-0.193151	-1.03813	-1.70895	1.95955	-0.416148	1.73441	0.693884	-1.25061	-3.24664	-0.0698652	0.819303	0.555379	-1.35869	-1.84395	-2.59558	-0.73596	-1.46857	-0.656143	1.21236	1.87828	2.57592
TR149369|c0_g1	DELLA protein GAI	1.0552	-0.457446	-2.11764	-1.36028	1.42593	1.02008	-1.12483	-0.0279339	-1.65388	-0.468066	0.64747	-1.9941	-0.0986599	1.88534	1.91366	-1.06718	0.111558	0.0031527	-0.810118	-2.29806	-1.37591	-1.10812	-1.74872	0.772269	-0.713094	1.49316	2.04949	1.84255	2.65841	1.54576
TR149490|c0_g5	Uncharacterized protein {ECO:0000313|EMBL:EPS58498.1}	-5.15353	-5.15353	-5.15353	-5.15353	3.41329	-1.53294	-1.23705	2.18365	-5.15353	2.10481	1.58389	1.30755	-5.15353	4.35288	3.62947	0.142932	0.975758	0.56072	-1.54472	-0.261134	-1.74753	-1.29554	-0.266	3.57099	0.286098	2.7837	1.58118	2.985	3.67175	3.67239
TR149585|c0_g1	5'-nucleotidase SurE {ECO:0000255|HAMAP-Rule:MF_00060}	-0.0471683	-0.738875	0.484929	-0.435026	1.12337	0.487234	0.5986	1.0011	0.166218	0.761457	0.998136	-1.84897	-0.834982	-0.011463	0.797364	0.549978	-0.333866	-0.949339	-0.00496675	-0.885796	0.104724	-1.59615	-2.10042	-0.334205	-0.876873	-1.18969	-0.267569	1.4071	1.51613	2.45902
TR149661|c0_g5	Beta-amyrin synthase	1.20394	-0.157612	-0.701672	0.596872	0.972508	-0.442604	1.7022	1.3412	-0.635655	1.87187	1.31799	-2.1414	0.66422	1.45715	1.58487	-1.04077	1.1028	-1.56975	0.0655333	-1.26508	0.526224	-4.24802	-0.906598	-0.721284	-2.05805	-3.77367	-0.0434835	1.55006	1.57767	2.17055
TR149730|c3_g1	Extended synaptotagmin-1	-5.08143	4.25975	5.4616	1.24049	-0.449165	4.95323	-5.08143	-5.08143	-5.08143	-5.08143	0.599454	7.84412	-5.08143	1.73106	-5.08143	2.8493	3.5512	-5.08143	1.44526	7.37251	-5.08143	-5.08143	-5.08143	1.21686	6.05074	3.90355	4.26486	-5.08143	3.89097	0.791395
TR149761|c0_g1	UDP-glycosyltransferase 87A2	0.91982	0.650784	1.25481	0.0466312	0.316249	0.6597	-0.798173	-0.363882	-0.861214	-0.440036	-0.607457	-2.14298	0.786218	0.491703	1.71312	1.25161	0.38822	-0.769755	-0.140539	-1.34467	1.58506	-1.46668	-1.2991	-0.963661	-2.10222	-0.187736	-0.450097	1.62042	0.491703	1.76216
TR149855|c0_g1	Epidermis-specific secreted glycoprotein EP1	-1.18516	-0.769183	-2.29626	4.17874	2.2741	0.0489791	1.33718	0.694589	-0.285163	1.38155	1.10605	-0.638855	-1.52644	-2.73308	0.995359	-1.80333	-3.62225	-3.09957	2.24759	2.45592	3.87816	-3.4866	-1.53121	-1.07156	1.98101	-1.44108	-0.72897	1.18619	0.71081	1.74247
TR149906|c1_g1	Protein E6	-0.0221833	-1.80966	0.101365	-1.06152	1.74732	0.230502	0.84096	1.11803	-0.17178	1.42072	0.624369	-3.3892	1.0358	1.29821	2.06172	1.76414	-1.04296	-3.52329	1.15298	-1.33132	-0.219681	-0.354021	-1.9265	-1.61626	-0.996201	-3.18444	-2.13597	2.80826	2.99804	3.58257
TR149907|c0_g1	RING-H2 finger protein ATL2	0.678517	1.44442	1.27109	0.100991	0.696586	0.700248	-0.170935	-0.688805	-1.84349	-0.208406	-1.25947	-2.33109	1.40454	-0.124546	1.74439	0.515426	-0.254357	-1.84408	-0.074583	0.407353	0.195961	-1.61303	-0.539966	-0.170268	-0.439019	-0.586368	-1.39801	1.39786	1.27597	1.71308
TR150063|c0_g1	Expansin-A1	-0.0314139	-0.462427	0.593136	-0.631578	1.80307	-0.31467	0.479275	1.59935	0.575664	0.90351	1.41628	-1.59262	-0.418207	0.675136	1.52691	1.35701	-2.63611	-1.60193	0.560976	-0.849433	-0.00908702	-1.40728	-1.9999	-1.80836	-0.989684	-3.70493	-1.58763	1.84358	2.76108	3.95031
TR150142|c3_g1	Laccase-17	2.40179	0.708659	-1.59636	-1.98243	1.60831	1.12907	-0.189688	-0.377678	-2.59265	-0.659532	-0.0532026	-1.423	1.30136	2.43051	2.72773	-0.585887	0.0753652	0.0566185	-0.0758621	-4.72966	-2.12673	-5.49954	-2.86608	-0.0984453	0.273384	1.48914	2.32219	3.38783	2.80652	2.13829
TR150182|c0_g1	Phospholipase A1-Igamma2, chloroplastic	-0.071147	1.31326	0.559883	2.66631	0.423697	-0.000641016	0.411624	-1.88454	-1.23939	0.606823	-0.890647	-1.77077	0.487311	-1.01785	2.10629	-2.06138	-2.37442	-3.27327	0.39886	3.01076	2.71657	-1.91133	-1.79619	-0.363628	1.52439	-1.42413	-1.1397	1.8235	1.36961	1.80015
TR150225|c0_g1	Uncharacterized protein {ECO:0000313|EMBL:KDO53455.1}	1.09964	-0.577207	-3.16266	-1.56497	1.33697	0.706569	-0.983912	0.163098	-0.557193	-2.25715	0.36896	-1.98913	0.131265	2.56041	3.47163	-1.14798	-0.485788	-0.390287	0.11432	-2.5303	-1.57279	-1.31335	-1.70403	1.03197	-0.545605	-1.19851	2.12425	2.75208	3.45997	2.65974
TR150263|c0_g1	F-box/LRR-repeat protein 17	-0.448391	-0.700409	-0.433389	-0.435878	1.18598	0.00692179	1.1524	0.969785	0.464853	1.65816	1.80508	-0.466093	0.571577	-0.00596772	0.82133	-0.244792	-2.46355	-1.35591	0.292089	-1.21242	-0.761549	-2.96944	-1.77409	-0.39413	1.02966	-2.25575	0.652317	1.3697	1.49653	2.44537
TR150267|c0_g1	Probable galactinol--sucrose galactosyltransferase 2	-0.00679452	0.268249	-0.282456	-0.300898	0.543108	-0.700706	-1.13974	-0.29556	-2.0976	-1.34693	-0.328851	-2.13637	-0.752682	0.450279	0.442784	0.49554	0.368378	-1.17967	1.57919	0.567782	2.22564	-1.64454	-1.90741	-0.361287	-0.788403	1.97351	0.474742	1.43251	2.54543	1.90274
TR150429|c0_g1	GDSL esterase/lipase At5g55050	1.73307	0.225537	-1.60851	-3.06324	1.90756	1.08384	-1.14001	-0.107436	-1.66489	-0.0333453	0.88807	-2.20247	0.338213	2.30963	2.62406	-1.09472	0.0780909	-0.182531	-0.81441	-3.97969	-1.99406	-2.23163	-2.613	0.613497	-1.00799	1.08129	2.27208	2.67112	3.22151	2.69037
TR150515|c0_g1	Protein ASPARTIC PROTEASE IN GUARD CELL 2	1.62275	-1.76799	0.944976	-0.712171	2.26702	0.408858	2.44283	2.08086	0.0583538	1.66933	1.65374	-4.54384	-1.75699	-0.0847351	1.06555	1.17063	0.140686	-0.972267	3.09196	-0.751413	1.15806	-3.30451	-2.44546	-1.27675	-1.76777	-5.05716	-1.00881	2.24034	2.14976	1.28417
TR150561|c1_g1	Uncharacterized protein {ECO:0000313|EMBL:ESR49905.1}	-5.61747	2.4143	2.6799	-1.75949	-0.25992	1.69087	-5.61747	-1.39251	-1.78965	-0.0814189	-1.36197	-5.61747	0.046442	0.924786	3.33789	-0.649381	1.16912	-0.23896	-0.419764	2.47317	1.04074	-1.21148	-0.0598166	1.82878	-0.517335	-0.151497	-0.517335	3.50095	3.15104	3.00495
TR150606|c1_g1	U-box domain-containing protein 4	0.522356	-0.755672	0.523452	0.401148	1.7571	0.743584	0.998666	1.40702	0.133608	1.45254	1.71055	-0.0950888	-1.06465	-0.728571	0.689772	1.45188	0.616659	-2.06794	0.943452	-1.03621	0.058884	-2.21273	-2.76827	-2.4127	-1.12619	-0.832135	-0.884765	0.694368	0.965515	0.914375
TR150613|c0_g1	Probable leucine-rich repeat receptor-like protein kinase At2g33170	0.574491	-0.454712	0.761437	-1.07486	1.80371	0.408849	0.925141	1.42755	0.0326192	1.23344	1.89667	-1.3201	-1.15429	0.303288	0.87244	0.82452	-0.0711183	-0.943786	1.05675	-0.18396	0.054773	-2.57447	-2.43535	-1.01085	-1.54686	-2.33372	-0.877982	1.02501	1.22586	1.55551
TR150749|c0_g1	Mitochondrial uncoupling protein 5	0.469357	1.60556	2.37454	0.474017	0.795978	1.87497	0.0997277	-1.18509	-2.9085	-0.29255	-2.03162	-4.60995	1.40848	-0.41801	1.92505	1.05524	0.413941	-1.53515	0.0638988	0.85562	1.57133	-1.61908	-1.17839	-0.469702	-1.03722	-1.6602	-1.19095	1.57443	1.51123	2.06304
TR150818|c0_g1	Subtilisin-like protease SBT5.3	1.38869	1.66254	-3.02405	-1.98328	3.39074	0.0907236	-0.810873	2.01812	-1.49849	-0.14499	1.50828	-2.02405	-0.594153	1.90443	1.34889	-1.70028	-1.01033	0.151992	-1.38498	-1.63919	0.0563721	-2.74881	-3.3998	1.37743	-1.68204	0.223397	2.14715	1.37526	2.97567	2.02563
TR150855|c5_g4	G-type lectin S-receptor-like serine/threonine-protein kinase At1g11330	-0.135802	2.67034	2.17233	0.0892173	2.44028	1.5241	-0.221099	-2.20096	-7.80681	-0.955063	-0.658082	-2.26455	-0.113325	1.38918	3.45951	1.38004	-1.46874	-3.20393	0.389913	1.53014	1.26438	-2.64896	-1.85728	-0.571277	-0.493929	-0.539089	-1.57799	2.31834	2.58271	3.50641
TR150875|c0_g1	Protein STICHEL-like 1	0.721233	-0.430614	-2.21012	-1.13692	0.99396	1.07487	-0.425157	-0.603863	-1.67425	-0.00255207	0.93213	-0.0660492	0.0610481	1.04765	1.93471	-1.52169	-1.29148	-0.70321	0.5366	-2.9687	-1.12045	-1.6724	-2.01012	0.509174	0.952037	1.51992	2.2834	1.90901	2.16136	1.20047
TR150886|c1_g1	GDSL esterase/lipase At5g22810	1.22047	0.0916759	0.364079	0.518178	2.03783	-0.0167805	1.43676	1.13323	-1.87427	1.03613	1.44873	-1.23927	0.0541402	1.30356	1.46127	0.112503	-0.954695	-2.15282	-0.234994	0.345349	-1.72717	-2.58017	-1.63502	-0.577786	-0.997235	-2.37198	-0.815351	0.943693	2.14316	1.52677
TR151001|c0_g1	Peroxidase 3	-2.03286	-2.36075	-2.04692	-0.79569	1.44523	-0.309924	-0.0611316	2.47109	-2.81798	1.3155	2.72273	0.536918	-1.93281	0.342191	1.86296	-1.42039	-2.08343	-0.836039	0.513263	-0.0901541	-1.26782	-2.4807	-0.991626	2.35211	1.00322	-0.37565	1.30771	1.48451	2.29199	2.25445
TR151002|c1_g2	Protein EFR3 homolog	-0.222736	-1.75976	0.261298	0.516178	1.3227	-4.11026	1.30252	0.848581	0.468677	-0.323665	0.94285	-0.513326	1.05163	1.33599	0.920957	0.772382	0.0190217	0.394359	0.38799	-0.759764	0.4807	-4.11026	-1.3661	-1.3661	-1.94034	-1.45491	-0.759764	2.15277	2.59295	2.91543
TR151319|c1_g3	Subtilisin-like protease SBT5.4 {ECO:0000303|PubMed:16193095}	1.13552	-0.29141	-0.806026	-1.85491	1.33734	0.776646	-0.899993	-0.130423	-1.41391	-0.647301	0.84191	-1.3056	-0.502234	1.12081	1.8053	-0.78346	0.196333	-0.187974	-0.925872	-2.77126	-0.858016	-1.00297	-1.47742	0.530929	-1.22135	1.33296	1.75237	1.64095	2.58257	2.02649
TR151350|c0_g1	ATP-dependent DNA helicase Q-like 5	-0.130779	-0.86069	0.289552	0.168339	1.19961	-1.36026	1.47176	0.892023	0.914472	0.601937	1.036	-0.21449	-0.445653	-0.37694	1.2696	0.911041	-0.769782	0.627248	0.0137788	-1.05501	0.270937	-2.5178	-2.46335	-2.49942	0.8955	-2.55528	-0.0383332	1.86035	1.59874	1.26692
TR151396|c0_g1	Subtilisin-like protease	-0.226468	-0.336942	-0.0574654	-0.560459	1.74982	-0.269416	0.384387	1.28292	-0.889314	1.24259	1.38479	-1.66031	-0.0802448	1.23602	1.76309	0.837364	-0.526509	-2.15735	0.284751	-0.73603	-0.860407	-2.10217	-1.84964	-0.826157	-0.679957	-2.91385	-0.914513	2.14013	2.67031	2.67101
TR151446|c0_g2	Ammonium transporter 3 member 1	1.44356	0.152636	-1.78086	-1.88464	2.05981	1.13227	-0.543175	0.523818	-1.83808	-0.16209	1.25563	-2.64417	0.0294642	2.3232	2.66445	-0.93205	0.0210402	-0.517752	-0.46695	-4.47263	-1.7013	-1.93083	-1.99591	0.948536	-0.81664	-0.123875	1.411	2.56854	2.90459	2.37242
TR151484|c1_g1	QWRF motif-containing protein 3	0.899897	0.338078	-1.92458	-2.04081	1.13342	1.21778	-1.92906	0.0675778	-2.02636	-1.4819	0.410681	-0.673135	0.795985	0.887866	1.84495	-1.16986	0.42915	-0.812892	-1.16986	-1.69392	-0.211488	-4.19389	-1.05052	1.21475	-0.530354	2.15418	2.23388	2.47071	2.41752	2.3922
TR151504|c2_g1	Omega-3 fatty acid desaturase, chloroplastic	0.591171	3.01296	1.95052	0.00338862	1.28717	1.02245	0.157327	-0.559757	-1.55886	-0.421557	-0.995396	-3.12782	1.41805	0.311612	2.27824	-0.180375	-0.128814	-2.86321	-0.556557	0.347713	1.22855	-2.02414	-0.912172	-0.336321	-1.22601	-1.86921	-1.19862	1.99461	0.885536	1.46953
TR151587|c3_g3	Uncharacterized protein {ECO:0000313|EMBL:KFY20882.1}	-0.177448	1.99943	1.05936	0.740995	0.920855	-0.837813	-0.866605	-0.846181	-0.778892	-0.743618	-1.04173	0.457025	0.0710693	0.1928	2.40641	-0.22485	-1.43991	-1.93115	-0.790619	0.196029	2.65025	-0.925971	-1.72421	-1.122	-1.27598	-0.750146	-0.631803	1.96217	1.05665	2.39588
TR151653|c4_g1	Probable auxin efflux carrier component 6	-0.568815	-0.729117	-1.25648	0.490099	0.704499	0.127788	0.98709	1.07876	0.099886	1.1463	0.770718	0.576354	-0.884529	-0.0518534	-0.0441375	0.406315	-1.32707	-0.637871	-0.247189	-0.826224	0.876781	-0.707627	-0.196743	0.707826	0.267364	-2.62683	0.297488	0.00418904	0.442089	1.12094
TR151780|c0_g3	Ankyrin-1	1.8116	3.03316	3.43356	1.81394	2.45396	2.27359	0.915502	0.276134	-0.0976335	1.0022	1.39968	0.241782	2.62096	0.527808	2.02257	-5.13326	-5.13326	1.00834	-5.13326	-5.13326	4.10586	-5.13326	-5.13326	1.30304	-5.13326	-5.13326	1.60145	2.84345	1.2539	5.22121
TR151883|c0_g2	Probable galacturonosyltransferase 15	0.843493	0.259869	0.210002	-0.163157	0.655148	0.289733	0.316144	0.221691	-0.1662	-0.17066	0.143112	-1.00537	0.403212	0.617119	1.35079	-0.511696	-0.417471	-1.11735	-0.171835	-0.457061	-0.0973291	-1.40414	-0.50516	-0.480765	-1.20323	-1.20612	-0.466265	1.30291	0.898756	2.03183
TR151965|c0_g1	Cinnamoyl-CoA reductase 2	0.378881	-0.625248	-1.87799	-1.95503	1.24826	1.06264	-0.628152	0.273106	-0.827041	-1.10032	0.179369	-1.36594	-0.8418	1.53987	2.2559	-1.1729	0.149576	-0.600507	-0.384976	-1.91795	-1.17481	-0.448247	-0.740266	1.00999	-0.767707	0.792707	1.23924	2.00927	2.86961	1.42048
TR151965|c0_g2	Cinnamoyl-CoA reductase 2	-0.404001	-0.568795	-0.9263	-4.28749	1.04534	2.16821	-2.2266	-0.692609	-1.38925	-1.83986	-0.176226	-2.32019	-0.677048	2.21065	3.4531	-0.262825	0.744796	0.0468246	-0.291847	-3.52488	-2.74288	-0.5045	0.52448	1.58466	-2.29247	0.735034	2.00555	2.91658	4.49256	3.19999
TR152058|c0_g1	Chitin-inducible gibberellin-responsive protein 1	0.314942	2.41378	1.67255	1.38109	0.98363	0.475577	-0.111782	-1.44161	-2.16039	-0.228054	-1.719	-2.68273	1.96822	0.177786	2.34644	-0.535437	-1.21855	-2.06012	-0.0187035	0.482276	1.7431	-2.33925	-0.844223	-0.305438	-0.584787	-1.31171	-1.46138	1.85928	1.01168	2.19281
TR152129|c1_g1	Putative methyltransferase DDB_G0268948	-1.14692	-0.848193	-1.15117	0.42708	0.894401	0.338696	-0.853464	0.0255883	1.50529	0.122406	0.286183	-0.281543	-1.86739	0.434196	1.04657	-2.05239	-2.12146	-0.387357	0.284009	0.522048	4.4934	-1.68659	-1.68277	1.0822	-0.214091	-0.399113	0.423475	0.657515	0.357567	1.79183
TR152164|c2_g1	Primary amine oxidase	0.807701	-0.170433	-1.8079	-1.19324	1.80327	0.643954	-0.265101	0.853846	-1.14798	0.123855	1.06031	-1.23298	-0.51866	1.78013	2.35237	-1.50129	-0.52055	-0.871614	0.361765	-2.8813	-2.07464	-1.67355	-1.04305	0.653415	-1.37281	0.0109468	1.88996	1.91421	2.14316	1.8762
TR152243|c0_g1	Pyruvate, phosphate dikinase 1, chloroplastic	0.832019	-0.0326128	-1.91898	-1.99477	1.96259	1.18721	-1.04706	0.763515	-0.91603	-0.529267	1.28724	-2.15423	0.0710178	2.54728	3.05052	-0.65767	-0.916767	0.194223	-0.282289	-3.28514	-1.70145	-3.12327	-2.77973	-0.256404	-0.300448	-1.37141	2.33399	3.22787	2.85401	2.95606
TR152295|c0_g1	Glycerophosphodiester phosphodiesterase GDPDL3 {ECO:0000305}	0.322043	1.80933	1.56529	-0.409487	0.987746	0.742431	-0.889837	-0.511326	0.285334	-0.179607	-0.745898	-0.240882	0.699848	0.0742431	2.48958	-0.282192	-1.85941	-2.10633	-0.779463	-1.26139	-0.120829	-2.07911	-2.1854	-0.441196	-0.566018	-0.505878	-0.00679345	1.96406	1.47382	2.75733
TR152331|c0_g1	Probable mitochondrial chaperone BCS1-B	0.97447	1.42103	0.619505	1.1324	0.740145	0.58757	0.622558	-0.485061	-0.794175	0.0307165	-1.28777	-3.80371	0.909706	0.399233	1.70505	0.708405	-1.1881	-1.36832	-0.648428	-0.0152107	2.02207	-2.5627	-1.57664	0.0527661	-2.91736	0.00130435	-0.288724	1.21462	1.70649	2.08817
TR152363|c0_g1	Agglutinin	-2.33498	-0.257059	-1.49649	0.631199	2.34737	-0.589815	0.329526	2.39166	-1.77074	0.989879	2.36591	0.345656	-1.43694	-0.101511	1.96712	-0.109029	-1.82335	-1.07489	0.829052	0.682901	-1.49978	-5.46721	-2.82335	1.19431	0.134827	-3.22472	1.43409	2.13337	3.30145	2.93153
TR152404|c0_g2	Interferon-induced guanylate-binding protein 1	-2.25666	0.541806	-5.47389	-1.38643	1.82715	0.416072	-5.47389	1.55512	0.437803	-5.47389	1.74431	1.27162	-5.47389	3.56421	3.79734	-3.62589	-1.64607	1.65951	0.587888	0.937199	-3.21085	-1.61591	-1.24123	1.17141	0.4014	1.92955	2.4919	3.52442	3.91993	5.09995
TR152459|c0_g2	.	1.099	-0.122649	0.282027	-0.164112	0.77312	0.455745	0.636574	-0.216579	-0.414106	0.587797	0.172644	-0.793639	0.115397	0.482583	0.715825	-0.669854	0.139654	-0.550519	0.647561	-0.843116	-0.535944	-1.35626	-1.90234	-0.754981	-0.682308	-0.478165	-0.108015	1.02445	1.2027	1.25751
TR152477|c0_g1	Uncharacterized protein {ECO:0000313|EMBL:ESR39078.1}	0.679981	-0.460481	-2.99039	-2.66429	1.81821	0.224513	-0.156402	0.742647	-0.997379	-0.319745	1.20163	-1.46229	-0.13073	1.95919	2.25322	-1.87975	-0.546888	-0.918179	0.0453164	-1.85099	-1.95766	-0.745035	-0.765016	0.483852	-0.313737	0.686263	1.55482	1.92183	2.60693	1.98057
TR152496|c0_g1	Aspergillus niger contig An13c0060, genomic contig {ECO:0000313|EMBL:CAK41578.1}	-0.652682	2.37892	1.18001	1.37423	1.17889	-1.38911	-0.745898	-1.46845	-2.86393	0.811535	-1.30761	-2.46004	0.756352	1.20469	2.98625	0.553183	-1.40517	-3.41057	-1.07787	0.709578	1.60087	-1.65268	-2.23047	-0.0967678	-1.59475	0.691757	-0.885362	2.29599	2.07273	3.44639
TR152661|c1_g1	Putative uncharacterized protein {ECO:0000313|EMBL:EEF46916.1}	0.644867	0.380611	0.206685	-0.366426	0.376664	-0.648556	-0.162545	-1.12373	-2.22697	-0.881541	-1.65051	-0.710447	1.36429	0.498158	2.41347	-1.12355	-1.22398	-3.72927	-0.505186	1.77443	-0.195556	0.923388	0.900549	-0.396056	0.583835	-0.0433111	-0.678215	1.83368	1.56556	2.19966
TR152857|c0_g2	Abscisic acid 8'-hydroxylase 1	0.307787	1.55323	1.98366	1.74268	1.48015	1.67864	-0.186771	-0.189619	-1.44993	-0.290472	-1.0066	-1.96806	1.1664	-0.208438	2.2112	0.615515	-1.21782	-2.51876	-0.245389	-0.612926	0.787755	-2.77192	-1.70752	-0.834325	-0.792977	-1.03039	-0.749231	1.99238	0.978742	1.28299
TR152902|c1_g1	Tropinone reductase homolog	0.960759	-1.06228	-1.2868	-1.79615	1.2223	1.44025	-0.425789	-0.23288	-1.08408	-0.935646	-0.0878317	-1.68195	-0.344606	1.58004	2.62909	-0.734639	0.196769	-0.947099	-0.383307	-2.44913	-2.70155	-0.248767	-0.929183	1.0877	-1.41463	1.16764	1.77498	1.99902	3.02573	1.66204
TR152915|c0_g2	3-oxoacyl-[acyl-carrier-protein] synthase I, chloroplastic	1.42733	-0.0488711	-1.80469	-1.44599	1.76802	0.748282	-0.495142	0.329027	-0.991718	0.0702902	1.22755	-2.00359	-0.380566	1.60941	2.18012	-0.8609	0.00922261	-0.742659	-0.0610861	-3.49314	-1.9059	-1.43078	-1.43334	0.65046	-0.186668	0.308111	1.48778	2.19878	1.93602	1.33464
TR153043|c0_g1	Amino acid permease 3	0.0449533	2.24319	1.59153	0.586808	1.03281	0.825184	-0.236257	-0.650539	-1.89376	0.534791	0.0208404	-2.54236	1.52686	0.177559	1.89089	-0.446695	-0.904186	-2.64768	0.0496465	-0.261595	1.1215	-1.76592	-0.600396	-0.774192	-0.79971	-1.19136	-1.12503	1.67026	0.731844	1.79102
TR153101|c1_g1	Protein COBRA	0.721719	-0.583397	-1.22047	0.245543	1.54112	-1.90824	0.790322	1.04244	0.364495	1.26276	1.36147	-1.50707	-2.14204	-1.1545	0.0497691	0.263303	-0.761769	-0.411387	1.1657	1.58386	2.54875	-1.30554	-1.74573	-1.44454	-1.51693	-2.02304	0.564551	0.392432	1.5717	2.25472
TR153141|c2_g1	Uncharacterized protein isoform 1 {ECO:0000313|EMBL:EOX94779.1}	-0.525431	-0.0995821	0.289564	1.14945	1.50739	-1.99511	1.64591	1.70042	0.491071	1.33949	2.07266	-2.62314	-1.40075	0.0311664	0.687813	1.15104	-1.63412	-1.88618	0.134978	0.484747	-0.847359	-2.38214	-1.33215	-1.41961	-0.791021	-3.20811	-0.391414	1.71184	2.66001	3.47855
TR153202|c2_g1	Probable cinnamyl alcohol dehydrogenase 6	0.535284	1.18744	0.402146	0.57645	1.31859	-0.342559	0.999645	0.59003	-0.310881	1.01892	1.30497	-0.725527	-0.833067	-0.359161	0.646413	-0.267794	-0.199383	-1.32474	0.0975643	-0.48201	-0.343106	-1.44281	-1.30736	-0.594921	-0.805082	-1.3657	-0.782219	0.748102	0.654486	1.40628
TR153257|c0_g1	Abnormal spindle-like microcephaly-associated protein homolog	0.0196412	-0.450305	-0.323393	-0.893248	0.582485	-0.63586	1.34754	1.23603	0.25141	1.61455	0.721462	-1.23504	-0.118461	0.145671	0.998536	0.553835	-2.11189	-0.338659	0.0433898	1.16474	0.926931	-4.57132	-1.13836	-0.315819	-0.805785	-4.57132	0.446602	1.15388	3.04118	3.26157
TR153501|c1_g3	Protein PMR5	-1.3929	0.373755	0.131326	0.0568392	1.59471	0.185725	0.841379	-0.112565	1.51955	1.187	0.827597	-2.91836	-1.64987	0.625963	0.787118	1.25278	0.430639	-2.66813	0.314536	0.0665357	-0.765535	-2.02611	-0.891289	-0.449024	-0.596429	-0.982612	-1.10788	1.13133	2.28042	1.9535
TR153514|c1_g4	Fructose-1,6-bisphosphatase, cytosolic	0.636174	-0.0563448	-1.59982	-0.231065	1.32559	0.531421	-0.84312	0.0174875	-1.51294	-0.236777	1.53854	-1.35138	-2.53037	0.990037	1.83497	-1.23821	-0.655475	-1.69883	-0.135493	-0.419576	-2.21078	-0.690972	-1.46522	1.14558	0.76203	0.654289	1.364	1.53408	2.72259	1.81958
TR153558|c2_g1	Ankyrin-1	0.911258	-0.0793173	-1.97878	-1.90365	1.47589	0.813749	-0.462743	0.557814	-1.22143	-0.254168	1.30646	-0.976033	-0.719997	1.7409	2.11293	-1.87924	-0.136014	-0.917688	0.126438	-1.96	-2.14289	-0.995351	-1.15414	0.906627	-0.307739	0.742903	0.674034	1.76963	2.33821	1.61232
TR153861|c1_g1	Transcription factor MYB3	1.94801	-0.920171	0.566004	-0.477027	1.8662	-1.19021	3.27066	2.48226	-0.0163115	0.628235	2.26481	-1.20503	-0.494476	0.838721	-0.0802509	-1.08367	-1.95017	-2.55218	1.66625	0.741598	0.870621	-0.931569	-2.57675	-1.10734	-2.04221	-3.70328	-1.05079	1.88469	1.46247	0.890921
TR153929|c0_g2	Probable LRR receptor-like serine/threonine-protein kinase At4g37250	0.707605	-0.530723	0.242904	-0.38959	1.69636	-0.765415	1.14944	0.875099	0.0734505	1.28563	1.13975	-1.12929	0.580882	0.687243	0.549517	1.11607	-0.439548	-0.477565	0.316415	-0.716202	-0.822667	-1.09266	-2.38725	-1.2137	-1.70161	-2.60887	-0.908848	1.89251	1.50084	1.37023
TR154093|c0_g3	Probable WRKY transcription factor 53	-0.106212	2.08807	1.46715	1.19293	0.954748	0.710113	-0.373674	-0.74172	-1.26965	-0.629539	-1.49989	-1.74146	1.49522	0.377165	2.01218	-0.408471	-1.20991	-2.22783	-0.810008	0.769925	1.63839	-1.11223	-0.964194	-0.302992	-0.547649	-1.56135	-1.02372	1.59929	0.836554	1.38878
TR154126|c2_g2	PTI1-like tyrosine-protein kinase At3g15890	1.31498	0.0031034	-1.77347	-1.77126	0.475154	0.767483	-0.495733	-0.179398	-1.86758	-0.987889	0.399693	-1.1959	0.232817	1.40917	2.38473	-1.27634	-0.332411	-0.725624	0.236445	-1.28011	-1.82113	-1.05565	-1.29114	0.0662456	-0.193974	1.51182	1.05813	2.10967	2.34615	1.93203
TR154140|c2_g1	Reticuline oxidase	0.784568	-1.26033	-1.34832	-2.09004	0.944862	1.26657	-1.64119	-0.262846	-1.71496	-0.567898	0.627463	-1.0723	0.0508433	1.31736	2.51058	-1.70126	-0.779457	-0.765137	-0.659834	-0.505074	-1.59614	-1.28396	-1.28566	0.880665	-1.34477	2.12319	1.52072	2.04932	3.3633	2.43972
TR154155|c0_g3	Calmodulin-like protein 5	-0.323297	-0.141932	-0.342679	-0.542301	0.861579	0.424857	0.260643	0.530479	-0.803681	0.209348	-0.0861429	-2.54059	-0.35078	0.352166	2.06068	0.77253	-0.985394	-2.27803	-0.237141	-0.375615	0.348014	-1.4473	-1.95715	-0.0869754	-0.32342	0.260888	-0.408279	1.99537	2.48881	2.66535
TR154285|c0_g1	Methylesterase 2	0.722586	-0.774264	-3.24165	-0.922426	1.0893	0.175092	0.302546	-0.30444	-2.03876	-0.322418	1.02664	-0.446799	-0.535323	0.913436	1.42828	-1.96321	-0.478176	-1.55064	0.390696	-0.466654	-1.74179	-0.341116	-0.457093	0.548862	1.98241	1.09554	1.27391	1.46984	2.07617	1.08945
TR154285|c0_g3	Methylesterase 10	0.488298	-0.671097	-3.39714	-1.59175	1.4398	0.442749	0.138253	0.113021	-1.77204	-0.208408	1.38543	-0.489264	-0.989877	1.16517	1.28288	-2.46282	-0.308776	-1.24711	-0.026758	-0.116292	-1.62141	-0.520268	-0.921143	0.931042	1.21382	1.27829	1.56807	1.36546	2.3179	1.21397
TR154299|c1_g1	G2/mitotic-specific cyclin-2	-0.928645	-0.389514	-1.11365	0.331194	1.97739	-0.48767	2.15144	2.51021	0.983173	1.97569	1.91829	-1.48204	-0.667741	0.618372	1.70938	0.782557	-2.22526	-2.63612	0.218114	-0.523858	-1.75787	-2.4197	-1.8613	0.00606305	-0.0006316	-6.74882	0.3597	1.3897	2.8178	3.49375
TR154373|c1_g1	Calcium-dependent protein kinase 1	0.987811	0.645883	-0.106043	-1.2695	0.416752	-0.0936506	-0.782249	-0.282335	-2.07933	-0.382415	0.534532	-1.91405	0.195201	0.184853	2.03036	-0.430631	-0.342157	-1.84232	0.720153	-0.0586037	-0.024143	-2.0571	-1.12694	0.657996	-1.38934	0.5292	1.17752	2.21801	2.02865	1.85386
TR154452|c3_g1	Cytochrome P450 CYP749A22	1.13457	-1.2652	-1.33441	0.487924	0.00995454	0.837859	1.09919	-0.598591	-0.963134	0.133535	0.133535	0.121014	1.33971	1.13596	1.65719	-1.4459	-2.85749	-2.21849	0.486841	-1.53336	-1.84379	-1.8881	-1.38709	0.322192	2.38536	0.19456	1.37236	2.3451	1.1504	0.988288
TR154459|c0_g2	Transmembrane protein 53-B	-0.947715	0.742138	0.0494255	-0.932087	0.338346	-1.13914	-0.992689	-0.144447	-0.151421	-0.283998	-0.22179	1.13941	-0.618947	-0.387726	2.43881	-0.807617	-1.80503	-1.59918	-0.781922	0.648866	0.503643	-0.454149	0.363892	-0.391607	0.115173	-0.902023	0.146956	2.56594	0.554953	2.95393
TR154514|c1_g1	Uncharacterized protein {ECO:0000313|EMBL:EMJ14237.1}	1.03033	-0.888032	-0.468981	-2.24145	0.877384	1.68516	-1.02493	0.381518	0.137856	-0.998662	0.267984	-1.22867	-0.319234	1.39066	1.74599	-0.160339	-0.370248	-0.663345	-0.838654	-1.13508	-2.46298	-0.574972	-1.10441	0.98003	-1.17866	0.701611	1.82349	1.82134	1.84964	0.965647
TR154578|c0_g1	Receptor-like protein kinase THESEUS 1	0.481208	0.55166	0.507083	0.586882	1.37766	0.220974	0.755644	0.16211	-0.93508	0.663846	0.448844	-1.13322	-0.510927	-0.704073	1.28487	0.562411	-0.624147	-1.43195	0.226191	-0.662541	-0.161753	-1.36766	-1.18065	-0.39593	-1.12062	-0.72353	-0.587872	1.39126	0.775697	1.54362
TR154633|c1_g1	Plasma membrane ATPase 2	1.31623	0.117744	-2.10413	-2.59857	1.97909	0.80742	-0.528183	0.562891	-4.21423	0.47753	1.74633	-0.906334	0.624904	1.82545	2.47881	-1.24461	-0.740068	-0.364297	-0.566039	-2.93641	-1.99517	-1.83155	-3.91419	0.812425	0.648555	0.748198	1.94921	2.43396	3.27369	2.14133
TR154670|c3_g1	Probable L-type lectin-domain containing receptor kinase S.5	0.66113	2.96362	0.73886	1.9579	2.14249	-0.202464	1.47332	-0.558775	-1.60225	1.36108	-0.370821	-4.29307	1.55227	0.0821877	3.46577	-0.73205	-1.93595	-4.48317	0.445902	-1.16735	0.65595	-3.98906	-1.00174	-0.556101	0.666864	-1.16531	-0.996292	2.04986	0.502152	2.33503
TR154701|c2_g1	AP2-like ethylene-responsive transcription factor At1g16060	1.72614	-0.158032	-1.20222	-1.34543	0.761965	0.779549	-0.105445	-0.480169	-2.95538	0.149769	0.421341	-1.07827	0.823016	1.29194	2.10793	-0.149688	-0.613807	-0.662835	0.175233	-1.44401	-1.47286	-3.43384	-3.25136	0.0417089	0.34309	1.59524	1.50828	2.07003	2.89808	1.66004
TR154819|c1_g7	Uncharacterized protein {ECO:0000313|EMBL:EOY28393.1}	-0.215758	-0.019444	0.824698	0.0196612	0.547755	0.598125	0.0428168	0.342756	0.469215	-0.357619	-0.338377	-1.61108	0.382375	-0.031486	1.148	1.30933	0.411577	-1.74458	-0.259151	0.0874236	0.728803	-1.46059	-2.06513	-0.660098	-0.485679	-0.132342	-1.30389	1.13354	1.26803	1.37111
TR154851|c2_g1	Uncharacterized protein At5g22580	2.02385	-1.26901	1.4778	0.53493	2.18468	0.37017	2.36018	2.82995	0.908115	1.28896	1.57075	-5.20673	-0.479573	0.572784	1.61426	1.27834	-0.561246	-1.93441	2.94563	0.494885	0.849625	-4.88074	-1.94921	-3.27966	-1.82314	-9.03455	-0.516483	1.92979	3.06969	2.63035
TR154937|c1_g1	Glycerophosphodiester phosphodiesterase protein kinase domain-containing GDPDL2 {ECO:0000305}	1.15693	3.45204	0.708694	1.92595	0.0685603	0.733376	0.260077	-1.61439	-7.25247	-0.567367	-1.62895	-2.83968	3.31216	-0.0745481	3.4504	-0.358861	-1.53822	-7.25247	0.813623	0.490349	2.11626	0.133828	0.174637	0.983548	-3.48693	-0.937769	-0.793034	3.46358	2.64976	2.45092
TR154950|c1_g1	Ethylene-responsive transcription factor ERF038	0.0682613	0.433809	0.366332	1.25478	1.49106	1.26744	1.15972	0.403943	-1.30923	0.548106	-0.397926	-2.07239	-0.0680648	-0.366807	2.08653	0.996009	-0.349046	-2.57546	0.607127	-0.761814	0.19293	-2.3419	-2.43158	-0.840463	-1.17895	-0.667265	-0.149275	1.55045	1.25058	1.83308
TR154962|c1_g1	Putative uncharacterized protein {ECO:0000313|EMBL:CAN68669.1}	0.602713	2.01185	2.27329	-0.24601	1.23287	1.4499	-1.33347	-1.20102	-2.07972	-1.39006	-2.12702	-1.2395	0.449904	0.260709	2.48572	1.07983	-0.67636	-4.71198	0.724311	1.23053	2.2767	-0.967823	-4.71198	-0.456483	-0.397287	-2.05663	-0.361487	3.33623	2.06938	2.47289
TR155113|c0_g2	Uncharacterized protein {ECO:0000313|EMBL:ESR48565.1}	1.17657	-0.256309	0.594096	0.290699	1.1801	0.20883	0.908545	1.25917	-0.0873972	0.567624	0.941641	-1.14006	0.0700376	0.166409	0.361399	0.445431	0.102544	-0.290556	0.41224	-1.34997	-0.426994	-2.10058	-2.68399	-1.22498	-0.774296	-1.11624	0.203793	0.847674	0.756004	0.958563
TR155126|c1_g1	Zinc finger protein ZAT9	0.260612	1.18659	0.689694	-0.159412	0.649327	0.239147	-0.631908	-0.558764	-1.4094	-0.344813	-0.546413	-1.54181	0.064197	0.117078	1.73932	0.268935	-0.0420601	-1.46062	0.26193	-0.0491215	0.151837	-0.924271	-1.1882	-0.115134	-0.652442	-0.277562	-0.279157	1.24315	1.63483	1.67444
TR155135|c0_g2	Uncharacterized protein {ECO:0000313|EMBL:EXX76269.1}	0.589198	0.0792344	-7.35038	-0.676543	1.6128	1.65018	-0.71666	0.185671	-0.83942	-1.5302	1.25843	0.0674709	-2.89752	0.551089	3.24721	-2.98581	-0.812775	-1.10056	0.73602	1.36832	-3.59549	-2.43869	-0.265042	1.84462	0.627471	1.28624	2.89386	2.35231	2.22364	2.63532
TR155175|c0_g1	Probable polygalacturonase At1g80170	0.775669	-1.00624	0.379758	0.466017	1.34831	0.150981	1.17883	0.677845	-0.236884	1.3508	1.18062	-2.48703	-0.630054	-0.124188	0.587985	0.701863	-0.0856309	-0.698788	0.902972	-1.15928	0.0315919	-1.8753	-1.1959	-2.06552	-0.451009	-1.92494	-0.185342	1.21441	1.37352	1.80493
TR155213|c0_g1	Rac-like GTP-binding protein RAC2	-0.877574	-0.584315	0.0500196	0.558749	1.12724	-0.31763	1.11032	0.824031	0.548017	1.0865	0.933123	-1.06256	0.00887041	0.288825	1.31785	-0.123759	-0.606981	-1.28757	-0.705049	-1.13401	0.0259132	-1.92236	-1.29032	-0.395399	-0.920226	-1.57758	-0.72165	1.6242	1.7178	2.30553
TR155238|c1_g1	Xyloglucan endotransglucosylase/hydrolase protein 22	0.496849	2.19225	1.91287	1.63573	2.51276	1.05214	-0.78195	-0.31891	-1.96558	-0.945309	-0.708078	-3.03419	0.0692646	-0.0347797	2.89912	1.25841	-1.21663	-4.26411	0.141351	-0.302171	0.581142	-2.97312	-2.3079	-0.215162	-1.09015	-1.04138	-0.967765	2.95872	1.74537	2.7112
TR155238|c1_g3	Probable xyloglucan endotransglucosylase/hydrolase protein 23	0.0761666	1.84925	1.18766	2.28822	2.74144	1.35672	0.586741	0.0229548	-2.90785	-0.404296	-0.790537	-2.98541	-0.0579752	-0.346594	2.78077	1.51666	-1.00653	-3.94815	0.309426	0.0801797	0.556993	-4.28755	-1.85517	-0.806194	-1.04153	-0.780951	-0.521409	2.33825	1.58224	2.46647
TR155238|c1_g7	.	1.82232	2.74472	3.29101	1.82774	2.98885	2.19759	-0.131018	-0.706672	-2.31856	-0.371813	-1.90263	-7.66552	1.1412	0.271712	4.16749	2.43475	-1.92135	-7.66552	1.66585	1.56978	-0.77799	-1.69973	-7.66552	-0.649821	-0.402481	-1.62769	-0.995921	4.0291	2.87684	3.47327
TR155238|c1_g8	Xyloglucan endotransglucosylase/hydrolase protein 22	0.575015	0.862076	2.6083	0.998271	1.88276	1.68762	-0.294079	-0.440427	-2.34247	-1.00693	-2.09723	-3.98752	-0.111728	-2.00578	3.57822	1.44949	-1.12762	-5.0071	0.901587	0.416537	0.525008	-2.27527	-1.95389	0.114431	-0.394911	-0.799137	-0.527384	3.56875	2.49304	2.71038
TR155238|c1_g9	Probable xyloglucan endotransglucosylase/hydrolase protein 25	1.47215	2.01833	2.70663	1.78769	2.27394	1.36788	-0.222491	-0.846624	-3.84412	-0.861727	-1.84913	-3.50685	0.779481	-0.346756	3.71328	1.65103	-0.211163	-9.50233	0.12848	-0.165381	0.980374	-4.25821	-1.31399	0.466765	-0.422315	-1.17052	-0.641867	3.76305	2.6759	3.37851
TR155387|c2_g1	F-box only protein 13	0.103762	-0.0809859	0.366854	0.276148	1.6355	1.06585	1.40341	1.08502	-0.527407	1.36266	0.470311	-1.81278	0.408822	-0.00206134	0.961695	-0.0320107	-1.42464	-2.03582	0.18067	-1.35775	-0.396186	-1.94057	-1.44984	-0.255768	-0.295197	-1.60938	-0.170123	0.711184	1.30197	2.05666
TR155603|c0_g1	Calcium uniporter protein 6, mitochondrial	1.77097	1.4854	2.42825	-0.180108	0.594497	1.81668	-0.073134	-0.688801	-1.21101	0.368514	-1.32833	-0.999761	1.29529	-0.611288	2.31968	-0.854563	-1.12072	-2.08272	0.245204	-0.70958	0.791363	-2.12896	-1.98446	-1.27537	-0.568178	-1.47362	-0.519743	1.83551	0.279644	2.57934
TR155636|c0_g1	Thermospermine synthase ACAULIS5	-0.198181	-0.9772	-0.841238	-0.0120141	1.65774	-0.428925	1.18595	2.031	-0.169418	1.77173	1.77972	-2.67839	-0.167141	0.629204	1.64419	0.620666	-1.02484	-3.41535	0.241199	-0.533535	-1.16544	-0.513153	-1.26781	-1.13843	-0.278218	-1.77215	-1.63527	1.90103	2.20684	2.54745
TR155661|c2_g1	Probable receptor-like protein kinase At1g67000	-0.539205	1.44066	0.397884	0.386296	1.08041	-0.550827	-0.210348	0.175492	-1.76792	-0.638289	-0.874081	-1.78779	0.089631	0.424566	1.77153	0.183166	-1.11787	-2.46436	0.244354	0.785457	0.535138	0.563344	0.181251	0.109232	-1.80793	0.0565907	-1.84128	1.47128	1.30011	2.40351
TR155690|c0_g2	Protein EXORDIUM	-0.486471	1.47218	1.95346	0.490679	2.4418	1.289	0.0787002	0.304975	-1.64045	0.217585	-0.120284	-2.64769	-0.912776	-0.433087	1.83608	1.12215	-0.643317	-3.09253	-0.502011	0.141377	0.853699	-2.19346	-1.73767	-0.310789	-1.28231	-0.53387	-0.411991	1.33154	1.37276	2.04272
TR155716|c1_g2	Pentatricopeptide repeat-containing protein At4g11690	0.578064	0.50172	1.26432	-0.325288	0.499469	0.0627069	-0.213983	-0.174682	-1.52946	-0.418892	-0.469963	-2.18266	0.360033	0.0247507	1.69488	0.640537	-0.0899255	-1.3882	-0.070925	0.17577	0.248612	-0.643516	-1.51574	-0.725393	-1.26064	0.15017	-0.375456	1.59759	1.31503	2.27108
TR155893|c0_g1	Kinesin KP1	0.421059	-0.995091	-0.0157072	0.148791	1.68237	-0.0606375	1.47136	1.46426	-0.31624	1.88213	1.652	-2.07092	-0.128816	0.740718	1.07843	0.369802	-1.68334	-1.64234	0.732947	-0.700657	-0.363138	-1.0495	-2.29362	-1.39802	-1.03114	-2.71232	-0.558411	1.67456	1.52013	2.18135
TR156087|c1_g2	ABC transporter G family member 29	1.27689	-0.490241	-0.517592	-0.20536	0.692421	0.24774	1.00567	-0.312062	0.111555	0.808472	0.637686	-1.36076	0.384228	-0.345368	2.19554	-1.45016	-1.31506	-0.860816	1.18815	-0.960509	-0.729096	-3.74922	-1.34537	-0.645635	-1.32107	-0.173742	0.968574	1.4837	2.50531	2.27614
TR156089|c2_g1	Pteridine reductase 1	1.07404	3.64079	2.39761	-0.617649	1.18565	0.824643	-0.0563069	-1.06091	-1.01878	-0.466756	-0.879204	-1.24199	1.80062	0.375863	2.85539	-0.369072	-0.519923	-5.83266	-0.437076	-0.267393	-0.159787	-1.82268	-1.3332	-1.39949	-0.424618	-0.970738	-1.22404	2.5918	0.59998	2.75587
TR156098|c0_g1	Cytochrome b5 domain-containing protein RLF {ECO:0000305}	0.721325	-0.742255	-0.276855	0.179631	1.79724	-0.339074	1.40627	1.15599	0.41008	1.305	1.64491	-1.14731	-0.915375	-0.570676	1.26959	-0.168884	-0.935569	-1.29965	1.24494	-0.580684	-0.160331	-2.66126	-1.82104	-0.462132	-0.978328	-2.27408	-0.748652	1.46579	1.66808	1.81332
TR156186|c0_g1	COBRA-like protein 7	0.634627	1.88511	2.26958	-0.302274	1.51814	1.69346	0.0557968	-0.706223	-1.91856	0.386285	-1.04329	-3.01941	1.17825	0.160123	1.52788	0.76009	-0.209972	-2.5115	-0.00396437	-0.163882	0.646026	-2.52592	-1.49594	-0.545136	-1.07625	-0.589718	-0.891689	1.36201	1.11649	1.80985
TR156232|c0_g1	WEB family protein At2g38370	0.32347	0.18099	0.36732	-0.32907	0.500216	0.191498	0.582518	0.335648	-0.533824	0.638733	0.194322	-1.80599	0.213421	0.177188	0.749691	0.676177	0.253888	0.2413	0.273506	-0.915836	0.0618875	-1.16943	-1.27454	-0.689775	-1.59843	-0.742207	-0.79911	0.928044	1.31446	1.65393
TR156440|c0_g3	Uncharacterized protein {ECO:0000313|EMBL:KDO85711.1}	-2.92403	1.50893	-2.92403	-2.92403	-2.92403	-2.92403	3.03944	-2.92403	-2.92403	2.49213	-2.92403	-2.92403	1.4614	0.798436	6.19101	2.52883	2.01143	2.36875	-2.92403	-2.92403	-2.92403	-2.92403	2.50223	-2.92403	-2.92403	-2.92403	4.2499	6.06721	5.74095	5.82383
TR156465|c0_g2	Kinesin KP1	0.0696089	-0.0792545	0.872731	-0.205375	1.1138	0.247424	0.173409	0.255736	0.344409	-0.152838	0.487326	-0.117612	-0.531046	0.379456	0.797965	0.133838	-0.534501	-0.939851	0.40442	-0.43105	-0.47543	-1.35664	-1.90493	-0.867718	-1	-0.943784	0.136634	1.11836	1.48879	1.51612
TR156469|c1_g1	Probable galacturonosyltransferase-like 9	0.60383	2.07453	1.94967	-0.730222	1.25172	1.01415	-0.331742	-0.321348	-2.3147	-0.124247	-1.01938	-2.29576	0.992648	-0.119307	1.63348	0.32748	-0.130845	-1.42055	-0.116188	-0.16794	0.331126	-1.70129	-1.11195	-0.218125	-0.866124	-0.46499	-0.648816	1.25551	1.1272	1.54218
TR156584|c1_g1	Xyloglucan glycosyltransferase 4	-0.015777	1.17754	1.32667	0.578174	1.61917	-0.29205	-1.15933	-0.775463	-1.30598	-0.285346	-0.577689	-1.87827	-0.314057	-0.573599	3.19678	1.63869	-1.2741	-4.16163	0.0898495	0.600065	0.495185	-2.83113	-1.28911	-0.351644	0.0888822	-0.936169	-1.4874	3.27891	1.96432	3.45449
TR156710|c4_g1	Patatin-like protein 2	-1.88043	1.14546	1.38637	1.41568	-0.00814923	-0.95917	-3.0368	-1.82697	-0.980055	0.252288	-1.11065	0.125575	0.260927	0.283714	2.62724	-0.208625	-1.70083	-1.36953	-1.27742	0.356994	3.9727	-0.446203	-1.3545	-0.59415	-0.797369	-0.948508	-0.1403	1.96081	1.8066	3.0453
TR156710|c4_g2	Patatin-like protein 2	-0.676103	0.681966	1.34067	1.75509	-0.597395	0.0430167	-1.91809	-2.48173	-0.928878	0.826678	-1.46369	-0.0545495	-0.257393	0.222893	2.47252	0.194073	-2.46968	-1.58191	-1.35859	0.545795	3.70247	-1.3155	-1.01599	-0.129571	-0.989405	-0.565392	-1.03972	1.97474	1.90069	3.183
TR156845|c0_g1	Blue copper protein	1.22106	0.498894	-1.66575	-2.75915	2.03541	1.26891	-1.10925	0.449006	-1.55623	-0.0588377	1.23184	-1.70325	-0.470261	2.01557	2.22382	-1.09248	0.350762	-0.578425	-0.63939	-4.09725	-1.75033	-1.46112	-1.67738	1.13925	-0.975398	0.747961	1.81358	2.06568	2.3978	2.13495
TR157017|c0_g1	Long-chain-fatty-acid--AMP ligase FadD28	0.617141	0.296021	-1.87915	-2.44199	1.90442	0.880435	-0.55075	0.819836	-1.37522	0.0066969	1.67308	-1.37189	-0.23486	2.14965	1.99532	-0.708323	-1.10972	-0.0648626	-0.21661	-4.41237	-1.38814	-1.43801	-1.28431	1.68758	-0.992572	-0.108141	2.30953	2.14741	1.68312	1.40667
TR157204|c2_g3	Protein EXORDIUM-like 5	-0.529653	-0.0837746	0.655099	0.842018	2.65562	0.701448	0.86868	1.53848	-0.1411	1.52157	1.50623	-1.61865	-1.54282	-0.474611	0.685094	0.329684	-0.697508	-1.64272	0.344921	-1.20926	0.329337	-2.03674	-1.90657	-0.334558	-1.52452	-0.871725	-0.606322	0.767333	0.841248	1.63377
TR157270|c1_g1	Squalene epoxidase 3	0.67595	-0.347917	-0.775066	0.347066	1.45227	-0.208258	1.82832	1.45946	-0.294052	1.23025	1.49179	-1.32422	-0.111544	0.317188	1.38037	-0.71958	-0.652613	-1.22899	0.617346	-1.11412	-0.146049	-2.56237	-1.41181	-0.409099	-1.3051	-1.98856	0.00318148	1.18723	1.17119	1.43773
TR157386|c0_g1	LRR receptor-like serine/threonine-protein kinase FEI 1	0.722495	-0.335592	0.244834	-0.0339544	1.82687	0.116451	1.05951	1.48622	-0.0937196	1.33134	1.50518	-1.91261	-0.597971	0.450114	0.521435	0.569517	0.19218	-0.757676	1.20432	-1.68424	-0.210452	-2.71682	-2.74891	-0.657052	-1.03433	-1.8377	-0.793912	1.01096	1.47957	1.69397
TR157453|c0_g1	Beta-galactosidase 3	0.815094	-0.256209	0.333765	-0.396284	1.34918	-0.0985762	1.22139	0.736982	-0.112945	0.815235	1.23427	-1.19407	-0.457444	0.388627	0.97006	0.859245	0.374963	-1.23539	0.52221	-1.27613	-0.958644	-1.65626	-1.43087	-2.0643	-1.49563	-2.19294	-0.460503	1.57371	1.51755	2.57392
TR157460|c0_g1	Neutral ceramidase	0.670603	-1.45402	-2.15286	-2.17096	0.753749	1.21051	-0.199249	0.271307	-1.62288	-0.258291	0.0251827	-2.49991	0.305434	0.810361	2.94514	-0.884768	-0.53373	-0.118017	-0.324131	-2.0271	-1.54639	-0.925541	-0.301338	1.43256	-0.245698	-0.607162	1.83872	2.56339	2.94647	2.09863
TR157579|c0_g1	Probable galactinol--sucrose galactosyltransferase 2	0.00676004	0.00286962	-0.0456594	-0.456116	0.933202	-0.783857	-1.49822	-0.17116	-1.57561	-0.522784	0.210532	-1.16787	-0.954272	0.294352	0.0870441	0.288505	0.313325	-0.988714	1.54689	0.602475	2.17128	-1.33178	-1.90654	-0.62292	-1.33178	1.54734	0.0704117	1.19598	2.30532	1.78099
TR157579|c0_g2	Probable galactinol--sucrose galactosyltransferase 1	-0.339252	-2.54206	-0.923041	0.0922766	-0.146369	0.00790538	0.0203138	-0.481681	-0.923701	0.291979	-0.292321	-0.491272	-0.4799	-0.587363	1.85981	-0.621763	-0.735575	-0.101488	0.37779	0.605619	-1.06171	-0.425752	-1.38564	0.024084	0.718226	0.293305	1.21974	1.63718	2.08857	2.30208
TR157659|c0_g1	Potassium transporter {ECO:0000256|RuleBase:RU321113}	0.330105	0.15462	-0.776802	-1.49587	1.2432	0.262832	-1.62088	-0.0357914	-1.54177	0.159523	1.1877	0.639623	-0.649711	0.588717	2.17255	0.278532	-0.41959	-0.672628	0.31189	-0.925566	-0.459062	-2.94673	-1.85742	-0.877832	0.132641	1.18552	-1.18807	2.31038	2.47639	2.03351
TR157659|c0_g2	Potassium transporter 5	1.7752	-0.583871	-3.12267	-0.645293	1.0079	0.0664896	0.366602	-0.153918	-2.11752	0.640454	0.983193	-0.0378521	0.392971	0.914498	0.989274	-0.813159	-0.22304	-1.49221	-0.00942589	-1.1131	-2.01877	-1.22354	-0.775112	0.883001	-0.694922	1.32191	1.21922	1.20874	2.45113	0.803825
TR157726|c5_g2	Urease subunit alpha {ECO:0000255|HAMAP-Rule:MF_01953}	0.158101	0.43159	-1.94076	-2.07969	1.87865	1.20954	-2.06792	0.831919	-1.36818	-0.432583	1.37099	-0.418805	-1.41466	1.95287	2.80406	-1.66269	-0.00855444	-0.260748	-3.09024	-0.88631	-3.07969	-3.84497	-0.169479	1.72287	0.137339	0.827722	2.02551	2.03449	2.93684	2.40278
TR157872|c0_g1	Endoglucanase 9	1.30414	-0.551029	-1.46337	-2.24368	0.590223	1.15275	-0.623093	-1.40574	-1.88191	-0.812056	-0.437355	-1.08825	0.188612	1.13933	3.2086	-0.639608	-0.349347	-0.515759	-0.0318884	-1.97465	-1.33487	-1.06895	-2.43632	0.626685	-0.426056	0.684691	2.0289	2.97704	3.07681	2.30614
TR157977|c0_g1	CBS domain-containing protein CBSX1, chloroplastic	-0.900661	1.54115	0.826857	-0.472852	0.860172	0.291695	-1.21791	-0.0443357	0.0203737	-0.696898	0.0672991	0.187299	-0.541202	0.257614	1.32964	-0.537607	-0.859934	-0.473615	-0.560327	-0.426679	1.06979	-0.404681	-0.540202	-0.165647	-1.00961	-0.920294	-0.453527	0.84204	0.791803	2.14025
TR158073|c1_g3	3-ketoacyl-CoA synthase 7	0.30686	-1.21058	-2.34933	-1.04912	1.40734	-0.0636332	-0.338476	0.301391	-0.449643	-1.07734	0.793326	-1.56543	-0.281564	2.01498	2.72328	-1.67902	-1.18374	-0.0716521	0.171937	-2.56144	-1.37946	-0.206934	-0.496498	0.636553	-0.631528	-0.72962	1.96224	2.33264	2.36559	2.30886
TR158106|c0_g1	Carotenoid 9,10(9',10')-cleavage dioxygenase	0.941411	-1.13932	-2.81764	-0.995772	0.511167	0.837695	0.00991722	-0.365968	-0.769523	-0.0392703	0.318744	-0.872972	0.301861	0.76081	2.52469	-2.10797	-0.782155	-0.856181	0.116178	-1.66012	-1.75997	-0.659535	-0.798583	0.47427	1.53348	-0.0142807	1.19929	2.06865	2.1795	1.86159
TR158173|c2_g1	Calcium-transporting ATPase 12, plasma membrane-type	0.355387	3.86932	3.67441	-0.16383	1.18252	1.5978	-0.556527	-2.08272	-3.10903	-0.770456	-2.12077	-2.92428	1.04202	0.136577	3.09262	0.396065	-0.0652605	-3.72906	-0.241488	0.968235	1.53292	-2.02342	-2.01792	-0.169802	-1.34143	-1.34143	-1.77331	2.81751	1.58416	2.18117
TR158173|c5_g1	Putative calcium-transporting ATPase 13, plasma membrane-type	-0.173204	3.95806	3.72133	-0.737771	1.49984	1.67162	-2.23906	-0.979455	-1.39364	-1.17849	-1.50035	-1.25014	1.10927	0.12984	3.20617	0.22791	-0.961555	-4.55331	0.189898	1.36164	1.15697	-2.33347	-1.88043	-0.84836	-1.16014	-1.36366	-2.20858	2.88008	1.69031	1.95869
TR158207|c1_g1	Uncharacterized protein {ECO:0000313|EMBL:EOY22269.1}	0.392345	-0.401599	-2.18571	-2.23986	1.28832	0.689204	-0.853976	0.554596	-1.90572	-1.18325	0.98301	-1.51851	-0.259402	1.7625	2.67904	-1.61261	-0.504322	-0.5978	0.736969	-2.03273	-1.156	-1.33542	-1.65967	1.17093	-0.6209	1.0085	1.85061	2.36678	2.59027	1.9944
TR158276|c3_g1	Calcium-binding protein PBP1	1.46145	2.91063	2.62558	1.7388	1.59497	0.151817	-0.525788	-2.81812	-1.69366	0.151817	-2.86274	-2.93238	1.16693	-0.68195	4.17016	0.84927	-1.28916	-3.30062	0.285193	-0.80627	1.5593	-3.63927	-3.52131	-1.04143	-0.960393	-1.27275	-2.98074	4.03182	3.00659	4.62227
TR22850|c0_g1	Probable xyloglucan endotransglucosylase/hydrolase protein 23	0.390734	2.25227	1.31976	2.65932	2.71899	1.46155	0.336509	0.468431	-1.84319	-0.639255	-0.576216	-1.00342	0.206302	0.00485182	3.18066	1.2487	-0.971057	-3.20828	1.31689	-0.281143	1.20164	-3.56261	-9.33344	-1.51262	-1.51966	-0.472352	0.0631659	2.49319	1.00385	2.59641
TR24918|c0_g1	COBRA-like protein 8	1.15985	2.63824	2.71716	-0.29796	1.66506	1.94432	-0.0915542	-0.645384	-1.57661	0.0758107	-0.538245	-1.97776	1.4847	0.674089	1.94546	1.07079	0.795968	-2.48701	-0.0162381	-0.155808	0.954425	-10.6281	-1.77073	0.013417	-0.827516	-1.47682	-0.013015	1.80859	1.42288	2.13198
TR66117|c1_g1	CLAVATA3/ESR (CLE)-related protein 25	1.33972	-0.951081	0.566111	-0.73973	1.07051	-0.364261	0.554369	0.783204	-1.44053	1.61007	1.13894	-1.94774	0.615917	1.68951	1.55004	0.0224567	-0.108923	-1.29465	-0.214785	-1.1353	-0.00449966	-1.41568	-2.29041	-0.501318	-1.49805	-1.13657	-0.719632	1.60723	1.38991	1.82518
TR68596|c0_g1	3-ketoacyl-CoA synthase 11	2.61845	0.4206	-1.47631	-1.4274	1.34519	1.10866	-1.28989	0.899333	-4.01236	-4.01236	0.904118	-4.01236	1.30234	3.62064	3.83501	0.220302	-0.0768993	-1.55293	-1.10547	-4.01236	-4.01236	0.0494171	-4.01236	-0.842434	1.08778	1.71828	1.57561	4.27119	3.59275	3.27581
TR69355|c0_g1	E3 ubiquitin-protein ligase RNF181 homolog	1.10999	2.8926	2.91342	-0.0142439	1.3476	0.710086	-0.832064	-2.49312	-2.91007	-1.19851	-3.81887	-4.90752	1.9795	0.871987	3.75986	-0.682775	-0.377791	-1.93574	0.0525594	0.77799	1.95317	-2.32935	-0.800473	-0.139153	-0.476542	-3.58967	-1.76956	3.39452	2.49558	4.01658
TR72333|c0_g1	Uncharacterized protein {ECO:0000313|EMBL:ESR60562.1}	1.8288	-0.348123	0.0124771	0.213398	1.51554	-1.15271	1.50024	1.50147	-0.583305	1.36326	1.25736	-0.655455	-0.05912	0.575718	0.929051	0.23942	-0.157556	-1.17022	0.537875	-2.64046	0.0465649	-3.51584	-3.36483	-1.18202	-0.243503	-1.17808	0.173078	1.45337	1.4701	1.63349
TR72816|c0_g1	Uncharacterized protein {ECO:0000313|EMBL:ESR32514.1}	1.12561	-0.760888	0.125988	1.29659	1.75485	0.673797	2.05231	1.37713	-0.815608	1.23947	1.22545	-1.8786	-0.160931	-0.570541	1.04303	0.741197	-0.743332	-3.1128	0.267792	-1.37728	-0.15025	-1.61966	-1.9206	-1.44491	-1.286	-1.83036	-0.341442	1.39389	1.70636	1.98975
TR74448|c0_g1	Uncharacterized protein {ECO:0000313|EMBL:KDP44271.1}	-0.863936	2.09205	1.47229	0.00270685	0.931263	0.475727	-1.45016	-0.963231	-2.40089	-0.439042	-1.19205	-1.13169	0.241666	1.08727	2.26613	-0.564288	-0.874072	-2.88144	-1.30407	0.432174	1.50329	-1.09073	-0.477375	0.142084	-0.694448	-0.940272	-0.606149	2.03022	2.45603	2.74095
TR75371|c0_g1	Putative clathrin assembly protein At1g25240	1.43234	-0.0662415	-0.338182	-5.35164	2.41057	0.434953	-2.62918	0.0233957	0.0879794	-5.35164	0.0164261	-2.33372	-1.4544	2.49322	2.99885	0.268943	1.59789	-1.11898	-2.26418	-1.40679	-2.40679	0.478713	0.830254	1.38847	-0.411477	0.939297	1.89438	2.27844	3.46118	2.09792
TR77480|c0_g1	UDP-glycosyltransferase 83A1	1.44303	0.744701	-1.35136	-2.04146	2.19112	0.661947	-0.531285	0.560257	-2.68718	-0.676747	0.478861	-3.19843	0.531551	2.38141	2.94438	-1.35228	-0.41979	-0.0940968	-0.13002	-4.80343	-1.65269	-2.39725	-1.83918	1.42323	-0.502337	0.0841598	1.72418	3.08522	2.9749	2.4486
TR77835|c0_g2	Probable 2-oxoglutarate-dependent dioxygenase AOP1	-1.50239	-1.01571	-1.96624	-1.47043	0.71916	-0.0115195	-2.61542	0.407433	-3.38669	1.19057	1.6031	0.0776642	-0.89894	0.762599	3.10733	1.1107	-0.236179	0.399592	0.435312	0.341845	-0.257097	-7.12004	-3.52311	-0.5246	2.22758	1.36699	0.651445	2.23883	3.95095	3.93727
TR79239|c0_g1	Tubby-like protein 8	-0.188183	-0.238014	-0.26829	0.0361164	1.3315	-1.71425	1.08852	1.99553	0.501254	0.614074	1.53064	-1.38337	0.246754	-0.304031	1.66056	0.0588067	-0.348124	-1.70148	-0.621142	0.254965	-1.17489	-1.80011	-0.920703	-0.789941	1.05693	-6.2061	0.0755933	1.49641	2.65901	3.05199
TR79655|c0_g1	Uncharacterized protein {ECO:0000313|EMBL:EOY30799.1}	0.820905	-0.587917	0.551395	0.665771	1.87268	0.654422	1.46862	1.14951	0.132413	1.06972	0.586019	-1.48451	-0.767407	-0.158934	0.701548	0.181217	-0.60053	-1.50518	1.05861	-0.486504	0.806878	-2.93456	-1.70994	-1.25902	-0.927178	-1.32284	-0.0355847	0.0476083	0.577167	1.43563
TR80684|c0_g1	E3 ubiquitin-protein ligase RHF1A	0.987774	0.00288049	-2.37197	-1.09077	1.33496	0.424399	0.134723	0.103706	-1.06065	-1.18511	-0.0569262	-1.89677	-0.723258	1.17258	2.3729	-1.60364	-0.737655	-1.24556	0.708327	-0.850015	-2.36406	-0.46191	0.214755	1.18946	-0.406733	0.0773395	1.18902	2.25862	2.14145	1.74214
TR81062|c0_g1	Putative NAC domain-containing protein 61	0.377422	1.42875	1.33172	0.45704	0.948714	0.210858	-0.225033	-1.13717	-2.36145	-0.578475	-2.07439	-2.16922	1.5555	0.504147	2.57942	-1.056	-1.6921	-3.1167	-0.142658	0.522413	0.595962	-0.673855	-0.191596	-0.170608	-0.0892045	-0.882774	-0.696748	2.83574	1.41719	2.49312
TR81569|c0_g1	Protein yippee-like At4g27745	1.14039	-0.442516	-1.72358	-4.28962	0.654142	1.11949	-1.18285	-0.907699	-0.649311	-1.63133	-0.344549	-1.42249	-1.07473	1.36468	1.86579	-0.00980535	1.22233	-1.36723	-1.37042	-2.05919	-0.484567	0.420093	0.640724	1.29753	-0.03957	1.08066	1.5692	1.79725	2.6396	2.18756
TR81788|c0_g1	Probable glutathione S-transferase	-2.74251	-2.70688	-6.32747	-0.370947	2.41703	-2.70688	0.463043	1.56371	-1.41578	-1.30067	1.34	0.966233	0.0579626	2.35272	4.35228	-0.845266	-6.32747	-1.03469	1.40385	-6.32747	-0.406223	-2.46949	0.638316	5.94169	1.07341	-2.40147	2.00434	4.64113	2.96232	5.20518
TR82036|c0_g2	Protein E6	0.636402	-0.484981	-0.0113735	-0.0279154	1.37613	-0.1775	1.24402	1.10356	-0.347457	1.13539	1.08118	-1.68257	0.130878	1.03151	1.49883	0.45022	-1.31895	-1.88657	0.31946	-1.12748	-1.0199	-1.49072	-1.66667	-1.14189	-0.840295	-1.98619	-0.743946	1.79701	1.82666	2.32316
TR82321|c0_g1	Uncharacterized protein {ECO:0000313|EMBL:EOY32407.1}	0.363957	3.56554	1.76503	0.994959	1.97444	0.0631352	-0.219253	-2.18031	-2.05648	0.547029	-1.57764	-3.04142	0.664535	0.119285	3.19511	-1.14062	-0.938538	-6.72046	-0.405065	1.97574	1.09271	-1.14834	0.368587	0.247292	-0.395461	-1.70899	-1.54457	2.29009	1.45256	2.39716
TR84463|c0_g1	Fatty acid oxidation complex subunit alpha {ECO:0000255|HAMAP-Rule:MF_01617}	1.26508	-0.0236195	-2.90286	-1.82385	1.17926	0.234863	-0.537173	-0.928158	-2.61966	0.705599	0.663473	-1.4443	0.595562	1.40503	2.57647	-1.77167	-0.561004	-1.21571	-0.186703	-1.65443	-1.39139	-1.93425	-1.86863	0.883704	0.503946	1.25454	0.585168	2.57427	3.52124	2.91521
TR84994|c0_g1	Lipid transfer-like protein VAS	-2.13655	-2.0606	-0.332539	-0.312578	0.754135	-1.02768	-0.216718	1.52621	-2.35505	1.34818	2.21395	-0.446342	0.216241	0.852689	1.83639	1.11425	-0.970962	-0.813061	-1.97444	1.23671	0.228403	-0.188149	0.680799	0.857591	-6.346	-1.68494	0.243463	1.98447	2.86783	2.9043
TR85356|c0_g1	MLP-like protein 28	2.13449	-0.607769	-0.601015	0.111296	1.42449	-0.0353505	0.358141	0.476245	-1.02071	0.590973	0.858972	-4.7583	0.191828	0.990877	2.41209	0.157969	1.45809	-0.725478	0.520416	0.405707	0.820003	-3.67545	-1.88117	-1.3559	-2.69272	-2.41694	1.23284	1.77202	1.87004	1.98431
TR86244|c0_g1	Basic form of pathogenesis-related protein 1	0.191855	0.352888	0.849378	-1.04939	1.60895	0.145744	1.48346	2.08043	0.762596	0.643346	1.13845	-2.89022	0.104929	1.49299	2.4793	0.510559	-3.39531	-1.1235	1.26838	-1.42362	0.978143	-2.20789	-2.06111	-0.303967	-0.59141	-9.43093	-2.04982	3.12184	3.52655	3.78738
TR86547|c0_g2	Protein RSI-1	0.0116306	-1.98508	0.872266	-0.163902	0.532413	0.22799	1.82593	1.36495	1.42761	0.830696	0.628932	-2.07452	-0.391385	-0.436936	1.21447	1.13781	-1.54755	-2.03726	0.302274	-0.401871	0.700322	-2.85212	-1.94491	-1.09422	-0.505014	-2.61814	0.480311	0.749715	2.75385	2.99174
TR86577|c0_g1	Rac-like GTP-binding protein ARAC7	0.507909	-0.332072	0.146849	0.482298	1.36837	0.131142	1.6783	1.04374	0.0582609	1.03863	1.17843	-2.33776	-0.371902	0.225817	1.33597	0.686972	-0.720224	-1.53394	0.74129	-0.696266	-0.578728	-2.81296	-2.06967	-2.02155	-0.929155	-1.51878	-0.179075	1.14532	1.9605	2.37229
TR86636|c0_g1	Expansin-B15	-0.323481	-0.590652	-0.553839	-0.900916	1.85507	-0.412782	1.13624	0.257239	0.476592	1.12522	0.3358	-1.85541	-0.303755	-1.1374	2.18299	1.67711	-1.97012	-0.856558	0.133059	-1.2537	1.83243	-7.8281	-0.714359	-1.19874	-0.419559	-1.63236	0.364685	2.36493	3.43341	4.77696
TR86742|c0_g1	Germin-like protein 9-3	0.85732	0.0207578	-2.76187	-2.56446	1.7843	0.0275668	0.0602069	0.386832	-1.06857	0.141886	1.32484	-3.29151	-0.600211	1.54193	1.4871	-1.30984	0.278382	-0.627742	-1.47468	-1.99683	-0.944331	0.324379	-0.0205221	1.96186	-0.865817	0.758425	0.962975	1.81758	2.35216	1.43788
TR86756|c0_g1	Basic blue protein	-2.34132	-0.134377	-0.427279	-0.197595	3.70026	0.0739471	1.54741	3.02228	1.32622	2.17026	2.44535	-7.62302	-1.09164	-0.291208	2.38807	1.58595	-3.7952	-2.583	3.59615	-2.30109	2.01668	-3.56124	-3.39036	-0.944948	-0.277837	-3.47734	-2.27606	2.96598	3.72133	4.15366
TR86976|c0_g1	Protein EXORDIUM	-0.391024	1.66407	1.95464	0.284357	1.4574	1.12314	-0.545877	-1.15809	-1.45567	-0.446267	-1.30151	-2.71767	-0.0850198	-0.420294	2.20765	1.42605	-0.659833	-3.25304	-0.0431175	0.429837	0.779912	-2.22204	-1.16818	-0.00200176	-0.432195	-0.186381	-0.746791	1.79582	1.4576	2.65452
TR87034|c0_g1	Probable inactive receptor kinase At1g48480	0.511345	-0.260448	-1.63896	-2.20873	2.21108	0.525296	-0.528452	0.62077	-1.26874	-0.956651	0.73781	-2.25827	-1.42094	2.36323	2.81795	-1.61539	0.206205	-0.64861	0.188142	-2.12235	-2.49991	-0.533177	-0.754956	0.219372	-0.702576	0.533854	1.17886	2.08119	2.55305	2.67001
TR87250|c0_g1	Early nodulin-like protein 1	-0.611287	-0.29637	-0.763331	-0.0115525	1.98181	-0.517925	1.77789	2.35868	0.287704	1.31401	1.52909	-2.05871	-0.196618	0.632041	1.57866	0.758505	-2.302	-2.02989	0.199587	-0.465408	-1.26447	-2.11397	-1.79853	-0.608712	-0.237512	-4.03186	-1.24378	1.55409	3.0299	3.54994
TR87274|c0_g1	1-aminocyclopropane-1-carboxylate oxidase homolog 5	1.11672	-1.11853	-0.528138	-0.864734	0.102784	1.97284	-0.694108	-1.5365	-1.06069	-1.06553	0.589518	0.302614	-0.568733	0.728279	2.76634	-0.577335	-0.988926	0.0914308	-0.309563	-2.50006	-1.99698	-1.78286	-2.0439	0.283737	0.893659	0.0110743	2.13065	2.3377	2.29874	2.0105
TR88096|c0_g1	Homeobox-leucine zipper protein ATHB-20	1.19788	-1.45476	-0.187463	0.411781	2.02884	0.152662	1.56476	1.30097	-0.995437	1.53598	1.62997	-1.39182	-1.13355	0.115434	0.788834	0.584897	0.225841	-1.95696	0.27803	-1.20991	0.446321	-1.69393	-1.19292	-1.69674	-1.28312	-2.06012	0.0337267	0.730307	1.45062	1.77988
TR88207|c0_g1	Uncharacterized protein {ECO:0000313|EMBL:ERP51570.1}	1.28054	1.21101	1.82565	0.360908	0.969544	0.0831937	0.486594	-0.641312	-1.49233	0.208993	-1.91767	-3.15942	0.374157	-1.20021	1.6876	0.299457	-0.673483	-3.09471	1.86503	0.810229	1.8482	-1.10988	-1.16503	-0.697491	-0.205715	-1.40646	-1.83973	1.84503	0.976973	2.47034
TR88214|c0_g1	Probable 2-oxoglutarate-dependent dioxygenase AOP1.2	0.963264	-1.62707	-2.58169	-0.0865693	1.34589	-0.530144	0.243417	-1.20284	-7.59516	1.81466	0.169052	-1.03903	0.310531	-0.0298639	2.61953	0.0694686	-0.22796	0.244047	0.434959	-0.752178	-0.0359706	-1.55514	-1.38765	0.545929	0.993183	0.407659	0.79759	2.33292	2.33898	3.0202
TR88354|c0_g1	Zeatin O-glucosyltransferase	1.34005	-0.315549	-1.91054	-1.63748	1.33334	1.23727	-0.414041	-0.141323	-1.3923	0.345797	0.948703	-0.7879	-0.214578	1.47612	2.15058	-1.76945	-0.0987479	-1.29417	0.00662562	-2.81395	-2.13046	-1.09782	-0.897822	0.213273	-0.321251	0.694338	1.40766	1.76513	2.25525	2.06326
TR88932|c0_g1	Protein XRI1	0.207261	-0.616197	-0.448849	-0.180318	0.6685	-0.653272	0.955874	0.682417	-1.27762	0.414318	0.440735	-2.27282	1.29416	1.62777	1.51882	-0.301455	-0.353289	-0.665277	-0.413424	-1.13434	-0.299827	-0.64666	-1.02773	0.465361	-1.30146	-1.22549	-0.339946	1.62351	1.68666	1.57259
TR89395|c0_g1	Uncharacterized protein {ECO:0000313|EMBL:KDP34529.1}	0.999389	-0.310529	-2.20923	-0.867645	1.65713	0.0978599	0.277993	0.681529	-0.413095	-1.09091	0.592634	-1.94422	-0.291253	2.03668	2.53732	-0.936869	-0.935647	-1.24511	0.0108445	-1.0767	-2.41522	-0.532723	-0.933206	0.718871	-0.756117	-0.476549	0.644829	2.34803	2.0613	1.77061
TR89417|c0_g1	Uncharacterized protein {ECO:0000313|EMBL:KDO45591.1}	0.632025	-1.13172	-1.96503	-2.25821	1.7605	1.1108	-0.322954	0.605434	-1.58224	-0.341866	0.642805	-3.37893	-0.560782	1.82978	2.33076	-1.01927	0.235189	-0.746468	0.350161	-2.96049	-1.34409	-0.204127	-0.438553	1.24599	-1.49662	0.126911	1.99111	2.09784	2.7424	2.04966
TR89720|c0_g1	Fasciclin-like arabinogalactan protein 6	-0.938539	-0.587399	-3.44377	-0.174573	2.72356	-1.75954	0.494951	1.89622	-1.77592	1.36275	2.21616	-0.0531203	-0.497859	1.07167	1.50666	-0.530692	-0.870494	-1.51992	-0.535334	-0.0981906	-0.350165	-1.89613	-1.17397	0.410993	-0.873429	-1.61007	0.292464	1.09888	3.04879	2.56601
TR89853|c0_g1	Subtilisin inhibitor CLSI-I	0.929832	-0.468119	-2.3973	-1.09592	1.69687	0.27395	0.0104832	0.730994	-0.964478	-0.687468	0.700007	-1.05174	-0.496154	1.54381	1.97196	-2.16849	-0.680995	-0.810786	0.279085	-0.918136	-1.57813	-0.461827	-0.767555	0.330516	-1.29769	0.484479	1.69219	1.2235	1.9725	2.00461
TR89984|c0_g1	Calcium-binding protein CML38	0.800997	3.10307	2.69055	1.19326	1.82398	0.727418	-0.262054	-2.83376	-3.12514	-0.471161	-3.21132	-6.14732	2.15552	0.476363	3.73236	-0.105097	-0.788898	-3.28811	0.337093	0.563968	1.21849	-2.25561	-1.6955	-0.372263	-0.464182	-2.31967	-1.68572	3.64627	2.52469	4.03175
TR90083|c0_g1	Putative uncharacterized protein {ECO:0000313|EMBL:EEF35096.1}	0.285096	-0.702629	0.336756	-0.426481	1.34585	0.316394	0.814061	1.19075	0.0973146	1.15005	0.661773	-2.06631	-0.347912	0.959027	1.45132	1.06955	-0.138046	-1.02956	0.587747	-1.34092	-0.00699279	-2.27219	-2.53402	-1.11807	-1.26736	-1.74606	-1.22637	1.86992	2.09374	1.99357
TR90343|c0_g1	Putative uncharacterized protein {ECO:0000313|EMBL:CAN68669.1}	0.596008	0.758738	1.36281	2.6324	1.40218	-0.908426	1.60262	-0.795481	-2.4426	2.26723	-2.03097	-2.25166	2.68357	1.52732	5.37052	-2.31254	-5.84859	0.789481	1.49748	-5.84859	3.27579	-3.10443	-5.84859	-0.871313	2.20994	-2.71109	0.935388	2.96519	0.698302	2.39933
TR90433|c0_g2	Uncharacterized protein {ECO:0000313|EMBL:ESR57238.1}	-4.82576	-0.880902	-0.704745	0.613862	1.47619	0.492556	1.97643	2.10852	-0.0924064	2.02599	2.27122	-0.807839	-0.187687	2.24785	1.62874	0.966053	-4.82576	-0.176145	0.610534	-1.47526	-0.880902	-4.82576	-0.399496	-4.82576	0.0714797	-0.489477	-0.547776	2.74713	3.20711	3.50202
TR90572|c0_g1	Uncharacterized protein {ECO:0000313|EMBL:ESR34649.1}	-1.18995	-0.899066	-0.151005	0.798106	1.62665	-0.442853	0.398254	0.95207	1.19566	0.846361	1.26535	-0.97437	-0.423651	1.10887	1.62864	0.458831	-3.53807	-1.69344	-0.299445	-0.349905	0.800829	-2.28378	-1.13582	-0.45775	-0.681988	-3.45255	-1.14104	1.85005	2.34457	3.84045
TR90790|c0_g2	Beta-glucosidase 12	1.28833	-0.671555	-1.59161	-1.75271	1.03576	0.993745	-0.548698	0.244677	-1.03043	-0.173558	0.363969	-0.880854	0.0482935	0.909841	2.64469	-0.975611	-1.0095	0.0142035	0.478042	-2.14846	-1.91548	-1.56846	-1.68892	-0.114816	-0.185834	-0.0412765	1.52847	2.53619	2.01049	2.20106
TR90873|c0_g1	Putative ripening-related protein 1	1.11276	0.373798	-2.63588	-1.89576	2.93398	0.537573	-1.66448	1.51274	-0.768075	-1.03878	1.33725	-2.83085	-1.43339	2.73357	2.53127	-1.353	-0.677034	-0.592442	0.32665	-3.08608	-1.98916	-1.22201	-0.270259	1.54023	-1.00212	-0.845077	1.61207	2.15616	2.67129	1.92506
TR90952|c0_g1	Uncharacterized protein {ECO:0000313|EMBL:ESR53657.1}	1.09553	-0.00774561	-1.27776	-0.550506	1.8433	0.915998	-0.285847	0.086785	-1.84827	-0.0225426	0.606363	-0.764474	-0.3071	1.35638	1.85033	0.335965	0.5087	-1.35737	-0.0279612	-2.0266	-1.56619	-2.07626	-1.68957	-2.00507	0.035756	0.96114	1.17314	2.04546	2.09304	0.905377
TR90971|c0_g1	Dirigent protein 5	0.940997	-0.347621	-3.74597	-1.70494	1.45575	0.328853	0.523496	-1.32598	-1.95684	-0.0418715	0.61236	2.20054	-0.407486	0.932045	1.956	-1.14002	-0.271479	-1.96144	-0.206636	-1.87438	-0.577803	-3.18767	-1.43838	-0.796379	2.93522	1.03482	0.70189	2.15537	3.02513	2.18243
TR91141|c0_g1	Putative uncharacterized protein {ECO:0000313|EMBL:CCB52280.1}	-0.575176	0.568124	-0.632829	1.73825	1.19974	-1.1016	0.127412	-0.528336	-1.02955	0.835555	0.148955	0.947009	-0.962129	0.36381	1.00106	-1.14107	-1.5602	-2.48845	-0.0965227	0.907879	2.5189	-1.80116	-2.06966	0.0676844	0.692994	-0.666137	-0.367027	0.820107	1.12694	1.95543
TR91185|c0_g1	Coffea canephora DH200=94 genomic scaffold, scaffold_5 {ECO:0000313|EMBL:CDP00742.1}	1.3145	1.62165	1.68581	0.150094	1.21411	0.605496	0.0279978	-0.982321	-2.28814	-0.0655548	-1.72624	-2.9867	1.47963	-0.119757	1.56017	0.283375	0.169468	-2.55661	-0.240382	0.556073	0.826984	-1.61742	-0.753248	-0.384708	-0.4097	-0.616728	-1.04006	1.48373	1.29927	1.50921
TR91586|c0_g1	Uncharacterized protein {ECO:0000313|EMBL:KDP21063.1}	-0.49136	-1.53143	-1.58997	-4.3561	0.430056	-0.194097	-1.26426	0.869918	-2.11067	-0.261086	0.155932	-1.09363	1.41996	2.90474	3.72977	-1.10426	0.0500215	-1.46145	-0.349763	-2.56333	-2.57708	-1.24532	-1.37656	1.07158	1.16437	-1.17418	0.823951	3.496	4.96976	3.65849
TR91642|c0_g1	Acetyl-CoA-benzylalcohol acetyltransferase	1.87029	2.03835	-2.32685	-1.3095	2.79977	0.0386279	-1.54633	0.987498	-4.82161	0.123033	2.09155	-4.35031	0.70622	2.58295	1.96837	-2.21496	-1.47369	-1.5295	0.483827	-4.35031	-1.58756	-1.51617	-2.36218	1.62434	0.00320154	1.78336	2.06408	2.1302	3.69552	2.39778
TR91855|c0_g1	Uncharacterized protein {ECO:0000313|EMBL:ESR46821.1}	-0.454365	0.861601	-1.4773	0.263338	2.02314	-1.56528	1.72981	2.15221	0.946014	1.97587	2.11829	-1.30015	-0.872322	0.395446	1.01421	1.19189	-2.81652	-2.64693	0.623147	0.0700341	-1.48324	-3.03641	-1.4702	-0.493391	-0.0588561	-3.54154	-1.47138	1.07489	2.5977	3.65026
TR92078|c0_g1	21 kDa protein	-0.595075	-0.605022	-1.62892	-0.165347	1.56384	0.354705	0.127028	0.98437	0.407401	1.7902	1.87703	-0.336038	-1.40677	-0.428688	1.23888	-0.0862955	-2.62892	-2.39378	1.02404	0.845498	1.21858	-3.63741	-0.771001	0.126277	-0.578648	-1.47734	-0.638682	0.75928	2.18163	2.87919
TR92219|c0_g1	Uncharacterized protein {ECO:0000313|EMBL:KDP26534.1}	1.53067	-1.61885	-0.961563	-1.52038	-2.67129	2.14869	-0.177232	-2.93478	-0.441751	-0.687177	-3.31486	-2.53372	0.624421	-1.61453	3.57847	-0.738985	1.01672	0.453817	0.299279	-3.51002	-0.721063	-0.357772	-0.55091	1.44531	-0.692834	0.935128	2.84157	3.08558	3.67683	3.41122
TR92219|c0_g2	Uncharacterized protein {ECO:0000313|EMBL:KDP26534.1}	1.75532	3.35332	-0.248654	-8.01551	5.42635	1.76453	-2.39493	3.57315	1.3154	-1.85564	3.42452	-1.16501	-0.294415	5.43007	4.61418	-2.39493	1.60122	0.184649	-1.19661	-2.30677	-8.01551	-8.01551	-8.01551	-0.92699	-1.24336	1.28484	2.07552	2.48612	4.33529	3.46487
TR92219|c1_g1	Putative uncharacterized protein {ECO:0000313|EMBL:CAN74546.1}	1.70197	0.14481	-1.57853	-2.20786	1.76761	1.13399	-0.983761	-0.0410821	-1.08154	-1.24624	0.109416	-2.64477	-0.0552532	1.82101	2.48001	-0.946544	0.232389	-0.242686	-0.202355	-3.10455	-1.76995	-1.31517	-1.51912	0.35103	-0.881515	0.871401	1.80951	2.33694	2.82046	2.24038
TR92219|c1_g3	Uncharacterized protein {ECO:0000313|EMBL:EEE90357.1}	1.23669	-0.076324	-1.58527	-2.04734	1.5682	1.1977	-0.902732	0.0219919	-0.713791	-0.882711	-0.0953499	-2.59677	-0.0630276	1.66333	2.42505	-1.46922	0.244389	-0.535853	-0.830147	-2.37079	-1.59529	-0.793892	-0.971438	0.432529	-1.55085	0.768805	1.77381	2.08295	3.13487	2.53047
TR92219|c1_g4	Putative uncharacterized protein {ECO:0000313|EMBL:CAN74549.1}	0.792636	-0.0905939	-2.01882	-1.71044	1.93197	1.47289	-0.772842	0.130423	-0.485612	-1.31895	0.120554	-2.35822	0.0534477	1.7387	2.68349	-1.69321	-0.479514	-0.923429	-0.36374	-3.77849	-1.43161	-1.20901	-1.42839	0.362399	-0.755349	1.19387	2.24999	2.51676	2.94648	2.6246
TR92257|c0_g1	Protein SRG1	0.339273	0.875948	-0.22522	0.128369	0.872391	-0.851322	-0.696885	0.320002	-0.132451	0.300471	1.45336	1.09103	0.0213887	-0.0665905	-0.0162672	0.246139	0.106474	-0.470938	-0.421447	0.0960545	0.356108	-2.33725	-2.38754	-0.520181	-1.44471	-1.14373	-0.147848	0.838934	1.95759	1.85884
TR92327|c0_g1	Replication factor C subunit 3	0.726705	-1.28737	-2.17689	-1.30748	0.867874	0.722166	0.00190907	0.0305583	-0.3079	-0.347686	0.697365	-1.59914	-0.410634	1.44422	2.24916	-0.658165	-0.938081	-0.275357	-0.236687	-2.46042	-1.5237	-0.806467	-1.03184	0.205998	-0.210025	-0.0479634	1.96528	2.22165	2.19368	2.29925
TR92338|c1_g1	Peroxidase 4 {ECO:0000250|UniProtKB:Q42578}	-0.390765	-1.51459	0.0152831	0.564547	0.494674	-0.94806	1.6013	1.15798	-0.0558433	0.457259	0.330292	0.479473	-0.661931	-0.396214	0.685428	-0.732857	-1.91143	-2.0974	0.166241	-0.679942	2.34973	-1.60863	-1.05447	-0.0743852	0.928788	-1.10265	-0.190938	1.6717	1.10357	1.41383
TR92379|c0_g1	Laccase-6	-4.09952	0.521066	-4.09952	-0.526631	2.10015	-4.09952	-0.0120575	2.27378	-4.09952	2.58558	3.08932	1.34342	0.140794	0.561545	2.60922	2.45353	-0.806739	-4.09952	-0.734948	-0.897886	-1.83649	-0.478934	-0.355359	0.826479	2.21336	-4.09952	-0.88229	2.87202	4.59988	2.9383
TR92406|c0_g1	Probably inactive leucine-rich repeat receptor-like protein kinase IMK2	-0.104404	-0.262783	-0.412091	0.255491	1.64453	-0.179611	2.12362	2.11995	-0.0570988	1.11012	1.19397	-2.15568	0.402937	1.09673	1.72503	0.436379	-4.62225	-1.57389	-0.21626	-0.0123689	-0.710126	-1.25133	-1.48475	-1.52097	-0.540975	-4.42633	0.128743	1.95476	2.25883	3.07983
TR92520|c0_g1	Uncharacterized protein {ECO:0000313|EMBL:EOY32342.1}	0.803819	3.43183	2.0886	0.198059	1.91942	0.29184	0.0155965	-0.991423	-1.58527	0.410986	-1.14644	-4.33329	1.16606	0.790998	3.08301	0.16243	1.38452	-2.59633	0.270699	-0.313611	0.123493	-3.21904	-1.364	-1.7741	-1.26744	-3.0663	-0.948293	2.70134	0.970821	2.79202
TR92692|c0_g1	Alpha-L-fucosidase 1	0.720198	0.282896	-0.504037	-1.09936	1.29036	0.140748	-0.39952	-0.39832	-2.23414	1.3408	1.47517	-0.831459	-1.82339	0.484303	1.69793	-0.19403	-0.411573	-1.50921	-0.0224862	-0.366298	-1.32013	-1.22135	-1.48863	-0.679456	0.286631	-0.101311	-0.719349	2.11955	3.32036	2.1651
TR92803|c0_g1	Putative UPF0481 protein At3g02645	-0.611442	5.80758	1.11773	0.211681	2.35345	1.077	1.46685	-1.93337	-4.31188	1.82357	-1.98995	-1.96138	2.20382	-0.385882	3.29841	-2.14196	3.75958	-4.31188	-0.947309	1.15083	0.27908	-1.56772	-4.31188	0.943619	-0.0639539	-4.31188	-4.31188	3.33053	1.7777	2.56095
TR92927|c0_g1	Protein CYPRO4	-0.104722	0.0353402	-1.00936	-0.294241	1.46872	-0.470537	0.606033	1.30021	0.286254	1.19609	1.51985	-0.171165	-1.21188	0.200841	0.844317	0.537506	-1.25464	-0.812515	0.398699	-0.120455	-0.732966	-1.9818	-2.95899	-0.167075	-0.501103	-0.579392	-0.120455	0.718197	1.42251	1.95674
TR93126|c0_g1	Uncharacterized protein {ECO:0000313|EMBL:EOY32407.1}	-0.777453	0.564796	0.683307	0.105171	0.945217	-0.640256	-1.17424	-0.84655	-1.33375	0.792438	-1.03063	1.15094	-0.32017	0.59963	1.27255	-1.63923	-1.66293	-3.40232	-1.26987	1.18539	1.00135	-0.288176	-0.0593896	1.10837	0.392597	-0.139501	0.506882	0.67244	1.21931	2.38408
TR93233|c0_g1	Endoglucanase 11	1.42063	-0.332347	0.929987	-0.542776	2.11645	0.200845	2.01506	1.7334	0.206644	1.67215	1.76294	-3.90416	-0.213639	0.170648	0.606932	1.09361	0.0282199	-0.233692	1.28938	-0.309702	0.0967368	-2.55674	-2.42282	-1.09273	-1.30027	-7.24044	-0.721589	1.34527	1.7265	2.45549
TR93282|c0_g1	LRR receptor-like serine/threonine-protein kinase ERL2	0.501773	-1.57787	0.148997	0.188512	1.68253	0.0660522	1.67518	1.1918	-0.569902	1.59081	1.43842	-2.84956	-1.10413	-0.294474	1.27354	1.01638	-0.50239	-2.04994	1.58011	-0.78174	0.608122	-2.7454	-1.58107	-0.0779072	-1.1122	-2.8304	0.131516	1.14658	1.56265	2.27398
TR93286|c0_g2	RNA-binding family protein isoform 1 {ECO:0000313|EMBL:EOY01341.1}	0.723306	-1.04861	-0.283432	-0.434119	1.12625	0.149415	0.620533	0.68831	-0.261001	0.977165	0.831133	-0.862891	-1.16721	-0.0556542	0.664927	-0.279578	-0.986252	-0.758804	0.765091	-0.456013	0.191877	-1.43657	-1.244	-0.417081	-0.201445	-0.743933	-0.0950322	0.995345	1.47281	1.52546
TR93372|c0_g1	PLATZ transcription factor family protein {ECO:0000313|EMBL:EOY08033.1}	1.14559	-1.96629	0.00376965	0.504727	1.11642	0.032916	0.854766	0.0162189	-0.239954	0.0190152	0.763861	-1.34236	0.0494221	0.852528	2.0222	-0.623968	-1.505	-1.67019	0.213953	-0.975806	-1.4149	-2.15151	-1.27036	-0.195285	-0.178255	-0.283588	0.787247	2.07863	2.03883	1.31737
TR93435|c0_g1	Putative disease resistance RPP13-like protein 1	-3.49143	3.82236	4.39121	-3.49143	-3.49143	-3.49143	4.64761	-3.49143	3.62855	-3.49143	-3.49143	-3.49143	3.97699	4.12695	3.74697	-3.49143	-3.49143	3.75744	-3.49143	4.99962	1.88013	-3.49143	-3.49143	-3.49143	4.64761	4.36966	4.05546	3.81235	-3.49143	-3.49143
TR93621|c0_g1	Zinc finger A20 and AN1 domain-containing stress-associated protein 3	0.951157	2.33603	1.94225	0.699161	1.01709	1.25463	-0.118375	-1.29843	-2.16676	-0.218117	-1.53791	-3.07662	1.52204	-0.329904	2.19445	0.708664	-0.143691	-2.78405	0.124127	0.291484	0.357094	-1.85878	-1.381	-1.04116	-0.774199	-0.861854	-1.40337	2.01893	1.54745	2.02965
TR93790|c0_g1	Uncharacterized protein {ECO:0000313|EMBL:EEE95013.1}	-0.665024	3.56261	3.31621	-1.11006	2.18	1.16254	-0.533198	-1.46184	-3.52914	-1.18469	-3.08601	-6.68295	0.856989	0.71964	2.56854	-0.157816	-0.509019	-6.68295	0.0612155	2.79764	3.13963	-0.572332	-0.733411	-0.535232	-0.875591	-1.25668	-1.21046	2.96091	3.09201	4.36847
TR94350|c0_g1	Peamaclein	-1.28162	-0.34964	-0.879786	1.63967	2.99067	1.03758	-0.294578	1.42383	0.00801819	1.15444	2.22169	-0.181047	-0.915216	-0.719554	0.995319	0.0139789	-0.540864	-2.49528	1.8572	1.50684	-0.0486291	-3.58133	-1.83696	-0.56821	-2.56229	-1.89832	-0.130421	0.765896	1.14233	1.52629
TR94374|c0_g1	Uncharacterized protein {ECO:0000313|EMBL:ESR34436.1}	-0.244574	1.62996	1.52267	-0.923454	0.626848	0.343825	-1.13262	-1.63126	-2.42251	-1.1537	-1.98811	-1.75621	1.97462	0.593696	2.46905	-0.220717	-1.78883	-1.6892	0.301789	1.10416	1.20056	-1.43147	0.145703	0.570568	0.435471	-0.337247	-1.2085	2.10885	0.944993	1.95564
TR94415|c0_g1	Cytochrome P450 76A2	1.85779	0.165717	-1.70699	-1.76461	-0.0333637	1.53788	-0.303498	-1.12634	-1.26557	-0.181886	-0.19145	-1.94317	0.0985185	0.325323	0.939574	-0.781501	1.20634	0.00703937	0.463651	-2.45313	-1.04454	-1.7832	-2.0073	-0.576694	0.512979	1.28775	1.88334	1.94703	2.92683	2.00347
TR94496|c1_g1	Bifunctional inhibitor/lipid-transfer protein/seed storage 2S albumin superfamily protein {ECO:0000313|EMBL:EOX94704.1}	0.926479	-0.596421	0.652996	0.0576619	1.30829	0.0433619	1.47997	0.952114	-2.78308	0.999077	0.901481	-2.10625	0.0837101	1.15037	2.26645	0.259124	-0.557153	-2.01032	0.531467	-0.201898	-1.21473	-2.83791	-1.10846	-0.796594	-0.188945	-3.59362	-0.493799	1.53346	2.62115	2.72202
TR94654|c0_g1	Protein TIFY 10A	0.503158	3.38935	1.56476	-0.0694954	1.89943	0.230545	-0.450332	-0.664298	-0.857548	0.74646	0.260432	-1.99125	0.223444	0.316027	1.78478	-0.636702	0.171779	-2.71792	-0.26678	0.00624194	0.689484	-1.11621	-0.174267	-1.15249	-1.93579	-1.92972	-0.811223	1.14791	0.303392	1.53684
TR94723|c0_g1	Probable leucine-rich repeat receptor-like serine/threonine-protein kinase At5g15730	1.14571	-0.314226	-1.64792	-2.17095	0.771332	0.674572	-0.917718	-0.0676503	-1.83055	-0.557976	0.3875	-1.72592	1.02611	1.56934	2.33884	-0.890845	-1.07142	-0.952028	-0.319816	-1.51118	-1.83055	-1.02138	-1.06953	0.562371	-0.246656	0.630617	1.95451	2.32744	2.75653	2.00144
TR94890|c2_g1	Ethylene-responsive transcription factor ERF025	2.13193	3.68077	3.24234	-0.116914	2.19758	0.755777	-0.786345	-1.40644	-4.49677	-0.60472	-2.33519	-5.36312	1.77845	0.54634	3.55471	-0.179409	-1.06907	-5.10802	-0.350744	0.949874	1.76111	-2.97619	-0.50842	-0.601433	-0.277756	-1.44873	-1.91725	3.42842	1.92331	3.59593
TR94968|c1_g1	Cyclin-D3-1	0.404863	-0.695099	0.0301824	0.383841	1.91627	-0.413656	1.61917	1.83677	-0.0260309	1.50729	1.82816	-1.13461	-0.621982	0.908023	0.747031	0.128096	-1.2997	-1.97012	0.936686	-1.19969	-0.24132	-1.98773	-1.79844	-0.778165	-0.848055	-2.42966	0.328668	0.755915	0.656489	1.45679
TR95028|c0_g1	Glycoside hydrolase 15-related {ECO:0000313|EMBL:ACF11214.1}	-0.284608	-1.72147	1.55397	1.14014	2.79749	0.593401	1.07072	1.93778	0.233859	-0.435168	0.642075	-3.7571	0.140144	1.90397	1.60748	2.25189	-0.636081	-2.12483	-0.669633	-0.258845	1.3556	-3.7571	-3.7571	-1.58717	-3.7571	-3.7571	0.772725	2.44061	2.9322	3.12921
TR95131|c0_g1	Putative uncharacterized protein {ECO:0000313|EMBL:EEF42117.1}	0.81926	0.130404	0.493044	0.0470926	0.0410966	-0.351638	1.08806	1.08579	0.831664	0.213319	0.737577	-1.94099	-0.329028	0.205001	0.353245	0.97868	-0.184638	-1.28317	0.844345	-1.48949	0.439347	-2.9703	-1.2649	-1.18776	-0.0662808	-2.91745	0.117165	1.37962	1.78399	2.39694
TR95362|c0_g1	Serine/threonine-protein kinase OXI1	0.759771	2.94335	1.72113	1.84704	1.83599	0.00956556	0.975578	-0.915077	-2.81074	0.160211	-0.971558	-5.11362	0.658678	0.730838	1.74027	-0.425057	-2.73602	-1.9437	-0.692317	0.318679	2.47712	-1.68242	-1.31814	0.274182	-1.91508	-0.396003	-1.01369	2.14098	1.2966	2.04343
TR95486|c0_g1	2-nonaprenyl-3-methyl-6-methoxy-1,4-benzoquinol hydroxylase {ECO:0000313|EMBL:EOY12769.1}	1.83523	2.00798	1.37464	-0.115517	0.880757	0.280105	-0.00147216	-0.713868	-1.29693	-0.598191	-0.979981	-4.39435	-0.417842	0.198888	2.81819	0.684997	-0.630594	-1.24342	0.320066	-0.534281	1.03183	-2.77213	-3.03503	-1.17936	-0.547245	-1.28715	-0.157456	2.76087	2.44447	3.2668
TR95519|c0_g1	DNA replication licensing factor MCM5	-0.071716	-1.57349	-0.262501	0.79137	1.4593	-0.173248	1.58152	1.13032	0.731467	1.52683	1.6499	-1.16065	-0.939581	-0.695354	0.563851	0.588405	-0.826371	-1.64002	0.795458	-0.437747	0.0558818	-2.8201	-1.59831	-1.1332	0.0906743	-1.20352	0.0592857	0.755098	1.00854	1.74791
TR95524|c0_g1	Cytochrome P450 CYP73A100	2.05883	0.269213	1.84294	0.773046	0.955184	-1.19389	1.64792	-0.221932	1.32881	0.800889	-0.295126	-1.79866	-1.20901	1.6999	0.319521	-0.148344	-1.24572	-2.03106	0.465839	0.288802	2.117	-2.2184	-3.81993	-1.56077	-1.11291	-2.86343	-1.08797	1.9701	0.750377	3.51877
TR95582|c0_g1	Umecyanin	0.863104	1.12058	1.13473	1.20979	0.930687	-0.236218	-0.525099	-0.635959	-0.441711	-0.621714	-1.09092	-2.45049	-0.491163	-0.730686	1.67403	0.473706	-0.43557	-0.625437	0.469349	-0.392576	1.7806	-1.99871	-1.03828	-0.216255	-1.11242	-0.707483	-0.977538	1.71054	1.27552	2.08558
TR95604|c0_g1	Tubulin alpha chain	-0.4629	0.353087	-0.870632	-0.543588	2.06773	-1.01716	1.1554	2.02623	0.668775	1.57798	2.20677	-1.5441	-0.753185	1.00081	1.2751	1.03669	-2.02534	-1.88156	-0.107134	-0.266367	-1.34897	-2.2519	-1.99221	-0.938509	-0.857559	-3.48995	-0.609414	1.16644	2.69966	3.72582
TR95736|c1_g1	Uncharacterized protein {ECO:0000313|EMBL:ESR35169.1}	1.061	-0.0215615	-1.33427	-2.20762	1.628	0.88942	-0.948404	-0.0843577	-1.50623	-0.779341	0.801785	-2.04403	-0.27279	1.90624	2.55618	-1.15299	0.0837992	-0.550265	-0.506988	-3.68072	-1.98877	-1.04514	-1.22004	0.458729	-0.213818	1.53234	2.0013	2.2391	2.50698	1.89245
TR95854|c0_g1	Patatin-like protein 1	1.10239	-0.515707	-1.19122	0.214254	1.14047	0.135052	-0.0158656	-1.15361	-3.84876	0.896559	0.447614	-0.663644	-0.807488	-1.61536	1.84108	-1.02554	0.0864796	-0.921401	0.893032	1.60618	-0.940721	-3.23545	-0.426491	-0.091326	1.07916	-0.0976899	-0.166263	1.7628	3.09054	2.42093
TR95953|c0_g1	Probable receptor-like protein kinase At1g80640	0.527332	-0.850833	0.343006	0.748859	1.2143	0.131916	1.21685	1.06808	-0.311566	0.895659	0.802393	-0.229598	-0.901178	-0.11443	0.933855	0.403884	-0.359155	-0.631174	0.812013	-0.757759	0.0121412	-1.88958	-2.64671	-1.16072	-0.44992	-1.70955	-0.116794	0.830713	1.01538	1.17259
TR95996|c2_g2	Protein real-time	0.148297	1.04041	-0.355256	-0.72449	1.54566	-0.185463	0.964523	1.81798	-0.392731	1.37237	1.51759	-1.14777	-0.0605515	0.676609	1.49592	0.448173	-2.39028	-2.099	0.0308545	-0.698522	-1.00614	-1.65528	-1.7588	-1.17279	0.0802205	-4.34693	0.839774	0.925273	2.33939	2.75097
TR96141|c0_g2	Probable pectate lyase 1	0.515704	-1.61593	-0.257251	-0.549926	1.38151	-0.0745549	1.67013	1.14838	-0.216788	1.96949	1.29185	-2.87223	-0.597206	0.180498	1.31469	0.788562	-0.633315	-2.31824	1.48683	-0.83473	-0.000405901	-1.52022	-1.44365	-1.05446	-1.23386	-3.47893	-0.453795	1.88578	2.29519	3.22688
TR96141|c0_g3	Probable pectate lyase 5	-2.49074	-1.06603	-2.65513	-0.869256	2.49391	-0.573533	2.31383	3.37449	-0.41245	4.4664	2.86762	-3.36337	-0.642748	1.31899	3.00922	1.48618	-6.19118	-2.73175	2.78896	0.739553	1.5928	-6.19118	-2.95852	-0.26756	0.580965	-6.19118	-3.49074	4.00185	3.93242	5.12821
TR96141|c0_g4	Probable pectate lyase 18	0.611522	-2.73303	-0.0670717	-0.549326	0.961579	-0.896799	1.15955	1.89932	0.216706	1.64539	1.72604	-2.34173	0.0680556	1.44182	1.0692	0.630843	-1.48734	-1.71984	1.53306	-1.34933	-0.416953	-0.299388	-1.62021	-0.997927	-0.812069	-4.40687	-0.969529	2.11504	2.12215	3.46714
TR96141|c0_g5	Putative pectate lyase 11	-0.26081	1.26054	1.56392	0.240194	0.82964	1.92823	-0.26081	1.06778	2.79605	1.69932	0.682479	-0.890142	-0.241085	2.00126	0.483446	2.01084	-2.14484	-1.23405	-2.56772	-1.92245	-1.82057	-2.60758	-1.98145	-2.10437	-0.289697	-2.07055	-0.6096	1.66293	0.846701	1.93241
TR96280|c0_g1	Probable strigolactone esterase D14 homolog	0.173085	-0.745133	-1.69261	-2.15696	1.38379	0.217463	-0.131466	0.552008	-1.32739	0.358116	1.42225	-0.306261	-0.874876	1.06638	1.76631	-1.623	-1.14531	-1.59559	-0.814096	-0.514504	0.14463	-0.648685	-1.02255	-0.161939	0.703217	1.31944	0.619523	1.47625	1.96651	1.59139
TR96298|c0_g1	Probable glutathione S-transferase parA	-1.09542	-1.08134	1.65632	0.679241	-0.873025	1.28744	-4.44591	1.03306	0.186354	1.66261	-0.973427	-4.44591	0.456159	2.72201	5.23286	3.42568	1.83207	-4.44591	-4.44591	-1.09542	-0.109631	-0.825328	-0.701753	-4.44591	-4.44591	0.846867	0.489545	3.26282	3.45193	5.20585
TR96364|c2_g1	Probable carboxylesterase 18	1.15863	-0.286774	-1.23212	-1.39412	1.15386	0.716758	0.0838945	-0.0460155	-2.10196	0.0276483	-0.0254601	-2.1176	-0.046764	1.43234	2.42875	-0.810005	-0.0960092	-0.633225	0.263085	-2.31625	-2.04901	-1.01444	-0.888337	0.662079	-0.925482	0.285459	1.50138	1.79862	2.598	1.87306
TR96463|c0_g1	Glycerophosphodiester phosphodiesterase GDPDL1 {ECO:0000305}	0.353345	3.34048	1.82613	-0.559192	2.40369	0.707695	-4.78416	1.79176	-0.713769	-4.78416	0.748782	-4.78416	-0.089278	0.365589	3.56634	0.782657	-4.78416	-0.886918	0.336857	-0.106086	-0.193197	-4.78416	0.68833	0.876907	-1.3512	0.0128548	-0.371377	3.75267	3.21584	3.42188
TR96510|c3_g1	Camelliol C synthase	1.03098	-0.18349	-0.823312	0.616415	1.10374	-1.19916	1.73147	1.11163	-0.696527	1.66306	1.26366	-2.37698	0.672423	1.60521	1.67811	-0.836884	0.799288	-0.904557	0.36682	-1.03868	0.290178	-3.68592	-2.08898	-0.39682	-1.44218	-3.60608	-0.0804759	1.3766	1.54978	2.50068
TR96560|c0_g1	7-deoxyloganetic acid glucosyltransferase	1.40631	-1.85566	-2.30079	-0.228751	1.23256	1.94439	0.26668	0.907249	-1.62055	-1.43743	1.29858	-3.00341	-0.604372	0.338186	2.4528	0.692672	1.46116	-2.24957	0.897813	-1.31828	-1.01762	-0.287817	-5.35391	-0.279229	-0.00694923	1.23106	-0.00694923	2.62738	2.54998	2.26448
TR96608|c2_g1	AP2-like ethylene-responsive transcription factor At1g16060	0.532032	-1.06447	-3.30533	-2.33985	2.43517	-0.134561	0.467508	1.40904	-2.36201	-0.894244	1.05192	-2.97283	0.0616221	2.48929	3.39635	-1.40198	-0.449701	-0.528615	1.60358	-2.69615	-1.70445	-1.38319	-1.64809	1.75445	-0.607417	-0.872556	1.63453	2.60749	2.92864	1.99381
TR96651|c0_g1	Leucine-rich repeat extensin-like protein 4	0.558932	0.175067	0.415966	-0.0449741	1.24038	0.260191	-0.054685	0.00892863	-1.30699	0.53781	0.631523	-1.82628	-0.335959	-0.466979	1.65428	0.447685	-0.108186	-1.69307	0.392394	-0.734723	-0.338078	-1.99997	-1.64147	-0.558255	-0.325121	0.00756359	-0.418161	1.7243	1.62078	2.17709
TR96652|c0_g1	Protein trichome birefringence-like 36	0.0253117	-0.027731	0.445559	-0.510687	1.44432	0.263845	1.36383	1.44039	0.00743223	1.61112	1.44505	-2.62655	-0.724083	0.359023	1.29366	0.50887	-0.686805	-2.52447	0.955498	-0.229698	-0.326853	-2.12282	-1.01981	-1.17997	-1.3349	-3.48237	-0.423021	1.60562	2.08048	2.36977
TR96653|c0_g1	Uncharacterized protein {ECO:0000313|EMBL:EWZ86391.1}	0.91375	-0.776014	-1.41678	-1.53465	2.08831	0.276598	-0.511444	0.973229	-1.21898	-0.287134	0.550516	-2.26837	-0.844445	2.04266	2.51104	-1.95229	0.350765	-0.117665	-0.138995	-3.62309	-2.04366	-1.72841	-0.471708	1.01078	-0.523968	-0.00601207	1.91625	2.38105	2.51399	1.93467
TR96702|c0_g1	Transcription factor bHLH25	1.65165	0.551725	-0.291963	0.705395	2.76315	-0.508695	2.15982	1.50285	-1.10461	2.07831	2.74239	-1.77282	-0.132703	-0.187312	0.833813	-0.418187	0.567333	-1.26235	0.654853	-2.91196	-0.0317668	-4.37591	-1.44991	-0.282606	-1.06697	-3.37094	0.0893894	0.402372	0.73564	1.73002
TR96786|c0_g1	Leucine-rich repeat receptor-like tyrosine-protein kinase At2g41820	0.0544618	-0.388073	0.0966102	-0.383742	1.62402	-0.210361	1.11998	0.867278	0.538976	1.80528	2.19313	-0.954503	-0.718048	-0.0673598	0.95709	0.945778	-0.75449	-1.13928	0.771501	-1.14513	-0.671904	-3.43659	-2.63643	-0.868477	0.206975	-2.07084	-0.545581	1.16117	1.62165	2.02691
TR96791|c0_g1	Protein ASPARTIC PROTEASE IN GUARD CELL 2	0.606408	0.881448	1.81745	1.65049	1.15148	-0.36721	-0.898805	-2.10788	-3.01942	-0.529636	-2.25081	-5.1792	0.920445	-1.19883	2.16282	-0.841758	-2.16465	-4.19226	2.9166	1.92593	1.16626	-0.800563	1.25911	1.90616	0.442918	0.221142	-1.72925	2.67058	1.20738	2.37366
TR96923|c0_g2	Serine/threonine-protein kinase Nek1	0.0776881	-0.133564	-0.207564	0.319802	1.36141	-0.541222	0.836535	1.72569	-0.0474071	0.953028	1.55602	-0.743715	-0.887585	0.0591969	0.752961	0.811775	-0.73527	-1.37676	1.08486	-0.783792	-0.732465	-1.87053	-1.90484	-0.507274	-1.07378	-2.03699	-0.475279	1.13101	1.79972	1.58834
TR96937|c3_g1	Probable trehalose-phosphate phosphatase D	0.978306	1.95057	2.49625	-0.348936	1.01682	1.28984	-0.533844	-0.354002	-0.940836	0.455069	-0.269701	-1.47108	1.75038	0.489863	1.4202	0.0635707	-0.0284991	-0.320471	-0.692993	-0.806838	1.05071	-3.7502	-1.80465	-2.12184	-1.51103	-1.66754	-1.22505	1.89506	1.16585	1.82501
TR96995|c2_g2	Uncharacterized protein {ECO:0000313|EMBL:ESR40363.1}	1.20493	-0.0064981	-1.54202	-1.25417	1.57368	0.91774	-0.536566	-0.138605	-1.06004	-0.599657	0.769222	-1.52391	-0.111577	1.42339	1.89699	-2.01078	0.231935	-0.82458	-0.101873	-2.34029	-2.81662	-0.818387	-0.766361	-0.102948	-0.545307	1.06919	1.55506	2.08065	2.63682	1.74059
TR97018|c1_g1	Serine carboxypeptidase-like 45	1.20287	0.00540572	-1.78434	-2.7364	1.68387	0.955751	-1.27366	0.013322	-1.87046	-0.266031	1.0878	-1.80361	0.0760393	1.64627	2.57892	-1.51102	0.200846	-0.734478	-0.462052	-2.61916	-2.06602	-1.52239	-1.49265	0.853382	-0.574335	0.821351	1.39881	2.41568	3.38452	2.39176
TR97065|c1_g1	DNA (cytosine-5)-methyltransferase 1	-0.745333	-0.370653	-1.29104	0.319519	1.21772	-0.454922	1.36861	1.746	0.735349	1.46134	1.84845	-0.556008	0.519083	0.928588	1.62551	0.378539	-6.18828	-1.95562	-0.39386	0.30678	-1.19732	-1.85915	-2.05899	-1.56184	0.264583	-1.32533	0.358618	1.70775	2.43121	2.74069
TR97232|c1_g1	GEM-like protein 5	1.12982	1.94491	1.69258	0.41131	1.17497	0.914316	-0.53764	-0.773551	-2.22809	-0.772611	-1.62508	-2.63647	1.28765	0.49951	2.20394	0.451669	-0.688348	-3.02597	0.402922	0.451761	1.02424	-2.42139	-1.29242	-0.967322	-0.237635	-0.436477	-1.08566	1.81197	1.04329	2.28382
TR97304|c0_g1	Putative uncharacterized protein {ECO:0000313|EMBL:EEF34609.1}	-0.274746	-0.573565	-2.42794	-2.83322	2.21032	0.879814	-1.11325	1.32107	-0.683053	-1.28594	1.1265	-2.00858	-1.10977	2.56535	2.07827	-1.36184	-0.374197	-0.397809	-0.636698	-2.30703	-1.52346	-0.36472	-0.0609906	1.67686	-1.48639	0.339392	2.17607	1.49176	2.84672	2.11107
TR97317|c0_g2	GDSL esterase/lipase 4	1.26282	-0.565863	-2.0769	-1.38885	1.56473	0.724594	-0.130699	0.535279	-0.848195	-0.551161	0.908245	-1.85151	-0.249183	1.78362	1.95792	-1.79744	-0.0712514	-0.880335	-0.544351	-2.4501	-1.95897	-0.109891	-0.0445197	0.984894	-2.06751	0.0892977	1.70675	1.41293	2.42373	2.23191
TR97317|c0_g3	GDSL esterase/lipase 1	1.27927	-0.377338	-2.20173	-1.55762	1.47615	0.934903	-0.223191	0.154701	-0.920055	-0.450684	0.96571	-1.99231	-0.273641	1.78678	2.14536	-1.81667	-0.188859	-0.918079	-0.440607	-2.05555	-1.98816	-0.145258	0.100834	1.14335	-2.11787	0.430428	1.53501	1.51188	2.44051	1.76275
TR97339|c1_g2	Alpha-L-fucosidase 3	2.7	1.05587	0.84888	0.538969	3.73434	-1.06271	2.96786	2.8996	-0.431419	1.74031	3.12808	-5.90065	0.395804	1.54395	0.553851	2.12725	-1.86503	-1.25104	2.69031	-0.960487	0.470905	-5.90065	-2.66799	-2.56437	-1.9558	-5.90065	-5.90065	3.41246	3.27975	2.27327
TR97404|c0_g1	DJ-1 protein homolog E	1.85488	-0.447055	-1.86942	-0.141827	1.92993	-0.485148	0.824342	1.15051	-0.584813	1.09364	1.32863	-1.52841	-0.20119	1.46156	0.754204	-0.763218	-2.00409	-0.533392	-0.170476	-0.849097	0.174512	-2.02032	-1.75738	-0.024255	-1.80126	-0.674809	0.655623	0.939358	1.17883	2.51014
TR97433|c0_g1	Exocyst complex component EXO70B1	0.120481	1.93665	1.02052	-0.156513	1.11276	1.21717	0.132886	-0.954836	-2.98014	-0.0602309	-1.66614	-3.56895	2.56388	0.987593	2.44558	-0.3644	-1.44204	-3.21577	0.104133	0.256805	0.607808	-1.91993	-0.854061	0.0582303	0.656466	-0.890483	0.524651	1.88045	1.11751	1.32992
TR97554|c0_g1	DNA replication licensing factor MCM2	-0.143008	-0.269942	-0.239206	0.410103	1.58884	-0.336204	1.00945	0.873771	-0.0038394	1.39657	1.58506	-1.14108	-0.266786	0.294516	0.230451	0.0848849	-0.296512	-0.523739	0.444203	-0.443755	-0.988596	-1.68709	-1.53129	-1.22128	-0.0183611	-1.0308	-0.665455	0.710177	0.745508	1.43341
TR97572|c0_g1	Glycerol-3-phosphate 2-O-acyltransferase 6	0.711649	0.364658	-2.12751	-2.48785	2.46087	1.25795	-0.685948	1.23457	-0.587525	-0.607007	1.67694	-1.96577	-0.969266	2.06015	2.08852	-1.46002	0.0951082	-0.00363828	-0.525196	-3.00615	-1.41641	-2.03079	-1.96228	0.889102	-1.62234	0.0237139	2.06875	1.83092	2.52731	2.16748
TR97585|c0_g1	Auxin transporter-like protein 5	0.230998	-0.925084	-0.196704	-0.443145	1.52626	-0.110411	0.853452	1.41729	-0.0696995	1.53586	1.50707	-1.2691	-1.26384	0.0628036	0.914733	0.458983	0.0630651	-1.21292	-0.0403238	-0.660192	-0.905249	-1.5253	-1.36965	0.0124998	-0.561535	-2.17603	-0.723067	1.31762	1.68856	1.86306
TR97705|c0_g1	Allene oxide cyclase 2, chloroplastic	2.2721	2.40233	2.28294	1.14638	1.45203	-0.347531	1.92623	-2.6982	-4.53215	1.31977	-2.65125	-4.69324	3.13961	-1.46379	3.80427	0.181859	-0.222861	-5.22949	1.16029	0.36228	0.652274	-2.08534	-0.566451	-0.848164	0.010701	-1.91217	-3.19541	4.14537	2.32256	1.86505
TR97751|c3_g1	Nitrate reductase [NADH] 2	-0.711827	1.09475	-2.38118	-6.43429	1.69396	1.00699	-3.71183	2.49111	-1.5664	0.836236	1.60243	-0.0592532	-2.74499	1.74909	2.95071	-1.23658	0.56458	-1.05578	-2.00133	-0.445608	-1.09801	-2.47082	-0.22679	1.30515	-0.15445	1.00117	2.39986	2.00325	3.12126	2.4786
TR97843|c1_g2	Caffeoylshikimate esterase	0.891472	-1.15526	-1.4901	0.865379	1.13278	-0.18365	1.23614	0.608883	-1.26409	1.17971	0.762836	-0.362203	0.364388	0.327355	0.614901	-1.09816	-1.53224	-1.4098	0.882207	-0.220365	-0.0700643	-3.33647	-1.67006	0.13138	1.17994	-0.802808	0.729834	1.30308	1.31516	1.06983
TR98131|c0_g1	Protein ASPARTIC PROTEASE IN GUARD CELL 2	0.935747	-0.0217189	0.476678	0.0980804	1.1664	0.392979	0.723412	0.54528	-1.15275	1.07106	1.36167	-0.600051	-0.307834	-0.408257	0.561367	0.517576	0.906551	-0.47344	0.158454	-2.28355	-0.0450459	-3.22273	-1.89226	-0.171568	-0.741166	-0.712694	0.13871	0.353281	1.02423	1.60159
TR98147|c0_g1	L-ascorbate oxidase homolog	0.612003	-1.13346	0.54634	0.618344	2.78404	0.461411	1.23667	1.39204	-0.634099	1.92705	2.13882	-1.21906	-1.55063	-0.537883	1.39574	1.45328	-1.06277	-3.65383	1.29285	-0.478482	0.284503	-4.06074	-2.08526	-0.0336421	-1.17015	-4.86405	0.0142729	0.996369	2.60148	2.72885
TR98167|c0_g1	Putative germin-like protein 2-3	0.728916	0.374736	-2.07791	-2.51006	2.20684	0.370582	-1.25202	0.520413	-2.86438	0.0786847	1.56232	-1.67496	-0.138523	1.57415	2.37452	-2.01085	-0.477967	-0.676487	-0.0324919	-1.95376	-1.00414	-1.90269	-1.88843	0.957388	-0.138445	0.429932	1.78569	2.27681	2.86217	2.49998
TR98182|c0_g1	Uncharacterized protein {ECO:0000313|EMBL:ESR62923.1}	-0.0738694	-0.296962	-0.0430211	-0.565305	1.72851	-0.539525	0.654798	1.07919	-0.190225	0.969086	1.29551	-1.63488	-0.617665	0.884593	0.947684	0.827815	-0.184109	-0.606222	0.421205	-1.04185	0.0185331	-1.36524	-1.28273	-1.50817	-0.923975	-1.69606	-1.00806	1.43896	1.27077	2.04121
TR98287|c0_g1	Protein TRANSPARENT TESTA 12	-1.23468	-0.225964	-1.78278	-1.86401	1.06902	0.850916	-1.55343	0.400255	-1.14535	0.188481	1.65345	1.24398	-2.01957	1.34259	1.77837	-2.11871	-0.512403	-0.321444	-2.10122	0.244837	-1.04024	-0.662481	-1.53179	0.792475	1.09454	-0.0983286	1.48277	1.66201	2.32908	2.07961
TR98423|c1_g2	Uncharacterized protein {ECO:0000313|EMBL:ESR51636.1}	-1.32147	1.21838	0.0492435	0.518334	2.43919	-1.17315	1.49635	2.19207	1.69111	1.86672	2.67508	-5.29416	-0.715226	-0.144417	1.64247	0.400716	-5.29416	-5.29416	1.30426	0.0633877	-1.25854	-0.965041	-1.8612	0.0843473	-2.27624	-0.8679	0.0527925	1.9452	2.85202	3.97403
TR98432|c0_g2	Protein RALF-like 34	0.301325	-1.09932	0.42229	-0.149148	2.15323	0.455066	1.33263	1.81357	0.129932	1.42864	1.47592	-3.04236	-1.42513	-0.72341	1.5873	0.665431	-0.148003	-0.948648	0.803985	-1.40379	0.887754	-2.6466	-2.37738	-1.42444	-1.38343	-1.91807	-0.400714	1.68468	1.83422	2.11445
TR98655|c0_g1	Uncharacterized protein {ECO:0000313|EMBL:ESR32677.1}	-1.20716	-0.566707	-1.1314	0.49545	1.85766	-0.436646	1.46026	1.67404	0.534038	1.64005	2.23285	-1.14488	-0.755468	0.368338	1.35403	1.04819	-2.11141	-0.908046	-0.287133	-0.275963	-1.91381	-3.8352	-2.8135	0.419618	-0.575809	-1.76065	-0.0247213	1.27016	2.36952	3.02429
TR98735|c0_g2	Polygalacturonase inhibitor	-2.21757	-0.38886	-2.35662	1.43332	1.00996	-2.19966	0.028259	0.816926	-1.88871	1.04967	0.306946	1.69591	-0.65814	-0.0828157	2.49618	-1.95904	-3.28205	-1.04151	0.492444	0.0833599	1.74487	-1.8463	-0.282049	1.22976	1.52704	-1.39394	0.293011	1.79771	1.34861	2.24327
TR98739|c6_g3	Vesicle-associated membrane protein 722	0.199468	0.692304	1.47673	0.81996	1.20953	1.21043	-0.456656	-0.63047	-1.45816	-0.0503126	-1.41961	-1.73344	0.66649	-0.743114	1.15655	0.347866	-0.512039	-2.40767	1.7119	0.368937	0.702018	-1.16617	-1.00187	-0.729994	-0.361831	-1.0195	-0.767483	1.28781	0.921151	1.68719
TR98741|c0_g1	GATA transcription factor 8	1.2179	0.814295	1.48266	0.354188	1.50934	0.879097	0.542607	0.6414	-0.569824	0.322537	-0.0307966	-2.66559	0.252411	-0.52164	1.59821	0.908687	0.0721345	-1.61068	0.735115	-0.714481	0.128947	-2.77936	-2.27385	-0.542484	-2.17922	-1.31999	-0.618163	1.53345	0.990862	1.84224
TR98771|c1_g1	Abscisic acid 8'-hydroxylase 3	1.43492	-0.293168	-1.70651	-1.76208	1.77937	0.985404	-0.308353	0.388259	-1.18512	-0.751741	0.443662	-2.68899	0.0119317	2.08127	2.69124	-1.48961	-0.374706	-0.369973	-0.226748	-3.79859	-1.63189	-1.04188	-0.84548	0.886849	-1.5781	-0.0217206	1.63561	2.3435	2.97123	2.42143
TR98839|c0_g1	Uncharacterized protein {ECO:0000313|EMBL:ERP51570.1}	0.461112	2.03697	2.71391	-0.131457	2.03612	0.833436	0.196867	-1.49207	-1.57442	0.0654078	-3.03044	-4.13649	0.95447	0.800116	3.2581	-0.288156	-2.15779	-3.87306	-0.2444	1.10078	1.7291	-1.51977	-0.172674	-0.445358	-0.758717	-2.46933	-0.844955	2.56914	1.60648	2.77708
TR98860|c6_g1	Plasma membrane ATPase 1	1.79097	0.770798	-1.31427	-3.30847	2.61415	1.62517	-0.602701	0.994038	-2.35154	1.82213	2.31174	-0.429102	1.72159	2.71627	2.91178	-2.20432	0.745011	-0.211511	-1.37357	-7.53344	-1.08058	-7.53344	-7.53344	1.09592	0.953195	1.01846	2.40658	2.78928	4.18222	3.00708
TR98860|c9_g1	ARM REPEAT PROTEIN INTERACTING WITH ABF2	0.302192	1.64136	1.48228	0.0339931	1.01949	0.515124	-0.456985	-1.35261	-2.21593	-0.334141	-1.45149	-1.60295	1.64588	0.239167	2.04029	-0.131515	-0.84957	-1.88232	0.13076	0.409623	0.862127	-1.15183	-0.584129	-0.370542	-0.588366	-1.11502	-1.13119	1.69743	1.0945	2.10438
TR98938|c0_g1	Dehydration-responsive element-binding protein 1A	1.07042	2.50215	2.11706	-0.476634	1.74174	0.233541	-0.0808865	-2.4205	-4.50319	-0.191964	-3.10847	-1.15951	2.41216	0.575915	2.61099	-0.565319	-1.19513	-5.36071	-0.421839	1.81476	1.36435	-1.5526	0.276378	-0.499176	1.23111	-1.36627	-1.27933	2.38439	1.45491	2.39165
TR98954|c0_g1	Putative phosphate permease AF_1798	0.579011	-1.08472	-1.46018	-1.79389	0.500935	0.56222	-0.74138	-0.393144	-1.40874	-0.766279	0.376037	-1.46832	-0.165221	1.4992	2.6346	-1.35739	0.45715	-1.00157	0.0257669	-1.41398	-1.5689	-0.221879	-0.853707	0.0723863	-0.233019	1.02673	1.64282	1.92542	2.69756	1.93249
TR99001|c5_g1	UDP-glycosyltransferase 74E2	1.15425	0.431751	-0.0454761	0.411351	2.58056	-0.0995031	2.0597	2.07904	-0.647159	2.38169	2.84845	-1.55501	0.126131	-0.393093	1.25969	-0.0855891	0.153887	-1.45101	1.90213	-3.62372	0.426299	-8.4667	-2.57917	0.206786	-0.0662469	-4.21877	-0.0117833	1.56148	1.21384	2.44619
TR99001|c6_g1	UDP-glycosyltransferase 74C1	-0.204507	-1.58947	-2.51368	-0.323606	0.343503	-0.841033	0.0510422	-0.0221661	-0.597272	0.0833731	0.356756	0.696425	-0.800086	0.857934	1.03935	-2.12924	-2.35622	-1.76495	0.317525	0.657557	2.82795	-0.376557	-0.400932	0.467867	1.38617	1.14122	0.330333	1.15289	0.641347	1.56847
TR99001|c7_g1	UDP-glycosyltransferase 74F1	1.03801	0.325165	0.112016	0.714225	2.52365	-1.10887	2.41813	1.99295	-0.442715	2.11611	2.95332	-1.90965	0.104642	0.489221	1.39146	0.308968	-0.0393591	-0.806591	1.72259	-2.38728	0.0281549	-3.63441	-2.50036	-1.28689	-0.240647	-7.88234	-0.141545	0.939436	1.17701	2.0256
TR99001|c7_g2	UDP-glycosyltransferase 74E1	-0.0622104	-1.42407	-2.55996	-0.117086	0.337469	-1.03571	0.017695	0.201671	-0.434371	-0.328273	0.323552	0.827044	-0.767225	0.880838	0.930998	-2.051	-2.53087	-1.18134	0.342231	0.669688	2.85525	-0.825182	-0.434841	0.0926455	1.51044	0.964821	0.943646	0.861003	0.701109	1.29205
TR99001|c7_g3	UDP-glycosyltransferase 74E1	1.37648	-0.115814	-2.30784	-1.53157	2.2257	0.311316	-0.266843	1.20404	-0.738867	-0.277392	1.11995	-2.05543	-0.136626	2.33218	2.31895	-1.45787	-0.671965	-0.771558	0.0596779	-2.86139	-2.08478	-1.28698	-1.22453	0.213969	-1.07623	-0.336927	1.48123	2.06035	2.19357	2.3052
TR99048|c0_g2	(+)-neomenthol dehydrogenase	-0.97275	0.62114	-2.0359	-2.78414	1.82652	2.28659	-2.04718	1.15261	-1.8517	-6.7196	-0.0387134	-0.242247	0.204024	3.17552	3.19538	-1.49078	0.409683	-0.0585349	-1.90198	-2.36205	-1.6069	0.905378	-1.90198	2.00866	-1.25037	0.595096	1.70457	1.75978	4.11115	3.30872
TR99191|c2_g4	NADP-dependent malic enzyme	-0.190223	-0.0992345	-0.423559	2.04409	0.715787	-0.37415	0.651777	-0.333319	0.600577	0.792419	0.396439	-0.392157	-1.65948	-0.998854	-0.779844	-0.710638	-1.16023	-1.79939	2.45553	1.17025	3.54568	-0.569305	-0.52549	-0.583225	-0.809037	0.0755343	-0.454038	-0.565992	-0.52171	0.50179
TR99216|c0_g1	Gibberellin-regulated protein 4	-1.27231	0.694784	-0.139654	-1.09965	3.29459	0.303785	0.623016	3.4178	1.52703	1.65035	2.39983	-0.446066	-0.928026	2.33348	3.10755	-0.431694	-3.96851	-1.8609	0.932783	-1.40382	-1.20989	-3.25782	-2.50673	0.0257285	-1.24355	-4.59632	-1.86991	1.71491	2.05824	2.15097
TR99274|c2_g1	DELLA protein RGL1	1.42595	0.0272824	-1.43411	-1.61849	0.768707	1.16895	-0.471604	-0.202641	-2.34685	0.098282	0.344489	-0.854857	-0.0214988	0.905243	1.95413	-0.944465	0.433922	-0.74202	-0.553963	-2.68332	-1.62888	-2.03396	-1.88333	0.730614	0.0156578	1.75878	1.44959	1.99646	2.79742	1.54452
TR99326|c1_g2	Aquaporin NIP1-1	0.684128	-0.122081	-1.45333	-3.48556	1.94555	1.1023	-0.67634	0.389703	-1.85497	-0.656024	0.727885	-2.16363	0.20919	1.92383	2.85145	-1.91955	0.101939	-0.223971	-0.00533764	-3.45972	-1.14292	-3.02455	-1.38385	0.939496	-0.279866	0.270297	1.58144	2.65541	4.03675	2.4323
TR99338|c0_g1	Uncharacterized protein {ECO:0000313|EMBL:EEE80447.1}	0.892938	1.15182	1.34979	0.539248	0.997272	0.549042	0.488063	-0.267982	-1.15136	0.554424	-0.560257	-2.34564	1.53291	-0.134436	1.4831	0.621236	-0.327435	-1.31696	-0.108429	-0.523978	0.603666	-2.76658	-2.01134	-0.770193	-0.901906	-1.22369	-0.738307	1.62858	1.12812	1.62829
TR99437|c0_g1	65-kDa microtubule-associated protein 4	-0.153908	-0.918251	-0.481634	-0.456331	1.42026	-0.529967	1.19539	1.16479	-0.0707837	0.915579	0.935492	-1.49846	-0.0907844	0.38955	0.654348	-0.238393	-1.60181	-1.31946	0.14981	0.0613529	-0.733969	-0.41372	-1.07145	-0.848486	-1.05433	-0.828198	-0.514576	1.10127	2.0477	2.78895
TR99475|c0_g1	Uncharacterized protein {ECO:0000313|EMBL:ESR61815.1}	0.228976	1.2045	1.58471	-0.0703279	0.495888	0.680015	-0.747405	-0.498862	-0.272801	-0.346913	-0.62821	-0.591684	0.312069	-0.0429714	1.30184	0.682733	0.417677	0.256889	-0.520088	-1.04203	0.483854	-1.99296	-1.11054	-0.975564	-1.16694	-0.325101	-0.978875	1.12515	1.0209	1.51608
TR99631|c0_g2	Indole-3-acetic acid-amido synthetase GH3.17	-0.443328	-0.157239	-0.878166	-1.42733	1.36173	1.08698	-1.81435	1.16293	-0.90746	0.915662	0.723614	1.41002	0.355574	0.073924	2.28692	-1.03097	-2.07185	0.761334	-0.526106	0.485209	-1.248	-5.19286	-5.19286	1.78442	0.890351	-1.85658	1.91566	1.80826	3.14788	2.57664
TR99636|c0_g2	S-norcoclaurine synthase	1.78792	-0.789574	-2.26543	0.554105	-0.217285	-0.266657	1.38509	-1.02233	-1.70134	0.350001	-0.744892	-0.715153	0.862996	0.343354	2.39611	-2.35693	-1.20454	-0.837286	0.952408	-0.566834	0.425272	-0.963462	-1.22685	-0.125433	-0.153362	0.355817	0.98784	1.42475	1.11816	2.21355
TR99678|c0_g1	4-coumarate--CoA ligase-like 5	1.04149	-0.377038	-2.51188	-1.61379	1.24084	0.599223	-0.220208	0.214333	-2.02445	-0.0622652	0.588286	-1.5644	0.0351177	1.43098	2.25676	-1.2313	-0.228105	-1.15952	0.457889	-1.78567	-1.82774	-0.993527	-1.00265	0.464776	0.0278159	0.80232	1.47277	1.9029	2.35619	1.71085
TR99688|c0_g1	Protein TIFY 3B	0.755309	0.0708108	-1.18635	-1.47351	2.22743	1.55676	-0.240118	0.967458	-1.16365	-0.007069	0.870152	-0.911631	0.349706	2.42592	3.14976	-1.75208	-1.28651	-0.208509	-0.27524	-7.5439	-1.66861	-2.99546	-2.94696	0.367193	0.89863	-0.592032	2.42578	2.84928	2.80428	2.53318
TR99817|c0_g1	Probable LRR receptor-like serine/threonine-protein kinase RKF3	0.0403954	2.5586	1.63932	-0.143161	1.47994	0.920807	-0.31519	-0.700992	-1.90908	-0.40499	-1.11955	-2.7743	1.01635	0.31792	1.86971	0.425761	-0.0729224	-2.05001	0.034936	0.542508	0.491767	-2.06605	-1.44986	-0.450446	-0.564092	-0.841765	-0.951412	1.35336	1.36374	1.75871
TR99823|c1_g1	Gb:AAF36750.1, putative isoform 1 {ECO:0000313|EMBL:EOY26289.1}	-0.0196567	-1.74722	-0.320523	-0.43281	2.53288	-0.571067	1.60254	1.81095	-0.510184	2.29376	2.62985	-0.921253	-0.997202	0.233917	1.34134	1.54728	-0.864263	-1.79484	1.34903	-1.49045	0.361029	-3.52216	-5.69208	-1.82419	-0.447956	-1.89507	0.305662	1.75252	2.63973	2.65044
TR99916|c1_g1	Chitinase 1	0.623969	-0.39544	-2.0182	-1.61986	1.51038	-0.616902	0.0065969	0.458185	-1.60218	0.0480549	0.403662	-1.70914	-0.161241	1.63885	1.79695	-1.60512	-0.649519	-0.972431	-0.513584	-1.22995	-1.5686	-0.988036	-0.557204	1.07971	-0.1634	1.03059	1.23949	1.68908	2.81639	2.02889
TR99938|c0_g1	Hyoscyamine 6-dioxygenase	0.642913	-0.662907	-2.36266	-1.34711	1.13613	0.618515	-0.196461	-0.0113303	-1.06733	-0.613906	0.532271	-0.428046	-0.3582	1.43846	2.11061	-2.11968	-1.32247	-0.519696	0.332962	-2.2961	-1.44302	-0.607606	-0.949018	0.976032	0.222489	0.439102	1.97471	1.75509	2.26367	1.86258
TR99965|c0_g1	Long-chain-fatty-acid--AMP ligase FadD26	0.563029	-0.830734	-3.66742	-3.66742	1.04565	0.39768	1.28297	0.440691	-1.67926	0.763876	0.679974	-0.477211	1.17141	2.32408	2.10904	-1.51648	-1.05599	-0.729439	-0.316556	-3.28096	-1.81237	-0.562868	-1.01642	1.34826	-1.58942	0.711813	1.82809	2.25199	2.77406	2.50995
TR99976|c0_g1	Reticulon-like protein B17	-0.258191	-0.717862	-0.999942	-0.1294	1.10666	-1.82134	1.12729	0.599856	0.632172	1.57942	0.583955	0.603015	0.0119913	0.76032	0.7772	-0.158528	-0.767315	-1.47201	0.254279	-0.666239	-0.0208624	-2.88189	-1.39646	-0.506776	0.022254	-1.13729	0.381148	0.419881	1.42762	2.64704
TR99981|c4_g2	Protein STRICTOSIDINE SYNTHASE-LIKE 12 {ECO:0000303|PubMed:10777701}	0.222009	-1.68748	-2.99004	0.2095	1.43398	-1.11034	-0.392312	2.72878	-0.715035	0.873897	2.79864	-0.0973268	-0.444073	0.722187	3.26672	1.95232	-0.0389513	-2.93346	0.164844	2.17774	-5.89693	-2.41151	-5.89693	-0.20484	0.601319	-1.39231	0.861957	3.25459	2.39953	2.54352
TR99995|c0_g1	Probable BOI-related E3 ubiquitin-protein ligase 3	-0.0578566	1.54796	0.846898	0.936244	0.731739	0.145168	0.343601	-0.478266	-0.994743	0.092047	-0.763624	-2.0909	0.504036	-0.0259549	1.6837	0.256989	-1.33834	-1.50447	-0.302926	0.105512	0.356787	-1.01585	-0.996968	-0.408406	-0.770402	-0.538201	-0.763759	1.51124	1.1806	1.80816
subcluster 3
TR100120|c0_g1	Small heat shock protein, chloroplastic	2.23317	-1.23863	2.05541	2.91653	-0.36834	2.0832	0.203341	-1.10765	0.0325988	1.78254	-2.75004	0.487341	0.653351	-1.37348	-1.82064	4.23511	2.71923	1.69003	0.618787	-0.479641	1.35436	-0.56612	-0.434028	-0.994214	-3.53369	0.786063	-1.61139	-2.19157	-2.11261	-3.26904
TR100498|c0_g1	Glucose-1-phosphate adenylyltransferase small subunit, chloroplastic/amyloplastic	0.252509	0.617165	0.44722	1.33382	-0.101658	1.05502	-0.335444	0.374571	0.555318	1.70094	-0.385329	0.098945	-0.862026	-1.12759	-1.62069	1.9501	1.71368	1.50726	0.193713	-0.97675	1.50327	-0.503445	-0.0581971	-0.146392	-0.546979	-0.497044	-0.0253723	-1.90135	-1.94722	-2.26806
TR100772|c0_g1	Thiamine thiazole synthase, chloroplastic {ECO:0000255|HAMAP-Rule:MF_03158}	0.359569	0.30601	-0.173126	0.730815	-0.53508	0.886658	-0.742745	-0.31321	0.301416	1.44491	-0.193927	0.135743	0.190718	-1.46557	-1.68488	1.38124	1.50004	1.13945	-0.257814	-0.365996	0.739709	0.0467053	0.692956	0.472789	1.66192	0.616117	0.203124	-1.94812	-2.04861	-3.0808
TR101635|c1_g1	Leucine-rich repeat serine/threonine-protein kinase 1 {ECO:0000250|UniProtKB:Q38SD2}	-0.779455	1.98044	1.34436	-0.148751	0.0856346	-1.27829	-0.660407	0.876414	1.97444	-1.564	0.180439	-1.12468	0.314565	-0.552972	-1.4214	2.11426	2.12776	0.853323	-2.71657	0.642733	1.7804	0.381322	2.67538	1.45776	-2.23223	-2.1392	-1.97055	0.283428	-0.219092	-2.26508
TR102027|c0_g1	Myosin-2 heavy chain	0.0160039	0.87131	-0.0203825	0.381802	0.372013	0.462568	0.324473	0.376843	0.106983	0.854463	0.642395	-0.0151005	-0.129675	-0.240404	-0.495972	0.827401	0.0639812	1.36489	0.347097	-1.00764	0.637769	-1.16764	-0.828507	0.344858	0.154207	-0.317392	-0.589081	-0.616161	-1.6066	-1.1145
TR102342|c0_g1	4-alpha-glucanotransferase DPE2	0.0210396	0.0358438	-0.0594232	1.10042	-0.303075	0.465998	0.270839	-0.158305	0.728126	0.649483	-0.035481	0.344164	-0.231264	-0.83278	-1.27796	0.59335	0.254323	1.12941	0.280869	-0.429816	0.61792	-0.368711	0.235989	0.236261	0.527092	-0.102775	0.394564	-1.07499	-1.32783	-1.68328
TR102494|c0_g1	Starch synthase 2, chloroplastic/amyloplastic	0.188603	0.617596	0.590269	-0.280903	-0.267106	0.663634	-0.519548	0.0217566	0.339836	0.0463818	-0.0311719	0.0539068	0.00650853	-0.112801	-0.89409	1.23328	1.47192	1.03265	-0.766509	-0.385046	0.187472	-0.566291	0.0877827	-0.18887	-0.470782	0.419285	-0.143169	-0.952727	-0.617138	-0.764735
TR102494|c1_g3	Granule-bound starch synthase 2, chloroplastic/amyloplastic	0.0434653	0.47913	0.241259	0.127746	-0.412541	0.637354	-0.472954	0.113322	0.195454	0.443273	-0.0414388	0.0459552	0.362712	-0.108652	-0.736763	0.876332	1.15878	0.415898	-0.445085	-0.504802	-0.0710957	-0.464172	-0.0246363	0.0282411	-0.222087	0.425308	-0.225721	-0.876033	-0.436036	-0.552212
TR102748|c0_g1	B-box zinc finger protein 22 {ECO:0000303|PubMed:19920209}	0.479999	0.603563	0.386349	0.719248	0.204117	0.497311	0.277315	0.436121	0.809574	1.06484	0.0326576	-0.665914	-0.231181	-0.840179	-0.704769	0.722524	1.00199	0.488269	0.0125399	-0.660216	0.445966	-0.578487	-0.0707245	-0.178014	-0.257827	-0.742547	-0.413968	-1.19292	-0.689557	-0.956078
TR102890|c0_g2	ADP,ATP carrier protein 1, chloroplastic	0.17583	0.874852	0.226434	0.13209	-0.180125	0.305986	0.143075	-0.0140869	0.0733642	0.403815	0.308708	1.00693	-0.355484	-0.299879	-1.1799	0.488527	0.518432	0.902811	-0.099663	-0.0991678	0.492006	-0.210442	0.699999	-0.0240571	-0.0671299	0.000707378	-0.210748	-1.24979	-1.15911	-1.60399
TR102890|c0_g4	Plastidic ATP/ADP-transporter	0.00299198	0.293562	-0.354852	0.201036	-0.276965	-0.00265984	-0.0203703	-0.450222	-0.3041	0.517779	-0.085476	0.801398	-0.321536	-0.727634	-0.790894	0.853293	0.878992	0.433999	0.00672415	0.376198	0.407627	0.341451	1.04917	0.120047	-0.166343	0.469727	-0.346652	-1.09954	-0.613117	-1.19364
TR102941|c0_g1	Cytochrome P450 78A9	0.977884	0.777954	0.952547	0.355209	0.317368	0.726345	1.13843	0.42334	0.88154	0.904721	0.418236	-2.26406	1.67362	-0.155326	0.201681	0.834053	2.30625	-0.617326	0.333827	-2.55391	0.615473	-0.314926	0.930634	0.236651	-3.39449	-1.1466	-0.256443	-1.1896	-1.37732	-1.73577
TR103331|c0_g1	Ferritin-3, chloroplastic	0.0536144	0.493051	0.619736	0.099755	-0.474616	0.668116	-0.109147	0.173378	0.462425	0.436883	-0.375472	-0.421476	-0.00566826	-0.756574	-0.710988	0.652098	1.07243	1.02247	-0.230879	0.0169778	0.431915	-0.16399	0.616707	0.409683	-0.677618	0.183478	-0.268651	-1.03487	-1.07426	-1.1085
TR103526|c1_g2	Protein LIGHT-DEPENDENT SHORT HYPOCOTYLS 10	0.541114	1.00157	0.520844	0.0112082	0.225455	0.334312	0.230418	0.526106	0.309065	0.410748	-0.039101	-0.75973	-0.422582	-0.256513	-0.951863	0.578773	1.22967	0.616281	0.528736	-0.216688	0.377426	-0.213199	0.0939922	0.054965	-1.14123	-0.268902	-0.729174	-0.857281	-0.8899	-0.844519
TR103684|c1_g3	Probable receptor-like protein kinase At5g39020	-1.49995	3.54445	3.36298	-3.50595	0.544266	2.24939	-2.17443	-0.338695	-0.485058	-6.09091	-4.09091	-0.429843	2.73182	1.86445	-0.312174	1.81898	2.15702	3.49349	-1.42415	1.31082	0.9192	0.352035	1.30141	-0.398816	-3.65795	0.494054	0.337033	-1.15074	0.296247	-1.21808
TR103974|c0_g1	Zinc finger CCCH domain-containing protein 20	0.549138	-0.354625	0.455708	0.121224	-0.73844	0.935706	-0.0141716	-0.330714	0.0363984	0.761111	-0.540592	-0.308738	0.605406	-0.497197	-0.709313	0.917293	1.51768	0.504517	-0.494415	-0.0800792	0.0893923	0.416133	0.501261	0.444354	-1.14913	0.646538	-0.295737	-1.66352	-0.298807	-1.02638
TR104212|c0_g1	116 kDa U5 small nuclear ribonucleoprotein component	-0.371897	0.267423	-0.10402	0.372088	-0.493859	0.596618	-0.246781	-0.215707	0.217044	0.602586	-0.414658	0.154185	0.49361	-0.0564451	-0.474614	0.705375	0.768011	0.533285	-0.422873	-0.089761	0.379028	0.184954	0.408211	-0.0500293	-0.306824	0.686936	-0.141639	-1.12473	-0.809583	-1.04593
TR104213|c0_g1	Sulfate transporter 2.1	0.565755	0.763174	-0.160903	-0.166478	-0.0841514	0.434264	-0.0627665	0.32651	0.730987	0.198353	0.200701	-0.174647	0.151511	-1.24627	-1.47157	0.914089	1.38227	0.913483	0.0801322	-0.185101	0.904261	-0.794975	0.0249448	0.203315	-0.942806	-0.399226	0.706922	-1.71297	-0.316194	-0.782614
TR104251|c0_g1	DEAD-box ATP-dependent RNA helicase 3, chloroplastic	0.0875251	0.409787	-0.284548	0.0673005	-0.278017	0.378366	-0.303492	-0.0449229	0.172858	0.615305	-0.102692	0.500413	-0.0818617	-0.554469	-0.756335	0.366888	0.781452	0.55556	-0.328101	0.0155391	0.19735	-0.0136223	0.505874	0.168427	0.471704	0.752489	-0.0434119	-1.27908	-0.875472	-1.10082
TR104617|c2_g1	Carotenoid cleavage dioxygenase 7, chloroplastic	0.488794	1.17706	0.832727	-0.94976	-0.175164	0.405225	-1.1575	0.00439507	0.618267	-0.0906006	0.481533	0.0915983	0.48821	0.119784	-1.76569	1.83652	1.75314	1.00839	-0.799817	0.7684	-0.00791539	-1.00002	-1.25645	-0.537496	0.380063	-1.40222	-0.144307	-0.666211	-0.0728177	-0.428127
TR104738|c1_g2	Polyadenylate-binding protein RBP45	-0.275536	0.699752	-0.135193	0.0469484	-0.309319	0.628284	-0.28848	0.00152195	0.0867693	0.66172	-0.582554	0.334451	0.295639	-0.0920868	-0.456465	0.575592	1.27017	0.176192	-0.279932	-0.181836	0.394193	0.194299	0.718909	0.226574	-0.423987	0.718402	-0.519941	-1.16542	-1.0343	-1.28437
TR104738|c1_g4	Polyadenylate-binding protein RBP45B	-0.232525	0.809419	-0.189738	0.0705622	-0.24601	0.564025	-0.277611	-0.0162854	0.0634008	0.661598	-0.463274	0.406691	0.224364	-0.0348782	-0.488596	0.492372	1.19389	0.175477	-0.297342	-0.203908	0.354515	0.127204	0.783304	0.327813	-0.474344	0.65886	-0.484544	-1.15589	-1.08433	-1.26422
TR105285|c2_g2	.	-0.528287	1.67855	0.928328	-0.518337	0.0662947	0.812487	-1.18279	0.360182	1.72912	0.282629	-0.0870314	-0.827924	0.295096	0.0570084	-0.515366	1.73121	2.20698	0.656976	-0.602025	-0.925793	0.20728	-0.458135	-0.199387	-1.26692	-1.17652	0.149785	-1.26027	-0.036456	-0.366929	-1.20976
TR105602|c1_g3	Phytosulfokine receptor 2	-1.3764	0.00808394	1.74388	0.20856	-2.37918	1.46935	-0.963451	-0.612995	0.282607	0.00808394	-2.20617	-0.847171	0.81346	-1.03405	0.36223	1.58736	1.96156	0.343787	0.391909	1.09586	0.690806	1.61872	0.828611	-0.90414	-0.728882	0.286124	-0.301916	-0.370854	-0.542684	-1.4331
TR105699|c2_g1	Nuclear transcription factor Y subunit A-2	0.788373	0.416914	1.03713	1.71081	0.0598917	1.25873	0.0892359	0.0302452	0.50831	0.189592	-0.826783	-0.862378	0.358801	-0.83626	-0.958448	0.985593	1.37104	0.80077	-0.118418	-0.544338	0.462396	-0.680986	-0.207625	0.305711	-1.34427	0.237003	0.162366	-1.55363	-1.67825	-1.16154
TR105849|c0_g1	Abscisic acid 8'-hydroxylase 4	-0.552739	0.730718	0.278841	-0.331607	-0.84702	-0.0190186	-1.01254	0.3431	1.58739	-0.44574	-0.0115955	-1.60033	1.83036	0.4726	-1.49044	0.920181	1.59651	0.48114	-0.71885	0.795086	0.145755	1.17225	1.44702	0.646124	-2.14654	-0.929313	0.419872	-0.615188	-0.706811	-1.43921
TR106418|c3_g1	Transcription factor bHLH123	-0.289415	1.00708	0.704892	-2.80332	-0.820016	-0.783546	-1.40778	-1.07301	-1.87593	-1.18051	-1.63767	-0.854754	0.807829	0.466027	-0.844472	2.43608	2.23731	2.57569	-0.667565	1.61482	0.934636	0.869043	0.655705	0.125428	-2.04527	0.46143	-0.0915819	1.1578	0.26896	0.0521109
TR106418|c4_g1	Transcription factor bHLH133	-0.352057	0.905668	0.322868	-2.24369	-0.848679	-0.454236	-1.42843	-0.816489	-2.11715	-2.09619	-1.92406	-0.880963	0.688122	0.795828	-0.383001	2.23979	2.13192	2.52661	-0.843264	1.57767	0.784639	1.41548	1.08443	0.505194	-2.29906	0.467898	-0.11828	1.25113	0.41552	-0.307211
TR106477|c2_g2	Probable WRKY transcription factor 12	0.620551	0.830052	1.00533	-0.07353	0.133227	0.92938	-0.256817	0.479708	1.06537	0.293021	-0.658646	-0.0383923	1.24588	0.713222	-1.05454	0.599743	1.42281	0.442524	0.493158	0.331893	0.307378	-0.476793	0.561028	-1.21439	-2.07179	-0.4326	-1.31907	-1.55498	-1.22434	-1.09838
TR106754|c0_g1	Asparagine--tRNA ligase, cytoplasmic 2	0.27768	2.279	0.95835	-0.65577	-0.487519	-0.0239398	-0.855307	-0.263558	-0.354575	-0.0844472	-1.04982	-1.88104	1.9356	1.76885	-1.00291	0.521786	1.20683	1.85192	-1.75566	1.25547	1.06927	0.114765	1.01991	0.197975	-2.55866	-0.891179	-1.37312	0.000697987	-0.213289	-1.00731
TR106946|c0_g2	Flavonoid 3',5'-hydroxylase 1	1.57773	1.74646	0.404047	1.50909	-1.66614	-0.479064	1.49314	-0.333177	1.3467	1.73417	-1.28487	1.45184	1.77342	0.0228188	-2.11745	0.97733	1.03238	-0.00780561	-1.23894	0.0191105	0.790234	0.137648	-0.0359346	-2.22848	0.951916	-0.0296362	-2.6223	0.0288664	-1.34965	-3.60347
TR107022|c1_g1	Uncharacterized protein {ECO:0000313|EMBL:KDO55154.1}	0.282292	2.00582	0.20604	-0.0352516	-2.47986	-0.186347	-1.49646	-0.703809	1.03513	-1.58402	-0.836292	1.17993	0.843502	0.980354	-0.118288	2.39686	1.3433	3.23194	1.77417	0.50081	-0.727048	0.0709665	-0.627087	-1.23974	-0.184591	-0.197222	0.461918	-0.899691	-0.941088	-4.05624
TR107113|c2_g2	Transcription factor DIVARICATA	0.332959	1.1276	0.963893	0.39354	-0.207438	0.919661	-1.09193	0.523798	0.652942	0.474347	0.0316454	-0.248852	0.122065	0.0285137	-1.85933	2.09424	1.8801	2.27247	0.624185	-0.959888	0.862218	-0.751425	-0.401953	-0.5023	-2.84023	-0.377535	-1.19483	-0.764092	-1.04706	-1.05729
TR107133|c0_g1	1,4-alpha-glucan-branching enzyme	-0.0370441	0.288866	0.558894	-0.27432	-0.767933	0.645346	-0.388324	-0.492926	0.123838	-0.0632357	-0.656222	0.0535123	0.388544	-0.00924647	-0.668343	1.47702	1.37208	1.20757	-0.8239	-0.176221	-0.0987009	0.632003	0.582405	-0.465833	-0.444897	0.606293	-0.542539	-0.801369	-0.291646	-0.933676
TR107155|c0_g1	Putative lysine-specific demethylase JMJD5	0.299675	0.314147	0.0390909	0.619027	-0.406443	0.639048	0.127578	-0.133353	0.38668	0.4734	-0.274325	-0.412792	0.381772	-0.262958	-0.395674	0.954896	1.55529	0.322442	0.0379958	-0.483153	0.0302146	0.00829471	-0.176592	-0.345347	-0.470543	-0.13373	-0.186335	-1.01826	-0.54417	-0.945874
TR107281|c0_g10	Alpha-amylase	0.104875	4.50031	0.205165	2.21893	2.64299	-2.88563	-3.07221	0.542354	1.68759	-1.44801	-2.29962	-1.04863	4.24256	2.86484	-2.52789	4.36852	4.09889	-0.12091	-0.0490689	-3.67887	2.55619	-2.34931	2.00357	-2.33041	2.94084	-10.4013	-3.01245	3.83951	-2.32666	-1.26614
TR107334|c0_g1	Ankyrin repeat-containing protein {ECO:0000313|EMBL:EXB38944.1}	-6.55168	0.97736	-6.55168	-6.55168	3.72712	-6.55168	-6.55168	3.50306	2.07439	-6.55168	3.50455	0.625241	-6.55168	3.8277	1.73187	1.41064	0.696248	3.46387	-6.55168	4.52487	2.3528	5.3434	5.4756	4.45654	0.159815	3.58506	3.60276	-6.55168	2.38378	1.53843
TR107476|c1_g1	Tyrosine-sulfated glycopeptide receptor 1	-0.329732	1.05266	0.6484	0.477367	-0.501056	0.320554	-0.562303	1.37675	0.622037	0.0531788	-1.22698	-2.00137	0.921019	1.41811	-0.256873	1.97826	2.22714	1.58109	-0.668652	0.904565	-0.12561	1.85257	2.03826	1.01316	-3.05363	-8.66244	-0.265835	-0.343671	0.391486	-0.87846
TR107668|c1_g2	60S ribosomal protein L8	-0.34453	0.339056	-0.0278426	-0.190044	0.0591169	0.685808	-0.303758	0.0347925	0.149874	0.278171	-0.0820555	0.110888	-1.1246	-0.869259	-0.510854	0.520596	1.30746	0.296338	-0.0787875	0.195371	0.254156	0.56311	0.784911	0.488427	-0.243056	0.762468	-0.43175	-1.10429	-0.656285	-0.86344
TR107921|c0_g1	Leucine-rich repeat receptor-like protein kinase TDR	0.21712	1.05346	0.330389	0.7598	-2.34749	-0.120778	0.806856	-0.62026	-0.754471	1.66458	-3.73452	-0.858607	1.46073	-0.526349	-1.93397	1.72851	2.00621	1.23292	2.32184	1.14839	1.53577	0.406945	0.150006	-0.393689	-0.101482	0.692854	-0.401534	-0.609316	-1.31453	-3.79937
TR107967|c1_g3	Putative receptor-like protein kinase At3g47110	1.67856	2.2224	1.02154	2.13027	-1.90551	0.952468	1.94785	0.351386	-0.91624	1.88649	-1.40301	-4.06347	2.72374	1.87973	-1.31522	1.94434	2.44433	2.22606	-0.530088	0.520006	1.00173	-0.4049	0.258463	-2.7344	-0.751108	-3.7344	-0.0230513	2.06735	-7.6604	-1.81491
TR107967|c1_g4	Probably inactive leucine-rich repeat receptor-like protein kinase At2g25790	1.99197	0.637195	0.704862	1.43362	-0.742999	0.0539705	0.5407	0.380928	0.182683	0.579533	-1.01816	-1.31631	3.03671	1.48284	-2.11444	1.63908	1.36158	1.12659	-0.410246	-1.14701	0.226113	-1.93651	-1.34009	-0.620805	-0.19214	-1.3995	0.393338	0.925752	-1.46645	-2.99281
TR107967|c1_g7	Uncharacterized protein {ECO:0000313|EMBL:ESR59250.1}	1.24753	3.37649	2.79989	-5.89917	1.08269	2.85706	-5.89917	2.73383	2.54419	1.24855	-5.89917	0.912049	2.43354	3.07065	-5.89917	4.38508	5.05859	4.12181	1.42996	2.98195	2.90012	-5.89917	1.74685	2.20727	-5.89917	-5.89917	1.9557	-5.89917	1.99868	-5.89917
TR107976|c0_g1	Retrovirus-related Pol polyprotein from transposon TNT 1-94	0.0995071	0.519381	-0.548167	0.43941	-0.230518	-0.04375	-0.482229	0.733858	2.15461	-0.416092	0.457444	1.89202	-2.31123	-0.567411	-2.18697	0.258384	-0.852493	2.46944	-0.164389	0.316969	1.2571	1.29238	1.20167	1.02777	0.238967	0.245468	1.79873	-2.73392	-2.13201	-3.73392
TR108281|c0_g3	Uncharacterized protein {ECO:0000313|EMBL:KDP38711.1}	1.52178	1.25458	-6.22856	0.665238	-0.882142	-12.8981	0.0614722	0.195268	-1.26693	1.493	-1.18214	0.678347	1.15814	0.423314	1.82414	2.16939	2.95236	0.924322	0.864025	-0.63107	-0.0162325	1.98512	2.30391	1.81395	1.8831	2.71178	0.923664	0.144604	-0.347306	-4.49898
TR114405|c0_g2	Uncharacterized protein {ECO:0000313|EMBL:KGN53990.1}	3.37712	2.58333	-2.96884	1.63379	0.728748	-1.38057	1.29177	0.944578	-0.712172	2.37256	1.3174	1.56752	0.950133	0.697112	-0.871437	0.802652	1.4824	-4.59724	2.15864	1.02701	-1.84013	1.25384	2.32816	-3.81445	-0.995897	1.48657	-4.25723	0.0314843	-3.01228	-3.58459
TR125380|c0_g1	Heat stress transcription factor C-1	0.55141	0.272627	0.608851	0.415947	-0.675257	1.0847	-0.081565	0.0304791	0.66455	1.34235	-0.308835	-0.0756165	0.701041	-0.609084	-0.789843	0.430098	0.962906	0.44022	-1.06069	-0.815036	0.104189	-0.614947	0.0590569	0.0337913	-0.0528173	0.56591	-0.145265	-1.37197	-0.57687	-1.09033
TR126438|c0_g1	.	-0.143503	1.44002	1.97441	1.17515	0.920682	2.10525	-0.865798	0.0580603	1.86291	-0.132754	0.420874	-0.170548	0.524441	-1.03494	-0.339672	2.69032	3.58942	1.99252	-2.57621	-0.73649	1.50398	0.471885	0.0426538	0.0925166	-9.7915	1.27129	-0.605635	-4.37534	-0.917442	-0.44654
TR128115|c0_g1	Probable leucine-rich repeat receptor-like protein kinase At5g49770	-0.45703	0.877324	0.0761819	-0.676355	-1.26822	0.264196	-0.167524	0.249685	0.677009	0.0958408	-1.97614	0.870374	2.12043	0.630686	-0.763975	-0.258698	0.807393	1.12083	-0.304422	0.636117	0.250838	1.45223	1.42676	0.422857	-1.14309	0.371607	0.282032	-1.03274	-1.77835	-2.80583
TR129396|c0_g1	Heterogeneous nuclear ribonucleoprotein A3 homolog 2	-0.352178	1.0236	1.35551	-0.914369	-0.213689	0.412129	-0.359758	1.23836	0.821884	-0.393241	-0.484177	-1.61309	1.27391	1.28982	-0.317268	0.219992	1.65429	-0.0612775	-1.19792	0.363754	-0.241929	1.91999	1.80806	0.783341	-1.7462	0.262466	-2.66789	-0.501323	-1.3802	-1.98262
TR131776|c0_g1	B-box zinc finger protein 32 {ECO:0000303|PubMed:19920209}	1.88768	0.66389	0.871298	-0.965407	-0.146255	1.38297	-1.4519	-0.227158	-0.0232533	-0.320545	-1.08904	-0.227158	-0.309639	0.0399326	-1.20016	1.18718	1.62009	1.25653	-1.12653	-0.2519	-0.0626232	0.681933	1.35277	0.774845	-0.809637	1.35277	0.502897	-1.02075	-1.64916	-2.69366
TR132574|c0_g1	Uncharacterized protein {ECO:0000313|EMBL:ESR37772.1}	-1.92314	1.81406	-0.302616	-1.10398	0.581866	0.480707	-1.55538	1.48769	1.99346	-2.88581	-2.39855	-1.63373	1.77892	2.01662	-0.606342	2.6869	2.84771	1.45392	-0.517235	0.5905	-0.235818	2.62975	3.76261	1.1349	-4.21094	1.05704	-2.21439	-2.27298	-0.211553	-4.24417
TR133478|c0_g1	Glucan endo-1,3-beta-glucosidase, basic isoform	-10.4907	4.06596	-6.24281	-7.90577	2.80396	-6.55527	-6.76827	3.79377	3.08683	-4.57904	-1.32935	-1.17649	-7.68338	1.66608	-1.44034	5.06093	4.1924	4.19852	-1.2869	2.46163	3.07127	3.45245	4.34198	3.84287	3.68398	1.84139	1.25221	3.01557	-0.215539	-0.157913
TR134499|c0_g1	LOB domain-containing protein 39	-0.00169203	1.04225	1.35207	0.15482	0.232616	1.43373	-0.324407	0.573383	0.0611049	0.201452	-0.618829	-1.09263	0.030115	0.108026	-2.2854	2.14965	1.50202	2.59928	-0.0540885	-1.80857	1.46318	-1.98509	-0.892101	-0.0346361	0.351159	-1.12864	-0.296775	-1.32904	-1.07957	-0.323381
TR136492|c0_g1	Nuclear transcription factor Y subunit B-3	0.468	0.957751	1.07202	0.791155	-0.272557	1.07509	-0.615841	0.193191	0.48265	0.819412	-1.05668	-0.739509	0.351367	-0.570602	-0.928269	1.8093	2.08784	1.32767	0.364036	-0.825201	0.0527266	-0.600603	-0.969913	-0.0767489	-0.996208	0.357892	-1.37381	-0.745419	-1.19557	-1.24317
TR136492|c1_g1	Nuclear transcription factor Y subunit B-3	0.830224	1.03092	1.18658	0.290886	-0.259221	0.853851	-0.921013	-0.219132	0.139167	0.484425	-1.20231	0.176799	-0.299046	-0.360856	-1.48288	1.81596	2.55179	1.5285	0.0558696	-0.6693	0.198344	-0.503117	-0.203511	-0.601098	-0.513491	0.494074	-1.43801	-1.00425	-0.268981	-1.69117
TR136678|c0_g1	Protein LIGHT-DEPENDENT SHORT HYPOCOTYLS 10	0.162595	1.48071	0.896714	-0.0811933	-0.0758435	0.605206	-0.470553	0.319887	0.716064	-0.158069	-1.22616	-0.788875	-0.333862	-0.390096	-1.88789	1.43356	1.93077	1.05459	1.04349	0.464972	0.623192	0.750926	1.03965	-0.546595	-1.32248	0.395397	-1.00745	-0.984612	-1.45371	-2.19033
TR137330|c0_g1	Cytokinin hydroxylase	0.146168	0.526312	0.164286	-0.131667	-0.000434554	-0.388893	-0.69821	-0.0406532	-1.52872	0.0259564	-0.167648	0.49122	0.935608	0.950916	-0.190928	1.07145	1.63295	0.587633	-0.590163	-0.271719	0.221648	0.0191675	0.541351	-0.556249	-1.22068	-0.543444	-1.21266	0.220826	-0.0314878	0.0380715
TR137496|c0_g3	.	0.251248	1.60044	1.62377	-0.495974	-0.418556	0.603172	-0.0306529	1.52377	1.77052	0.48519	0.675056	0.140871	0.918918	1.13049	-0.426894	1.58047	1.97853	1.9616	0.850424	-0.207531	0.540976	0.376634	1.63543	1.28363	-2.21377	-8.44259	-8.44259	-0.0196818	-0.326764	0.093854
TR138082|c0_g1	Uncharacterized protein {ECO:0000313|EMBL:EOY00819.1}	-2.73562	-2.73562	-2.73562	-2.73562	-2.73562	-2.73562	-2.73562	-2.73562	-2.73562	2.59351	-2.73562	-2.73562	-2.73562	-2.73562	-2.73562	5.96065	6.53023	5.4413	-2.73562	4.18205	5.56222	6.29533	6.42929	5.3412	-2.73562	6.37656	-2.73562	-2.73562	-2.73562	-2.73562
TR138971|c0_g1	21 kDa seed protein	-0.267114	1.38887	0.100025	-1.81729	2.32277	0.193603	1.44224	2.10866	1.95235	-1.38417	1.63944	-5.57669	-0.85951	1.1357	-2.25613	-0.688057	1.60457	1.27393	-1.09761	1.70505	1.06514	1.66911	2.62331	2.24588	-4.08758	-0.878489	0.0643205	-2.3501	-0.743919	-2.52831
TR138971|c2_g1	21 kDa seed protein	1.05501	-0.219391	1.27815	0.611107	0.901735	0.613498	1.05703	1.00294	0.764031	0.493858	0.0940565	-2.47958	-0.494541	-0.663915	-1.10256	1.42721	1.27547	0.322586	0.203591	0.721442	0.481424	-0.591854	-0.269736	-0.00245026	-1.55601	-0.393167	0.305886	-1.22872	-1.57262	-2.03448
TR138971|c2_g2	21 kDa seed protein	-0.489202	1.27865	0.0117555	-1.92601	2.41427	0.27051	1.35195	2.32574	2.08855	-1.64578	1.66272	-4.56992	-1.11652	1.24783	-2.09672	-0.929103	1.40663	1.22023	-1.56187	1.58472	1.15258	1.49365	2.7996	2.411	-3.54454	-0.85635	0.0908104	-2.79604	-0.747582	-2.53154
TR139286|c0_g1	EG45-like domain containing protein 2	-1.9347	1.30379	1.15723	-1.91503	-0.0202089	-0.528377	-1.98615	1.24896	0.120486	-1.90236	-1.13912	-1.04334	-0.545196	0.820543	-0.71764	1.2504	0.988542	0.690354	0.949315	1.4626	0.461322	2.37637	2.67957	0.567462	-1.41849	-0.389178	-1.41092	-0.206197	-0.510168	-0.409864
TR140300|c0_g1	RNA-binding protein CP29B, chloroplastic {ECO:0000305}	-0.0806408	0.680427	-0.0857809	-0.144677	0.0942078	0.536004	-0.42175	0.180406	0.147054	0.304321	0.0749653	0.554411	-0.650547	-0.530488	-0.797961	0.475759	1.00032	0.382822	-0.460215	-0.0880878	0.294542	0.12107	0.631546	0.320432	-0.194861	0.675476	-0.165165	-1.45033	-0.657571	-0.745688
TR140362|c0_g1	SnoaL-like polyketide cyclase {ECO:0000313|EMBL:EGJ32420.1}	0.135935	0.565385	0.256159	0.819809	0.12361	0.752606	0.128682	-0.210996	-0.174653	0.831941	-0.89389	-0.430735	0.286852	-0.323198	-1.13211	1.15196	2.11572	0.651993	-0.864647	-0.983531	0.305235	-0.202396	-0.408709	-0.387849	-0.198074	0.606242	-0.150503	-1.24567	-0.290711	-0.834464
TR141637|c0_g1	Alpha-glucan phosphorylase, H isozyme	0.156783	0.106115	0.504439	0.0750413	-0.500023	0.545539	-0.34561	-0.287917	0.364471	0.307995	0.231351	-0.35534	-0.308221	-1.06993	-1.54515	1.58739	1.49406	1.75143	0.221925	-0.220029	0.584148	-0.760244	-0.3907	-0.377474	-0.364675	0.32732	-0.103356	-1.07106	-0.0543691	-0.503906
TR141737|c0_g1	Uncharacterized protein {ECO:0000313|EMBL:KDO87084.1}	-0.762032	0.0453484	0.449421	0.245299	-0.818412	1.10743	-0.603133	-0.309984	0.353675	0.325462	-1.16887	0.187217	-0.0460756	-0.779813	-0.263293	0.909903	0.896774	0.752533	-0.168405	0.239018	0.935484	0.62239	0.467368	0.165395	0.163369	0.944627	-0.282115	-1.01374	-1.16169	-1.43316
TR141740|c0_g1	Sel1 repeat protein {ECO:0000313|EMBL:AFN44976.1}	0.266865	-0.0491992	0.976671	0.984309	-0.541521	1.65187	-1.33324	-0.51859	0.0461229	1.12774	-1.2465	0.156311	0.848229	-0.370548	-1.66524	2.78735	1.99704	2.71555	-0.231918	-0.63389	1.29334	-0.104423	0.483424	-0.68995	-0.9897	-0.385359	-0.43911	-1.745	-1.06533	-3.32533
TR142016|c0_g1	Serine carboxypeptidase-like 40	1.36757	2.84617	1.94784	-0.661499	-0.166458	0.364946	-0.852858	0.4798	-0.0189638	-0.930548	-0.204525	-2.90927	1.61598	1.01107	-1.69183	1.24015	2.37752	1.5919	0.155805	0.253401	0.725398	-0.472315	0.336785	-0.226239	-3.50137	-1.54381	-1.0072	-1.09654	-0.101911	-0.928999
TR142497|c0_g1	Vacuolar cation/proton exchanger 3	4.33223	-1.79856	3.01632	5.31782	1.08468	0.640741	4.64236	0.592922	-0.901081	2.16948	-1.33274	-6.83418	2.39223	-3.4979	-2.43501	3.81534	3.02768	-0.976201	3.95143	1.36107	1.45445	1.96348	-1.60152	-3.20191	-4.66426	-1.97123	-2.5562	-1.66827	0.511002	-6.83418
TR142561|c1_g1	Adagio protein 3	-0.22491	0.260401	0.191733	0.213044	-0.252048	0.645848	-0.0418244	0.180707	0.341543	0.757983	0.0536678	0.292773	0.146345	-0.851515	-1.07699	0.60565	1.05289	0.391251	-0.207657	-0.029613	0.236058	0.142915	0.503923	0.280546	0.176128	0.492267	-0.400844	-1.55484	-1.00496	-1.32048
TR143014|c0_g1	2-methylene-furan-3-one reductase	1.69492	1.40657	0.550786	0.579791	-0.356066	0.857461	-1.89102	-0.179411	0.491931	0.298689	-1.09111	-0.235749	0.559702	-0.283888	-1.54023	3.11634	2.21719	2.52567	-0.763606	0.312943	0.30492	0.277228	-0.516769	-0.104643	-1.37762	1.50233	-1.03819	-2.33711	-2.68669	-2.29438
TR143223|c0_g2	18.1 kDa class I heat shock protein	0.413002	-0.00958416	1.04813	1.37375	0.524499	1.10452	-1.51705	-0.571509	-0.0458371	0.572565	-1.15443	0.0490607	0.00156916	-1.07302	-0.748671	2.348	2.14401	0.387826	0.302663	-0.84158	1.14408	-0.851705	-0.962666	-0.996786	-1.98886	0.735981	-0.933788	-0.781339	0.596555	-0.269388
TR143223|c0_g4	17.8 kDa class I heat shock protein	0.304164	-0.322498	0.328643	1.49484	-1.59028	0.716541	-0.695097	-0.662587	0.335966	2.06116	-2.44492	1.24514	1.04935	-0.364976	-0.337428	0.712492	0.160106	0.604594	0.202336	-0.0543664	1.27498	-1.82525	0.234921	0.783045	1.63235	1.23931	0.59591	-0.77599	-3.00677	-2.89567
TR143823|c0_g1	Heat shock 70 kDa protein	-1.24619	-0.158678	0.852693	0.46215	-0.70063	1.46657	-0.296862	-1.40911	0.122137	0.750614	-0.969742	0.585161	0.685844	-0.599307	0.828448	1.6797	1.5597	-0.227166	-0.118002	-0.87457	-0.013258	0.135591	0.530566	-1.23348	-0.86082	1.13526	0.141458	-0.584704	-0.404829	-1.23855
TR144136|c0_g1	Alpha-1,4 glucan phosphorylase L isozyme, chloroplastic/amyloplastic	0.592953	0.778418	1.41011	1.30518	0.236603	1.67951	-0.603839	0.568017	1.15344	0.826859	-0.52308	-0.267079	0.402417	-0.531616	-1.72806	2.79784	1.76301	1.66124	0.439694	-1.07492	1.25587	-2.03608	-1.95604	-1.16456	-1.59765	-1.02621	-0.657068	-1.4649	-0.821404	-1.41866
TR144161|c1_g2	Probable LRR receptor-like serine/threonine-protein kinase At3g47570	0.178098	0.231362	0.748423	-0.042534	-0.141806	0.0374551	-0.662612	0.977309	0.147834	-1.75131	-0.687434	-1.97961	2.00021	1.84135	-1.50176	1.34619	1.12651	0.989474	-0.721865	1.36417	-0.206263	1.33797	1.56945	0.56002	-2.63078	0.706207	-0.040756	-1.19086	-1.42626	-2.17818
TR144543|c0_g1	Pentatricopeptide repeat-containing protein At3g56030	0.0238497	0.730141	0.245574	0.246175	-0.16233	0.393883	-0.275459	-0.0460954	-0.329995	0.327992	-0.454766	-0.376146	-0.128153	-0.240776	-0.235728	0.850252	1.00904	1.04509	0.410969	0.107649	0.28044	-0.163128	0.0974644	-0.138845	0.244972	0.320967	-0.904982	-0.977554	-0.680365	-1.22014
TR145243|c2_g1	Clathrin light chain 1	0.208718	0.227734	0.183021	0.650257	-0.245366	0.59213	-0.177409	0.0956365	0.273118	0.989412	-0.38585	-0.335241	0.705871	0.0556554	-0.634259	1.07437	1.422	0.218244	-0.198046	-0.990049	0.361019	-0.460185	0.0890224	-0.00149906	-0.591798	-0.0751688	-0.445945	-0.850433	-0.803802	-0.951161
TR145437|c2_g1	Regulatory protein NPR5	0.774343	1.16205	0.51392	0.000305563	0.0133387	0.541173	-0.655837	0.420125	0.56036	0.381909	0.0816319	0.368117	-0.271569	-0.135188	-1.97249	1.25504	0.992621	1.23306	-0.110151	0.366136	0.770978	-0.3672	0.421556	-0.430357	-1.07104	-0.0513815	-0.730712	-1.29254	-0.874962	-1.89324
TR145561|c4_g2	Basic leucine zipper 43	0.334732	0.425202	1.02257	0.0687325	0.359696	0.720919	-1.06497	-0.218529	0.377438	0.186404	0.0555705	-0.597915	0.435185	-0.0490123	-1.05104	1.26394	1.59311	1.70568	0.201272	-0.13884	1.1891	-1.87218	-1.10874	-0.557352	-1.18278	0.13228	-0.598443	-0.788419	-0.580371	-0.26322
TR145595|c0_g1	Probable E3 ubiquitin-protein ligase XERICO	0.241234	0.938741	-0.0739981	-0.0926011	0.424047	0.452641	0.00699807	0.322511	0.509449	0.720393	0.202041	-0.157861	-0.756093	-0.694923	-1.26521	0.788905	1.45487	0.76863	0.112174	-0.427389	0.0207966	-0.083309	0.24095	0.0027528	0.0844247	0.230096	-0.162059	-1.48152	-0.919616	-1.40707
TR145799|c1_g1	LRR receptor-like serine/threonine-protein kinase EFR	0.0730907	1.32451	0.942255	-0.996016	0.179878	0.166954	-1.13937	1.31511	0.925372	-1.52489	-0.111987	-1.13789	1.58679	1.59396	-1.67927	1.10644	1.37965	0.93147	-0.546997	1.55513	-0.0447403	1.40193	1.70744	0.384978	-2.76565	0.326558	-0.385267	-1.64636	-2.04585	-2.87723
TR146070|c1_g1	Probable WRKY transcription factor 13	0.602892	0.696126	0.849934	0.153583	0.920682	0.774515	0.198683	1.08943	1.03261	0.54129	0.0652853	-0.747562	-0.491441	-0.557171	-1.29132	0.657709	0.771888	0.561388	1.1932	-0.0520884	0.133873	-0.661958	-0.123607	-0.0459572	-1.50724	-0.98942	-1.2257	-0.938969	-0.957333	-0.653318
TR146200|c0_g6	Uncharacterized protein {ECO:0000313|EMBL:ESR35395.1}	-7.29486	2.14767	-7.29486	-7.29486	2.88256	-7.29486	-7.29486	3.64355	1.56654	0.35476	3.45233	1.44695	-7.29486	3.30012	1.42795	2.86186	3.15026	0.524047	1.70937	1.93541	2.93745	0.322061	0.753904	-7.29486	0.608424	1.50183	2.5812	3.91594	3.80522	4.23458
TR146659|c2_g2	Oligouridylate-binding protein 1	0.0513845	0.640931	0.0676206	0.234746	-0.0542956	0.746712	-0.0671979	0.0389975	0.323995	0.506868	0.123748	0.398424	0.335966	0.112547	-0.649175	0.620213	0.977449	0.594193	-0.546913	-0.289094	0.242908	0.268157	0.554867	0.0554314	-2.39938	0.603747	-0.343348	-1.79502	-0.751894	-0.602592
TR146878|c2_g2	GRF1-interacting factor 1	0.0494503	0.670546	0.960067	-0.11964	0.0687286	0.870999	-0.196095	0.161219	0.49984	0.621429	-0.15646	-0.340899	-0.424557	-0.316085	-0.312317	1.4241	1.67531	0.974082	-0.157722	-1.18305	0.732249	-1.04624	-0.642662	0.0814647	-1.62267	-0.145199	-0.629161	-0.420495	-0.147032	-0.929192
TR146903|c0_g2	Thermospermine synthase ACAULIS5	-0.476441	-0.242679	0.77501	-0.571976	-0.307523	-0.62659	0.166836	0.612521	1.06418	-0.236639	-0.0448911	-1.09332	1.17918	0.572539	-0.635267	1.00942	0.995622	0.672212	-0.850519	1.02794	0.259542	-0.506665	-0.274369	-0.48281	-1.09072	-0.911185	-0.596628	-0.200221	0.482435	0.330999
TR147177|c0_g1	Probable LRR receptor-like serine/threonine-protein kinase At3g47570	-0.865913	0.591828	0.895537	-0.157659	-1.7382	0.577853	-1.24806	0.0716684	0.283834	-1.38536	-0.722851	-1.37528	2.10855	1.24846	-1.04311	1.81754	1.49944	2.6167	0.711746	0.42611	0.402589	0.275277	0.156709	0.0681603	-0.76957	0.212207	-0.542609	-0.428169	-0.805589	-2.88183
TR147276|c1_g1	Scarecrow-like protein 15	-0.0896864	0.748899	0.447492	-0.267077	-0.173353	0.976932	-0.466586	0.313532	0.262578	0.334894	-0.433766	0.208378	0.118312	0.214902	-0.965196	0.835982	1.38162	1.02211	-0.330563	-0.63481	0.63093	0.0829545	0.380301	0.36041	-0.869164	0.209556	-0.36031	-1.0239	-1.07143	-1.84393
TR147937|c2_g1	Transcription factor DIVARICATA	0.220367	1.02625	1.08899	0.219387	0.0574111	0.650886	-0.706204	0.405086	0.762151	0.418395	-0.207967	-0.506665	0.350439	-0.00617053	-1.18766	1.79209	1.8901	2.27213	0.497926	-1.31591	1.21644	-0.216126	-0.627041	-0.845324	-3.06749	-0.148941	-1.04375	-0.751958	-0.964339	-1.2725
TR148823|c0_g6	DnaJ protein homolog 2	-9.85388	3.14962	-9.85388	-9.85388	2.30154	-9.85388	-3.541	2.88149	2.01421	-0.399375	2.81987	2.63107	-2.44279	1.91033	0.967336	3.45345	3.77855	2.9359	3.05734	2.77809	1.47597	2.79991	2.33749	1.58969	0.163485	2.76373	0.885985	0.533814	1.70535	-3.13552
TR148976|c4_g1	Putative uncharacterized protein {ECO:0000313|EMBL:EEF34400.1}	-0.0361132	1.32246	-0.423725	-0.641854	0.234154	-0.754792	-0.72208	-0.34792	-0.510811	-0.647364	-0.796033	-0.866828	2.16734	1.34752	-0.207612	0.646424	1.50098	1.48409	-0.6611	0.117299	0.204874	-0.532459	0.288426	-0.167619	-1.08992	-0.049791	-0.162955	-0.0777796	-0.313929	-0.302892
TR148986|c2_g3	Integral membrane protein {ECO:0000313|EMBL:ENO12938.1}	0.214946	0.927782	0.453323	0.270926	0.450122	0.960007	-0.69392	0.321736	0.513696	0.267629	-0.00118979	-0.144773	-0.585483	-0.282034	-1.4268	0.92503	1.63982	1.06146	-0.854211	-0.356232	0.715548	-0.602681	-0.0312863	0.0310721	-0.926427	0.352643	-0.0258274	-1.70076	-0.665217	-0.8089
TR149000|c1_g2	Transposon Ty3-G Gag-Pol polyprotein	1.1007	-0.609116	1.2789	1.89177	0.501179	1.21646	2.00126	1.55446	2.74266	1.00343	-0.344554	-0.650457	0.600117	-0.422981	-1.48613	-0.00391904	1.28385	0.198239	-0.997237	0.0219685	1.40407	1.5396	1.12326	-0.7391	-1.33189	-0.113826	0.363109	-2.85272	-5.21874	-5.05435
TR149219|c2_g1	Protein LIGHT-DEPENDENT SHORT HYPOCOTYLS 3	0.826296	1.15259	1.22194	0.140472	0.21717	0.624023	0.115843	0.624674	0.453514	0.0827468	0.00216333	-1.47826	0.529464	0.272319	-1.04821	0.361285	1.30624	0.179947	0.593865	-0.508411	0.272571	-0.167891	0.0962526	-0.247056	-1.28946	-0.455961	-1.51304	-0.414068	-0.800898	-1.15012
TR149440|c5_g2	Probable acyl-activating enzyme 18, peroxisomal	1.05418	0.661534	0.747358	1.37603	0.742754	0.446749	0.446235	-0.0899316	0.0728417	0.671434	0.474681	-1.03457	-0.358651	-0.503676	-0.95844	1.45368	1.25269	-0.547908	-0.555517	-0.271908	-0.316811	-0.389193	-0.938944	-1.64154	-0.582574	-0.20521	-1.04033	-0.359191	0.515393	-0.121176
TR150086|c0_g1	Probably inactive leucine-rich repeat receptor-like protein kinase At3g28040	0.724078	0.610147	0.135944	-0.138295	0.590914	-0.125187	-0.789784	0.261021	-0.490789	-0.456524	0.299807	-0.0274462	-0.419049	-0.260164	-0.436147	1.34701	1.49097	2.15269	0.474112	-1.30843	-0.380575	-1.16739	-1.43615	-1.64011	1.04646	0.129122	0.2333	-0.227404	0.539366	-0.73151
TR150273|c0_g1	Protein DJ-1 homolog D	-0.579894	0.461416	0.0335004	-0.271193	-0.597448	0.981098	-0.654767	-0.299919	-0.0820085	0.584085	-0.664214	-0.666242	0.301062	-0.233025	-0.601085	1.61756	2.02146	0.184659	0.0319898	-0.154867	0.689994	0.832491	0.985517	0.124439	-0.957307	0.880604	-1.0177	-1.09852	-0.731376	-1.12032
TR150625|c1_g1	Uncharacterized protein At1g15400	-4.12107	8.00176	-4.12107	7.734	8.61121	-4.12107	8.21363	-4.12107	-4.12107	8.51816	-4.12107	-4.12107	-4.12107	-4.12107	-4.12107	8.3378	8.0695	7.12716	-4.12107	8.92623	-4.12107	-4.12107	8.88186	-4.12107	-4.12107	-4.12107	-4.12107	-4.12107	-4.12107	-4.12107
TR150872|c0_g1	Short-chain type dehydrogenase/reductase	0.158196	0.166164	-0.00041899	-0.129659	-0.625871	-0.20592	0.0650291	-0.370122	-0.130109	0.493704	-0.744261	-0.881811	0.551373	0.137272	0.0445612	1.35318	1.68031	0.177609	-0.474312	-0.0402027	0.0274371	0.77969	1.13727	0.126883	-0.987715	0.985241	-1.28577	-1.02575	0.163349	-1.14535
TR151004|c0_g1	Phosphoglucomutase, chloroplastic	-0.368071	0.372382	-0.267542	-0.00952778	-0.291632	0.0395243	-0.243029	0.101301	0.309396	-0.153107	-0.299266	1.27145	0.183937	-0.0451492	-0.813631	0.353263	0.449678	0.885032	-0.320687	0.213532	0.310511	0.458328	0.801273	0.00451749	0.270142	0.252927	-0.0955315	-1.53873	-0.918719	-0.912572
TR151427|c3_g1	Rhodanese-like domain-containing protein 4, chloroplastic	1.21131	0.603696	0.104961	1.09222	-0.914447	0.789546	0.0330399	-0.131716	0.33729	1.02771	-1.31856	-0.834818	1.09492	-0.413417	-1.16561	1.07107	1.71716	0.854488	-0.769162	-0.922383	0.529363	-0.0548719	0.0624915	-0.426937	0.68854	0.537523	-0.0525565	-0.437205	-1.47976	-2.83388
TR151475|c2_g1	Uncharacterized protein {ECO:0000313|EMBL:KDO71968.1}	-0.376338	0.267808	-0.00177486	-0.949001	-0.223064	0.748884	-0.828885	0.302653	0.241719	-0.495006	-1.60604	-0.42689	0.461096	0.18391	-0.658751	2.68748	2.47271	2.04246	-0.199537	-1.50396	1.53276	0.742963	0.809496	-0.100984	-2.35243	0.266448	-0.514293	-0.798591	-0.565305	-1.15954
TR151723|c0_g1	Plant intracellular Ras-group-related LRR protein 6	-0.114128	2.29484	0.640263	-1.01549	1.10723	-0.378194	-1.25597	0.72225	-0.0339015	-0.827906	-0.189268	-0.78131	0.143051	1.36495	-1.38191	0.714722	1.63812	0.307597	-0.101806	0.300652	-0.597082	1.14391	0.422956	0.24063	0.21869	-0.413291	-0.709439	-1.02709	-0.924063	-1.50903
TR151945|c3_g2	Metalloendoproteinase 1	0.0548128	1.21299	1.25335	0.186956	0.264063	0.243879	-0.561089	1.33305	0.372229	-0.846348	-0.613289	-2.10943	1.09443	0.461064	-2.8458	2.23456	2.3432	-0.220628	0.0289567	0.889511	1.24464	0.639661	0.501483	-1.4257	-0.8892	-2.18775	-0.592369	0.440082	-0.822303	-1.68501
TR152032|c1_g2	BEL1-like homeodomain protein 8	1.04199	0.934477	1.63183	0.277595	-0.214191	0.53149	-0.95347	-0.454022	0.185999	0.162278	-1.52292	-0.263558	0.367955	-0.95347	-0.883248	1.68492	1.57993	1.46169	1.71934	0.0734505	1.21673	-0.0953328	0.548468	-1.13959	-1.51473	-0.430718	-1.01358	-0.521424	-1.57849	-1.87942
TR152118|c1_g1	Cyclic nucleotide-gated ion channel 1	1.63848	-0.0396131	1.55029	2.82307	-3.60056	0.396843	2.31788	-0.163512	0.216309	-0.568653	-3.31315	-2.82449	3.33974	0.861381	-2.40274	-0.570345	1.72631	0.801598	2.75744	2.7798	1.16707	2.96599	2.15407	0.197213	-3.85716	-0.476425	-1.63555	-2.08162	-1.03727	-5.1224
TR152202|c0_g1	Cell division control protein 48 homolog A	-0.151912	0.882641	-0.299414	0.278393	-0.382444	0.423144	-0.0100331	0.171525	-0.0795842	0.495375	-0.83532	0.174307	0.604011	0.153176	-0.838388	0.161345	0.923766	0.596425	-1.30743	-0.439429	0.273027	0.557276	1.24617	0.801291	-0.736833	1.01165	0.179394	-1.42622	-1.04628	-1.37962
TR152472|c1_g1	LIM domain-containing protein WLIM1 {ECO:0000305}	-0.466548	0.0918835	0.0081659	0.0570257	-0.109633	0.545552	-0.211089	0.473727	0.419914	0.203344	-0.303334	0.138361	-0.726855	-0.778857	-0.55626	0.403072	0.767067	0.693142	0.122676	-0.0161107	0.792096	0.589379	0.811903	0.598854	-0.473641	0.561121	-0.106514	-1.50793	-1.21952	-0.800989
TR152472|c1_g2	LIM domain-containing protein WLIM1 {ECO:0000305}	-0.424702	0.162295	0.0146513	-0.159961	-0.222892	0.573218	-0.273751	0.128464	0.186457	0.303105	-0.149796	0.187391	-0.459613	-0.737734	-0.435868	0.686467	0.800898	0.881539	0.181896	-0.100602	0.798804	0.514663	0.782765	0.705057	-0.471862	0.628666	-0.452979	-1.4405	-1.25153	-0.954546
TR152810|c1_g2	.	0.717308	1.61493	1.22592	1.26648	-0.313514	0.448837	0.126335	0.171062	1.0893	0.666766	-0.208825	-0.219946	0.0914669	-0.421204	-1.14956	0.637442	1.1025	0.527799	-0.18516	-0.785397	0.376705	0.0803519	-0.339867	-0.809424	-1.37052	-0.416768	-0.374576	-1.15365	-1.27598	-1.11881
TR153050|c0_g1	Factor of DNA methylation 4 {ECO:0000303|PubMed:22302148}	0.890975	-0.134539	-0.594622	2.21307	-0.835702	0.78058	1.69202	-0.705399	0.339438	1.76035	-3.63088	-0.392953	2.31497	0.150596	0.449652	1.1143	0.312958	1.38696	1.67711	-1.53767	0.822006	-0.100242	0.629361	-0.305043	-0.911982	0.571319	-1.453	-0.950161	-2.96757	-2.5859
TR153291|c1_g2	Protein DJ-1 homolog B	0.132401	0.304698	-0.0259713	0.459689	-0.157047	0.840927	0.241762	0.181424	0.224905	0.977835	-0.481585	-0.478426	-0.077332	-0.429052	-0.426632	0.789765	1.14142	0.326194	0.170234	-0.617197	0.420938	-0.0758186	0.358314	0.60369	-0.555948	0.0773013	-0.44867	-1.15275	-1.17534	-1.14972
TR153331|c1_g1	.	0.757412	1.51373	1.23057	0.501912	-0.44909	0.538623	0.370592	0.741195	0.95411	0.502176	-0.573602	-0.869235	-0.352957	-0.178429	-0.960027	0.687486	1.80071	1.59274	-0.239279	-0.183085	1.17741	0.500329	1.01801	-0.342029	-3.49361	-0.307884	-1.89748	-0.437918	-1.39408	-2.20832
TR153454|c4_g2	Uncharacterized protein {ECO:0000313|EMBL:ESR34669.1}	0.596034	0.546339	0.827385	1.27348	-0.406403	1.10009	-0.170752	-0.0945117	0.212527	-0.314668	-0.896678	-0.866722	0.0509507	-0.560561	-0.622111	1.10133	1.52625	1.12127	-0.182864	-0.746489	0.501171	-0.437799	-0.138345	0.652012	-0.845054	0.390062	0.28061	-1.54037	-1.01248	-1.3437
TR153651|c0_g2	Cyclic nucleotide-gated ion channel 1	-5.23484	4.19033	-8.58534	-8.58534	2.02384	-8.58534	-6.07438	3.35001	0.570744	-8.58534	-0.66946	3.44567	-8.58534	2.40043	0.973464	0.774411	1.76626	-1.85878	3.29834	2.69815	2.12323	3.2173	5.77166	5.24278	2.82532	2.84286	1.72459	1.88542	2.91451	2.72482
TR153679|c3_g1	Uncharacterized protein {ECO:0000313|EMBL:ERP52733.1}	-0.234259	0.367058	0.0735288	0.639692	-0.191075	0.911048	0.00938005	0.123589	0.860679	0.998349	0.140977	0.806446	-1.03954	-1.72621	-1.9345	0.523158	1.16569	0.322507	0.00319604	0.142443	0.47077	0.847122	1.07053	0.480438	1.2557	0.78409	0.352937	-2.42429	-2.07298	-2.72649
TR153898|c2_g2	Probable leucine-rich repeat receptor-like protein kinase At5g49770	-0.287608	0.683568	0.0106301	-0.338397	-1.77864	0.081827	-0.0807368	0.130342	0.470897	0.328831	-1.8332	0.834618	2.23114	0.709927	-1.25566	-0.0478538	0.781512	0.851192	-0.350905	0.518981	0.27168	1.31163	1.27089	0.0282523	-0.369337	0.168119	0.376554	-0.8746	-1.70889	-2.13476
TR154201|c0_g1	Pentatricopeptide repeat-containing protein At2g15690	-0.317175	0.660189	0.208659	-0.258797	0.0156426	0.552428	-0.500786	0.208175	0.221891	0.260033	0.0378946	0.353008	-0.400699	-0.265459	-0.540609	0.672148	0.914525	0.789858	-0.518409	-0.216572	0.482605	-0.052032	0.268895	0.293729	-0.638987	0.41191	-0.245829	-1.10352	-0.759196	-0.533522
TR154315|c0_g1	Two-component response regulator-like APRR5	0.519508	0.578005	-0.0301827	0.619255	-0.549557	0.665516	-0.128241	-0.242802	0.262269	1.46089	-0.309633	0.346683	0.65468	-0.513827	-1.40791	0.428387	0.849914	0.623335	0.312467	-0.394292	0.499238	-0.49642	0.035144	0.312071	0.570379	0.320666	0.237175	-1.63828	-1.45836	-2.12608
TR154582|c0_g1	Probable LRR receptor-like serine/threonine-protein kinase At3g47570	-0.10749	0.112531	0.631999	0.0937027	-1.58536	0.509763	-1.15335	0.228155	0.536574	-0.277477	-1.4648	-1.39404	2.18647	0.905573	-1.20947	1.91894	1.73661	2.59058	0.140181	0.346326	0.349697	-0.144183	-0.254906	0.205879	-0.866717	0.0840511	-0.329277	-0.397061	-1.04601	-2.3469
TR154718|c0_g1	Two-component response regulator-like PRR95	-0.102998	0.278823	0.0701167	0.125307	-0.4392	0.888471	-0.315592	0.0884312	0.576555	0.610193	-0.0213883	0.61078	-0.691044	-1.00517	-1.04148	0.589912	0.710079	0.450822	-0.196817	-0.197309	0.111508	0.0898615	0.679228	0.4783	0.725803	1.07934	0.508176	-1.49188	-1.31113	-1.8577
TR154805|c1_g1	Transcription factor MYB108	0.440314	-0.113855	1.0715	2.28704	-0.281658	1.49841	0.0183898	0.042419	0.681718	1.28997	0.42339	0.729529	0.591423	-1.0883	-1.71801	0.840142	1.03547	0.049054	0.517447	-0.0536769	0.134593	-3.25451	-1.46467	-0.30412	1.35425	0.581445	-0.0328729	-2.91512	-0.840666	-1.51904
TR154942|c0_g1	Uncharacterized protein {ECO:0000313|EMBL:ESR42470.1}	0.34783	1.18253	2.28833	-1.07104	1.55264	2.29088	-1.23887	2.39822	2.02396	-2.1941	1.32476	-2.12801	-1.46917	-0.179279	-3.04937	1.53447	2.67767	-1.45707	2.08744	2.81693	0.409283	1.34949	0.91169	0.630748	-3.07388	-1.14291	-2.10838	-1.99935	-1.36991	-3.34552
TR155341|c1_g1	Uncharacterized protein {ECO:0000313|EMBL:ESR48048.1}	0.441289	0.426408	0.865577	0.329033	0.0220968	0.601501	0.139634	0.51252	0.640329	0.200813	-0.436073	-0.939924	0.289359	0.00488422	-1.08208	1.04581	1.29081	0.642458	-0.435431	0.198593	0.630863	-0.0742514	-0.0501069	-0.098553	-1.92927	-0.527391	-0.747649	-1.08522	-0.517511	-0.35853
TR155460|c2_g1	Cyclic nucleotide-gated ion channel 1	-8.4281	1.16585	-4.30709	-4.13532	2.21368	-6.0776	-3.18779	2.60608	0.680161	0.142892	2.27969	0.048847	-6.4281	2.44142	1.46944	2.44626	2.59711	-0.167888	0.903263	1.6829	2.40669	0.819351	-0.379342	-4.79583	0.255244	0.432985	2.29761	3.81813	3.21476	3.98471
TR155718|c1_g1	Protein LIGHT-DEPENDENT SHORT HYPOCOTYLS 4	0.500815	1.4374	1.00152	0.282039	0.380185	0.213953	-0.297295	0.70229	0.361745	0.360062	-0.301452	-1.14216	0.0834686	0.161464	-1.68452	1.31597	1.69755	1.6207	0.988607	-0.215876	0.545009	0.124884	-0.57148	-1.28696	-1.04181	-0.730068	-1.16591	-0.419547	-1.27105	-1.64955
TR155793|c3_g3	Probable protein phosphatase 2C 24	0.710382	0.722806	1.46384	0.890944	-0.343918	0.996801	-0.77981	-0.286589	-0.0404878	0.286846	-0.196924	-0.137895	-0.705433	-1.6282	-1.21685	2.07033	1.48301	0.527102	-0.788517	0.0720581	0.572523	-0.581627	-1.035	-0.341498	-0.4269	1.89646	-0.570392	-1.59065	-0.314791	-0.707612
TR155858|c1_g2	Probable leucine-rich repeat receptor-like protein kinase At5g63930	-1.66273	0.966884	0.215968	-3.52946	-0.918618	-0.632613	-1.73616	1.27088	1.04869	-1.94015	-1.03196	-0.955418	-0.247912	1.03441	-1.42406	2.6922	2.76187	2.05904	-0.986445	2.08592	0.920745	2.68457	2.35782	1.3292	-3.38662	-1.65737	0.393445	-0.822506	0.301024	-1.19066
TR155926|c1_g1	Putative uncharacterized protein {ECO:0000313|EMBL:CBI34806.3}	0.032259	1.17475	1.07047	-0.964628	-0.079968	0.208728	-0.855793	-0.026291	0.361866	-0.76842	-1.09711	-0.516633	0.190363	0.43406	-1.17581	1.68277	1.65235	1.45896	0.273281	0.142849	0.57027	0.102823	0.948141	-0.0420311	-1.47683	-0.485723	-0.804308	-0.690569	-0.54726	-0.772578
TR156093|c0_g2	Isoamylase 2, chloroplastic	0.796168	0.675307	0.524371	0.196909	0.35994	0.866853	-0.168362	0.24067	-0.360082	0.958686	0.551652	-0.931075	-0.755834	-0.450131	-1.01523	1.54178	1.38699	1.09606	-0.10578	-0.837097	0.578281	-0.943578	-0.842355	-0.459677	-0.891373	-0.167873	0.367298	-0.987567	-0.740662	-0.48428
TR156546|c1_g1	Auxin response factor 16	0.317967	1.19123	0.565532	0.269354	-0.408734	0.639738	0.0050081	0.023597	0.280598	0.17052	-0.120682	-0.17514	0.96904	0.359418	-0.351058	1.15126	1.11784	0.428658	-0.268855	-0.347889	-0.108381	-0.854611	-0.337192	-0.375711	-1.10996	-0.092592	-0.729675	-0.458859	-0.516915	-1.23351
TR157037|c2_g2	Putative receptor-like protein kinase At3g47110	-0.239336	-0.330898	0.904936	-0.0451212	-1.20175	1.13596	-0.981005	0.616529	0.957456	-0.381894	-0.947339	-1.94827	1.50475	0.3195	-1.7202	2.35341	2.28385	2.6498	1.10143	0.744294	0.758854	-0.549509	-0.178388	-0.375393	-1.49167	-0.510389	-0.174742	-1.26159	-0.526328	-2.46694
TR157229|c1_g1	Pleiotropic drug resistance protein 3	0.997008	2.30585	2.16756	-0.0440437	0.153216	-0.0474088	0.0769674	-0.291108	1.39566	-1.83414	0.666159	-1.62081	3.09675	2.51916	-0.713403	1.56144	1.52879	3.04471	-8.63762	0.195585	1.11107	-1.95673	-2.81744	-0.905624	-0.430607	-0.545393	0.84559	1.28154	-1.153	-1.94972
TR157229|c2_g1	Pleiotropic drug resistance protein 3	0.501964	1.19535	1.09927	-0.0469052	-0.408694	-0.306607	-0.212802	0.0626058	0.667291	-0.538032	-0.207289	-2.45766	2.95927	1.89946	-0.0742387	0.796679	0.847883	2.18369	-0.92101	-0.982977	0.685842	-2.52312	-1.4246	-0.796231	-0.63625	-1.46715	0.292692	1.10519	-0.914508	-0.379126
TR157229|c2_g2	Pleiotropic drug resistance protein 3	0.485628	0.773844	0.696178	0.347162	-0.0818032	-0.275156	-0.320455	0.13424	0.236734	-0.519762	-0.07604	-1.92797	2.56058	1.84937	-0.624344	0.695122	0.490071	1.3048	-1.05359	-0.495448	0.568745	-0.753005	-1.31401	-0.115153	-1.03771	-0.985739	0.00386123	0.75254	-0.415392	-0.903309
TR157375|c4_g4	Heat shock protein 82	-0.399907	-0.247128	-0.0307344	1.50227	-0.987923	0.753919	-1.07167	-0.408808	0.718085	0.752722	-0.790493	1.26247	0.527533	-0.471417	-0.512439	1.22861	0.988883	0.604301	-1.08374	-1.12073	0.710347	0.157244	0.825967	0.396361	0.411356	1.39777	-0.107087	-1.34538	-1.46421	-2.19616
TR157423|c0_g6	Probable LRR receptor-like serine/threonine-protein kinase At3g47570	1.53535	3.602	4.40894	0.411754	-6.22487	1.70764	1.57149	3.19129	1.94906	-6.22487	1.77287	-6.22487	4.66889	3.22819	-6.22487	4.29103	4.37866	4.54075	2.34118	2.2411	3.22345	2.54364	-6.22487	2.61023	0.716471	1.08983	-6.22487	-6.22487	-6.22487	-6.22487
TR157591|c2_g2	Uncharacterized protein {ECO:0000313|EMBL:KDO62586.1}	-0.221278	3.01715	-6.60325	-6.60325	-6.60325	-6.60325	0.784764	3.07447	3.38926	0.293987	0.990698	-0.0471308	1.4666	3.56253	1.11921	4.80146	5.20462	4.34234	-0.0197947	3.78433	2.66541	4.35022	4.51016	2.24255	-6.60325	-6.60325	2.73057	0.783902	-6.60325	-6.60325
TR157936|c3_g1	Probable LRR receptor-like serine/threonine-protein kinase At3g47570	1.42442	0.76559	0.829779	1.56656	-0.778025	0.127126	0.94538	0.00383423	0.582841	1.36519	-1.73224	-2.5801	2.65124	1.31552	-3.46898	1.51018	1.37995	1.63941	-1.19095	-0.451172	0.816654	-1.25916	-0.352629	-0.758077	-0.226574	-1.48845	-0.635852	0.493997	-0.978444	-1.51699
TR73932|c0_g1	Fructose-1,6-bisphosphatase, chloroplastic	2.29132	0.630025	-0.996851	0.679993	0.20222	1.47014	-1.33854	-0.755654	-0.0493186	1.02325	0.304318	0.910694	-2.63428	-0.301706	-2.40211	1.43919	0.988971	0.841023	-0.423384	0.238105	-0.0595324	0.411731	0.239147	-0.279151	0.651317	1.47413	0.482077	-1.1494	-3.10906	-0.778671
TR78304|c0_g1	Uncharacterized protein {ECO:0000313|EMBL:ESR40519.1}	0.514105	0.535429	0.99179	1.03006	-0.372406	1.33691	-1.422	-0.119871	-0.00337791	1.27556	-1.10491	-0.192186	0.740637	-0.23622	-1.72471	3.02639	2.18043	3.03225	-0.103232	-0.828036	1.03957	-0.366422	0.315532	-1.11687	-0.801372	-0.610733	-0.474692	-1.48847	-1.09409	-3.95908
TR88854|c0_g1	CBL-interacting serine/threonine-protein kinase 4	-0.00988458	0.837121	0.886543	0.446229	-0.167872	1.78546	-1.12293	-0.380092	0.314967	1.0246	-0.644915	0.311434	-0.14877	-0.461402	-1.14194	1.65788	1.79571	2.23242	-0.174935	-1.83097	1.579	-1.44783	-1.22433	-0.0400697	-0.162883	-0.162295	-0.805391	-0.992462	-0.992477	-0.959924
TR89642|c0_g1	Uncharacterized protein {ECO:0000313|EMBL:ESR35001.1}	0.340518	0.995453	0.461116	-0.0893159	0.428601	0.680392	-0.20838	0.599628	0.29151	0.326053	-0.0446153	-0.395971	0.89938	0.453531	-0.98638	1.02184	1.45786	0.412363	0.598508	-0.627303	0.217504	0.095571	-0.0733876	-0.781814	-1.35341	-0.190444	-1.36619	-1.00262	-0.854658	-1.30534
TR90714|c0_g1	LRR receptor-like serine/threonine-protein kinase EFR	2.15112	0.908996	1.07901	2.10974	-0.40995	-0.775405	0.791496	0.535713	0.321818	0.918784	0.214346	-2.31828	3.33496	1.78448	-8.64021	2.10563	2.04226	1.9906	0.358662	-0.174236	0.841589	-1.47129	-2.92872	-0.826429	0.444598	-1.38377	-0.341919	-0.454344	-0.256938	-1.95231
TR92002|c2_g1	Putative heat shock protein HSP 90-beta-3	-0.136545	-0.25722	0.0520137	1.05794	-0.926765	0.654061	-0.816019	-0.473278	0.840988	1.13436	-1.3697	1.12622	0.771067	-0.166634	-0.686117	1.38904	1.05467	0.982236	-0.985211	-0.555835	0.669353	0.0524329	0.842038	-0.192059	0.767242	1.25094	0.0825679	-1.58053	-1.86927	-2.71198
TR93446|c0_g1	Protein TRANSPARENT TESTA 12	-1.19682	1.88737	0.636154	-0.724261	-0.0549982	-0.216285	-1.41474	0.733885	2.17391	-0.946923	-0.577719	2.33027	0.826517	0.135265	-1.48279	0.767439	0.977514	0.855578	-0.653737	0.692895	0.572166	1.13582	1.0858	-0.227973	-1.00705	0.41056	-0.554919	-1.78909	-1.88694	-2.48689
TR93511|c0_g1	Transcription factor MYC4	2.43545	6.4209	4.17734	2.41441	1.82269	2.86277	0.754334	-3.81248	-0.180213	-0.0258849	-3.81248	-3.81248	0.882399	1.24929	-1.15713	2.43545	3.63791	2.84858	0.26647	1.12769	0.887958	1.20098	-3.81248	-3.81248	-1.37952	-3.81248	-3.81248	1.63046	-3.81248	-3.81248
TR95633|c0_g1	Putative uncharacterized protein {ECO:0000313|EMBL:AEO36612.1}	3.31106	-5.37067	2.56372	4.34137	1.07821	0.644439	3.5714	-0.000933368	-0.628034	0.843012	-1.83489	-3.80148	1.78909	-2.72181	-3.20773	3.31369	2.48656	-0.368225	3.1998	1.11612	1.0692	1.97208	-0.156565	-1.89423	-1.49977	-1.24588	-2.25761	-1.82277	0.636903	-5.12605
TR95688|c0_g1	Uncharacterized protein {ECO:0000313|EMBL:KCW52706.1}	1.38134	1.65714	0.0013571	1.31325	-0.0602855	0.634468	-0.0174154	-0.0981631	-0.457382	2.02203	-1.24675	0.342429	1.67341	1.14489	0.26783	1.29618	1.66183	0.995646	-1.65963	-2.01049	0.509009	0.36812	0.0932077	-0.775849	-2.72347	0.672541	0.406975	-3.13809	-2.18822	-2.06591
TR96386|c0_g3	Purple acid phosphatase 3	0.808492	1.55599	1.04675	1.23935	0.404018	-1.45476	0.148686	0.274072	0.200088	-0.709187	-0.958843	3.76947	-0.302496	-0.446886	-1.33459	1.13406	0.402565	-1.58125	1.27598	1.00429	-0.00474298	0.986171	1.05157	-0.121088	-0.455816	-0.204066	-2.17255	-1.79257	-1.23448	-2.52821
TR96842|c0_g1	Probable histone H2A variant 3	0.664938	-0.295266	-0.344178	1.10203	-0.125916	-0.0885916	0.777317	0.262207	0.102242	0.845572	-0.883928	-0.368791	0.0676956	-0.943175	-0.924942	0.650845	1.05091	0.196538	-0.13917	0.918705	0.346891	1.05433	0.755915	0.124978	-0.209901	0.571145	-0.922218	-1.4457	-1.0233	-1.77718
TR96882|c2_g1	Uncharacterized protein {ECO:0000313|EMBL:KCW50470.1}	-0.126435	0.792875	0.716038	-0.763416	-0.587154	0.469553	-0.444998	-0.0163117	0.270292	-0.117519	-0.306272	-0.026336	0.316	0.0829288	-0.545112	1.1323	1.29126	1.03553	-0.426476	0.0283954	-0.212253	0.169307	0.551177	0.0658729	-0.843124	0.283263	-0.816985	-1.10878	-0.375205	-0.488428
TR96987|c0_g1	Putative receptor-like protein kinase At3g47110	1.75726	0.691288	1.04411	1.26929	-0.938569	-0.0983224	0.803761	0.088512	-0.294425	1.59412	-1.17793	-2.4095	2.79425	1.1142	-2.59654	1.64876	1.59998	1.32346	-0.067467	-0.531932	0.738761	-1.25348	-0.788033	-0.681013	-0.69588	-1.11269	-0.51709	0.126926	-1.96842	-1.46338
TR97002|c1_g3	Uncharacterized protein {ECO:0000313|EMBL:ESR54877.1}	0.527798	1.77049	0.125306	1.47667	-0.704865	0.235375	0.679884	-0.137579	0.187991	1.84603	-1.00591	0.345171	1.9411	0.0601337	-2.06196	0.56774	1.05887	0.513882	-1.97153	-0.51759	0.235909	0.322857	0.67025	-0.70507	1.04603	0.270726	-0.690304	-1.18219	-2.32526	-2.57995
TR97105|c0_g1	Hevamine-A	-0.659517	1.11199	1.08817	0.042281	0.39446	0.389059	0.44083	1.27787	0.474067	0.333705	-0.296082	-1.50696	-0.261422	-0.324266	-3.02187	2.2735	2.10975	0.77394	0.796514	0.597906	0.658506	-0.872004	0.996652	0.988331	-1.156	-1.68269	-0.850789	-0.612269	-0.702713	-2.80096
TR97209|c1_g1	Cyclic nucleotide-gated ion channel 1	-5.10858	1.81147	-5.10858	-5.10858	1.97994	-5.10858	-5.10858	3.15257	1.43058	-0.971078	2.24897	0.231268	-5.10858	2.09011	1.32771	2.63625	2.68583	-0.70259	1.14314	1.49727	1.70648	0.0492703	-0.159047	-5.10858	-0.0862141	1.41811	2.37281	3.47713	2.77711	3.64296
TR97211|c1_g2	Putative receptor-like protein kinase At3g47110	-0.0243257	0.0906808	1.0761	-0.438807	0.348742	0.906539	-0.91382	1.26185	0.236018	-2.32363	-0.837079	-2.19975	1.43738	1.62535	-1.24343	1.60018	1.45619	0.816563	-0.604569	1.87636	0.146711	1.53085	1.6919	0.88301	-3.84959	0.692788	-0.0897459	-1.42902	-2.06551	-1.65793
TR97273|c1_g1	.	0.339727	0.367362	0.379507	0.334632	-0.238119	0.760264	-0.25822	0.0463694	0.207657	0.522923	-0.475668	-0.717625	0.00251347	-0.423063	-0.703436	1.30707	1.28764	1.0783	-0.415134	-1.24792	0.498474	-0.276114	-0.000195934	-0.0131581	-0.466128	0.235031	-0.274275	-0.694487	-0.429148	-0.734779
TR97743|c0_g1	Protein NRT1/ PTR FAMILY 4.3	0.923946	1.13572	0.876675	-1.76008	-0.744766	1.00038	-0.465113	-0.237876	0.569126	-0.463956	-2.15598	-0.67613	0.591199	-0.506428	-1.97798	1.47749	1.9014	0.699095	-0.69005	1.53445	1.40843	0.681853	0.79005	0.893634	-1.98737	-0.583328	-0.762211	-1.34694	0.281241	-0.406482
TR98166|c0_g1	4-alpha-glucanotransferase, chloroplastic/amyloplastic	0.448995	-0.0600799	0.486846	1.47226	-0.381069	0.475999	-0.168233	-0.687769	0.206459	0.566137	-0.0898554	-1.05393	0.378743	-0.916915	-0.912836	2.2185	1.71243	1.90372	0.0885211	-0.922371	1.35119	-1.39522	-0.71592	0.154797	-1.079	-1.53618	0.642867	-1.02429	-0.608447	-0.555344
TR98295|c1_g3	60S ribosomal protein L8	0.104081	0.891131	-0.0460813	0.0443883	0.144528	0.359277	-0.0284643	0.170021	-0.226741	0.409469	0.141299	0.0603108	-0.94804	-0.565963	-0.698538	0.715484	1.50693	0.378258	-0.382174	-0.234143	-0.129961	0.270921	0.456234	0.213731	0.308109	0.58147	-0.435956	-0.997121	-0.854849	-1.20761
TR99020|c1_g1	Carotenoid 9,10(9',10')-cleavage dioxygenase 1	0.121547	-0.183407	-0.00450052	0.528628	-1.05505	0.346414	0.590581	-0.122515	0.66795	1.29616	-0.480609	-0.716013	0.325917	-0.485225	-0.647338	0.604775	0.93238	0.594158	-0.420126	0.459064	0.11796	0.224625	0.881618	-0.00116734	-0.057496	0.421732	-0.85441	-1.55738	-0.688525	-0.839749
TR99628|c0_g1	Alpha-1,4 glucan phosphorylase L-1 isozyme, chloroplastic/amyloplastic	0.533848	0.897418	1.42497	0.973007	0.0282639	1.79881	-0.748076	0.305998	1.04871	0.637649	-0.339269	-0.12041	0.614512	-0.804515	-1.91369	3.11918	1.896	2.01937	0.458928	-0.949339	1.1474	-1.88108	-1.65251	-0.95181	-2.12143	-1.0184	-0.455726	-1.68283	-0.76913	-1.49588
subcluster 4
TR100321|c3_g1	Uncharacterized protein {ECO:0000313|EMBL:ESR32743.1}	-3.05101	-3.91865	-2.87558	-0.232455	-1.10818	-3.26658	-0.473199	-0.0745208	0.830905	-2.16678	-1.92334	5.15508	1.41246	2.32537	0.937712	-1.88242	-0.839664	-2.49544	-1.33734	4.23318	-1.8104	4.92963	4.80995	0.876157	1.91796	3.99975	0.960069	-0.850049	-1.33734	-2.74526
TR100369|c1_g2	Novel plant SNARE 11	-0.116543	-0.256794	0.0192803	0.909993	-0.40433	0.0744758	-1.17994	-0.543498	-0.72371	-0.679434	-0.634703	0.44892	-0.187944	-0.321819	0.307779	-0.0567041	-0.833082	-0.18751	0.454975	0.531983	1.17866	0.350067	0.892664	-0.411403	-0.78259	0.53251	-0.104007	0.542936	0.466389	0.713384
TR100596|c0_g2	Glucan endo-1,3-beta-glucosidase, basic isoform	-2.23777	0.904505	-2.68554	0.492478	-0.641978	-2.52579	-0.597899	-1.18321	2.76293	-1.60596	-0.210949	3.27336	-1.63003	-0.573664	-1.95476	-1.63115	-1.03864	-0.665106	0.83622	4.13787	4.82384	0.167962	2.50888	1.18569	0.731832	-0.230124	-0.341412	-0.969128	-1.51676	0.414308
TR100812|c5_g1	Retrovirus-related Pol polyprotein from transposon TNT 1-94	-3.79093	-0.170347	0.0266899	-3.79093	0.0164216	0.144526	-3.79093	0.434033	2.47773	1.70732	2.53998	1.6848	-3.79093	0.226989	-0.124177	0.135066	-0.205971	1.28374	-3.79093	2.60138	-1.25488	3.23697	3.39096	2.35678	0.153925	2.42824	2.18635	-0.70347	-1.82746	-3.79093
TR101183|c0_g1	Ribose-phosphate pyrophosphokinase 1, chloroplastic	-0.694947	-0.575948	-1.57665	-0.914428	-0.219335	-0.0984764	-0.978765	-0.849973	-1.16419	-1.25484	-0.396714	2.19135	-0.972796	0.287435	0.612694	-1.58799	-0.708943	-1.62917	-0.408825	2.31768	-1.03209	1.87926	2.4206	0.887309	1.13653	1.18037	0.871111	0.00512172	0.864795	0.40985
TR101260|c0_g1	Beta carbonic anhydrase 5, chloroplastic	1.05755	-2.36675	-1.25097	0.938198	-2.13692	-0.456917	-2.52368	-1.83778	-1.46013	0.262402	-3.82117	2.96039	-0.182167	-0.79931	0.189802	-0.565726	-1.84897	-2.92978	0.455453	1.27114	0.738332	2.04476	2.94408	1.53504	3.09833	2.23519	2.27807	1.12519	-0.0634291	-0.890251
TR101448|c3_g1	Heavy metal transport/detoxification superfamily protein isoform 3 {ECO:0000313|EMBL:EOY28981.1}	-1.42225	-2.80752	-1.44278	-0.622526	-0.565282	-1.33908	-0.0346521	0.686857	0.565124	-0.775918	-0.279149	2.11411	0.0382677	0.923667	0.300759	-0.869537	-2.33985	-1.69817	-0.871205	1.74894	-1.65314	2.69402	2.4187	0.949944	1.68092	2.29802	0.313219	0.540931	-0.186678	-0.365751
TR101501|c1_g2	Mannose/glucose-specific lectin	-1.3979	-2.52191	-4.08049	1.89906	-0.937356	-3.89306	0.745763	-0.970387	-0.26203	0.359892	-1.53093	-1.21277	-2.06204	-0.641357	0.420299	-3.92248	-1.11645	-3.52133	0.942631	4.28254	-2.50516	6.29812	6.00178	3.03568	3.55533	3.52638	-0.428402	-1.35325	0.605446	0.684391
TR101707|c0_g1	Chaperone protein dnaJ 11, chloroplastic	-1.79372	-2.2363	-2.07802	-1.10759	-1.63037	-0.68505	-1.14036	-1.05506	-0.203404	-0.686406	-0.998475	3.06049	0.53016	0.593706	-0.136952	-1.47218	-0.239556	-1.6391	-0.42356	2.45817	-1.20962	3.10386	3.33623	1.2616	1.888	2.77298	1.39202	-1.5141	0.159915	-0.307315
TR101895|c1_g2	AMP deaminase	-1.53275	-0.760968	-1.50995	0.458501	-0.925544	-1.13118	0.276673	0.625879	1.29549	0.190878	-0.263344	2.69279	0.244753	-0.488741	-1.62048	-0.737726	-1.04065	-0.193392	-0.326127	2.18248	-0.138608	2.44835	2.71182	1.13879	1.81742	0.518465	1.36772	-1.75599	-2.0824	-3.46216
TR101927|c0_g2	DnaJ homolog subfamily C member 17	-1.59158	-0.0787412	-0.732979	-1.18155	-0.69252	-0.0797004	-0.857474	0.475624	0.934671	-0.656206	-0.26205	3.01593	-1.16634	-0.33089	-1.11213	-0.612933	-0.358115	-0.436177	-0.627661	1.17712	0.057003	2.01565	2.61198	1.23753	1.37647	1.7051	0.750715	-1.40109	-1.39513	-1.78452
TR102002|c1_g1	SNF1-related protein kinase regulatory subunit gamma-1	-1.15143	-0.982099	-1.3933	-0.675231	-1.00127	-0.790973	-0.13224	-0.409402	-0.383494	-0.151975	-0.863319	1.56336	-0.249614	-0.137647	-0.0680814	-1.05375	-0.393859	-0.935109	-0.607285	1.78227	-1.16684	2.12608	2.55388	1.19927	1.65681	1.45771	0.633209	-0.711614	0.190528	0.0954201
TR102111|c0_g1	BTB/POZ and TAZ domain-containing protein 1	-1.63184	-0.500169	-1.04918	-0.870539	-0.646864	-0.809432	0.483913	0.0736813	0.21153	0.0918712	-0.64977	1.07151	0.233458	-0.13645	0.855684	-2.02104	-0.923852	-1.56825	-1.08998	1.3206	-0.806215	1.85295	2.47166	1.25101	1.3887	0.614635	0.480045	0.211201	-0.119897	0.211023
TR102363|c1_g3	Germin-like protein subfamily 1 member 13	-5.0376	0.780024	-5.0376	-1.10214	-5.0376	-5.0376	-5.0376	-5.0376	0.852361	-5.0376	-5.0376	6.2663	-0.875711	1.28433	0.948812	-0.950136	2.26161	-0.140358	0.266182	4.20009	-5.0376	7.5065	7.804	4.79038	2.34005	5.12	2.62632	0.640473	1.24595	-0.526637
TR102430|c0_g1	Uncharacterized protein {ECO:0000313|EMBL:ESR49072.1}	0.312437	-1.16466	-1.26671	-0.900093	-0.628229	-0.481757	1.00074	0.392607	-0.472821	0.56327	-0.393713	0.445052	0.532309	0.891245	0.588665	-2.33026	-1.33856	-3.0075	-0.909956	1.78536	0.0545095	1.45253	1.25484	0.566497	0.149421	0.909323	-0.32654	0.99778	0.880736	0.44348
TR102609|c0_g1	Probable alpha,alpha-trehalose-phosphate synthase [UDP-forming] 10	-1.46449	0.285046	-0.887571	-0.372601	-1.02451	-0.830322	-0.140754	-0.395407	-0.149332	-0.0565908	-0.631375	1.89049	-0.0136812	-0.195079	0.232405	-1.37928	-1.08135	-1.85231	-0.465001	1.55768	-0.2988	1.79228	2.01734	0.765376	1.22161	1.46948	0.440905	-0.28182	-0.158126	0.00579301
TR102894|c0_g1	Thioredoxin-like protein CXXS1	-0.997778	-0.898868	-1.02481	-0.622248	-1.06102	-0.995619	-0.164758	-0.255976	0.114849	-0.148855	-0.791431	2.28847	0.100322	0.0869681	-0.447519	-0.864803	-0.179232	-1.94231	-0.788374	1.61156	-0.783985	2.84438	3.1623	1.51113	1.21451	2.16531	0.54738	-1.23258	-1.01557	-1.43144
TR103058|c0_g1	Zinc finger protein 7	-2.19547	-0.0700726	-0.0942962	0.091823	-0.0626732	0.259466	-0.51991	-0.0410463	0.602824	0.0390866	0.435002	1.92178	-0.371482	-0.818506	-0.844857	-1.02281	-0.440131	-0.476189	0.0682657	1.60338	-0.256474	1.45931	1.704	0.885263	1.25961	1.10924	0.634817	-1.25046	-1.21253	-2.39695
TR103501|c0_g1	Glutamate dehydrogenase A	-1.60105	-2.48334	-1.64114	0.87595	-0.601253	-1.19664	-1.83248	-1.01743	-0.756376	-0.204744	-0.904341	2.69649	-1.69395	-0.917594	-1.01287	-0.850594	-1.61443	-1.73718	-0.104401	2.51645	3.85077	2.12879	2.21787	1.9623	0.810047	1.1871	1.59838	-0.79739	-0.139128	1.26221
TR103639|c1_g1	Probable nucleoredoxin 1	-1.09063	-0.352404	-0.761176	-0.148198	-0.881286	-0.411247	0.206542	-0.12406	-0.215496	0.222811	-0.945255	1.37187	0.784709	0.225894	-0.270341	-0.83753	0.0869035	-1.10631	-0.895175	1.15617	-0.720525	1.86921	2.86226	1.61015	0.92368	1.24907	0.477759	-1.23026	-1.50285	-1.55429
TR104204|c1_g1	Putative glycosyltransferase EpsF	-1.41791	-1.65555	-1.81122	-0.209904	-1.49926	-1.24036	-0.124257	-0.293191	0.355873	-0.216124	-0.751235	2.05603	0.526055	0.385872	-0.202966	-2.10446	-1.68787	-1.79187	-0.846276	2.44964	2.58302	2.05467	2.39191	0.959208	1.63677	1.74866	0.846183	-0.592809	-0.895794	-0.652828
TR104230|c1_g1	NAC transcription factor 29	-1.44103	-1.14649	-1.21022	-0.297087	-1.85027	-1.17558	-0.308419	-0.189401	0.689559	0.71904	-0.762787	3.24985	-0.446986	-0.566	-0.641922	-1.00846	-1.04236	-1.49501	-0.906185	2.28097	-0.133088	2.66624	3.04557	0.869276	2.75674	1.50784	0.596845	-1.43793	-0.915094	-1.40761
TR105041|c3_g2	Isovaleryl-CoA dehydrogenase, mitochondrial	-0.57101	-1.14001	-1.46083	0.20214	-1.04945	-1.49539	0.0622517	-0.814748	-0.0835896	-0.0393143	-0.866203	2.40963	-0.210371	-0.526729	-0.487659	-1.25438	-1.00214	-1.00534	-0.48872	2.5874	-0.790117	2.14569	2.45035	1.11148	2.47187	2.16533	0.66259	-1.31056	-0.679662	-0.992509
TR105044|c1_g2	ABC transporter G family member 29	-1.46425	-0.220221	1.10729	1.0328	1.00551	2.06079	0.659032	-0.534523	-1.6033	-3.98589	2.8606	1.24069	-5.20533	-3.74965	-1.11303	-3.13004	-0.400186	-4.19506	2.03566	3.1978	-0.848785	2.70413	2.8685	3.69722	-0.410544	1.0864	0.657616	-0.547528	2.09949	-0.905208
TR105116|c0_g1	Uncharacterized protein {ECO:0000313|EMBL:ESR57240.1}	-0.881528	0.139832	0.529951	-0.569599	-0.193319	0.847066	-0.557254	0.274564	0.628211	-0.601681	-0.382084	0.434912	-0.457066	-0.14305	-0.239708	1.1593	1.06073	-0.241715	-0.386334	0.667428	-0.478605	0.544973	0.542545	-0.268581	0.656781	0.804899	-0.476437	-0.247923	-0.486716	-1.67959
TR105189|c2_g1	Uncharacterized protein {ECO:0000313|EMBL:EEE91700.1}	-0.651222	-1.7844	-0.405596	-0.936899	-0.471321	-1.02334	-0.608363	-0.606488	-0.975109	-0.558559	-1.06278	2.40002	-1.30849	0.0682768	-0.0509381	-1.39212	-0.754082	-3.17061	-0.432258	2.38455	-1.49854	3.92613	4.03988	0.840881	1.41417	1.97546	-0.335649	-0.687044	0.570687	1.09376
TR105285|c4_g1	Purple acid phosphatase 17	-1.36757	-2.39964	-0.515681	-0.512642	-1.408	-0.608627	-1.52642	-1.61871	0.51645	-0.543032	-0.438283	3.27771	-1.93029	-1.39277	0.309914	-0.267315	-0.198177	-1.46884	0.204221	1.53846	-0.630995	1.59212	2.16923	0.746134	2.57223	0.873131	0.930347	0.950277	0.698992	0.447785
TR105571|c2_g1	Probable choline kinase 1	-0.0686	0.188148	-0.305998	0.631825	-0.321353	-0.469437	0.47006	-0.526102	-0.351473	0.594375	-0.683176	1.05906	0.454811	-0.418033	-0.196207	-1.22067	-1.18697	-2.60807	-1.19914	1.10133	0.307216	1.25593	1.8572	0.861813	0.830183	0.569684	-0.137762	-0.510271	-0.294438	0.316073
TR105686|c0_g1	Uncharacterized protein {ECO:0000313|EMBL:ESR48575.1}	-1.11479	-1.54273	-0.943052	-0.0755908	-1.15876	-1.82589	0.233208	-0.506309	-0.312036	-0.618728	-0.865124	2.19885	0.206745	-0.340792	0.437222	-1.92274	-2.48973	-1.74557	-0.545136	3.20199	-0.835356	2.37761	2.65496	1.28465	1.47968	1.60028	0.868831	0.191884	0.107039	-0.000623799
TR105976|c0_g3	Bifunctional 3-dehydroquinate dehydratase/shikimate dehydrogenase, chloroplastic	-0.496619	-0.262372	0.257203	-0.722442	-0.715015	0.442154	-0.966916	0.0443813	0.317529	-0.363256	-1.68817	-0.198982	0.129592	0.0619049	-0.62258	1.14139	1.35421	0.5501	-0.212215	0.712667	0.0847002	1.29348	1.55058	0.333172	0.0801943	1.57264	-0.707625	-0.759508	-0.370573	-1.83962
TR106176|c3_g1	Ethylene-responsive transcription factor ABR1	-0.707339	-0.305821	-1.18164	0.421785	-1.11928	-0.816482	-1.64912	-1.9312	0.053199	-0.139004	-1.42519	3.88036	-1.78078	-1.49623	-0.805207	-1.2779	-0.904367	-0.814658	-0.693525	2.71969	3.04466	2.79536	3.05296	0.94643	1.52618	2.076	1.26009	-2.08193	-1.33429	-1.31276
TR106518|c1_g1	Ribose-phosphate pyrophosphokinase 1, chloroplastic	-0.288388	-0.415386	-1.95202	-0.480195	-0.292112	-0.465104	-0.594925	-0.927398	-1.1844	-0.956004	-0.506659	2.0474	-0.574523	0.207502	0.658192	-1.99681	-1.11011	-1.41544	-0.155429	1.94129	-1.15297	1.60042	2.24258	1.16445	1.34263	0.87619	0.889415	0.415242	0.748974	0.333591
TR106879|c0_g1	Uncharacterized protein {ECO:0000313|EnsemblPlants:GLYMA09G33830.1}	-1.20394	-0.627941	-0.381154	-0.613951	-0.733969	-0.461578	-0.232539	0.176173	0.232587	0.27887	-0.59863	1.59073	-0.912561	-1.05274	-0.763851	-0.581459	-0.139063	-0.340476	-1.20691	1.60923	-0.497557	2.28077	2.61872	1.32009	1.41208	2.03458	0.199784	-1.57227	-0.853612	-0.979413
TR107334|c0_g4	.	-0.504813	-1.82906	-0.633586	1.05321	-1.00695	-0.864848	1.34154	0.199448	0.898862	0.561785	-0.563564	-0.0709018	1.0821	-0.115003	0.321528	-2.0255	-1.93148	-0.33539	-0.173496	1.65297	-1.14039	2.03067	1.73595	0.598285	0.939268	0.579318	0.498382	0.157694	-1.19825	-1.25779
TR107811|c4_g1	F-box protein At1g67340	-1.03505	-1.18374	-1.71511	-0.726737	0.138591	-0.30327	-0.0200607	-0.44377	-0.521195	-0.0486656	0.123015	1.49871	-0.236626	-0.0651817	0.281148	-1.54975	-0.832455	-2.17575	-0.429247	1.94985	-0.681238	2.10105	2.38122	0.78384	2.07588	1.14106	0.665371	-0.606365	-0.400049	-0.165487
TR108085|c1_g2	Uncharacterized protein {ECO:0000313|EMBL:KGN61861.1}	0.132386	-0.18467	-1.93892	-0.386426	-0.705845	-0.376202	-0.481394	-1.36477	-1.41743	1.38319	-0.357873	1.64725	-0.0887635	-1.48451	-2.08376	0.203999	1.56229	-1.07625	0.1845	0.305231	-0.590502	1.78304	3.038	2.01251	0.561059	2.21044	0.762344	-1.22979	-0.678214	-1.34093
TR108164|c1_g2	Probable LRR receptor-like serine/threonine-protein kinase At1g53430	-0.40013	-0.446634	-1.45996	2.1485	2.03665	-0.813067	0.622572	0.707044	-1.06477	0.166111	0.956995	-1.23174	-3.06403	0.596247	-1.38319	-1.45364	-1.9353	-0.673333	2.76434	2.72586	3.08716	1.04254	0.282983	0.646958	-1.73002	-0.97196	-0.978221	0.329486	-1.48599	0.978526
TR108279|c3_g5	Probable LRR receptor-like serine/threonine-protein kinase At1g53430	0.147274	-0.44387	-0.406038	0.710744	1.86827	0.31797	0.591131	1.11491	0.458211	-0.629562	1.39662	-1.991	-2.04989	-0.873696	-1.25471	-1.16965	-0.376914	-1.21254	2.92997	3.23877	3.58858	0.645641	0.293096	0.824575	-1.02361	-7.40039	0.5386	0.0225145	-0.13548	0.280496
TR108279|c3_g6	Probable LRR receptor-like serine/threonine-protein kinase At1g53430	0.536116	-0.544129	-1.23218	1.75247	0.533874	-2.1675	1.07927	-0.720286	-1.02294	0.479757	0.784574	-2.45458	-0.914844	-0.530767	-0.656582	-3.36258	-0.48533	0.253606	2.86378	2.75456	2.81637	2.13889	0.900801	0.830064	-1.02404	-0.472499	0.0214898	0.222381	-2.51211	0.132363
TR128372|c0_g1	Uncharacterized protein {ECO:0000313|EMBL:ESR58583.1}	-0.415493	0.0756274	-1.21341	-0.631886	-1.05613	-0.712044	0.122602	0.599883	0.428132	-0.281859	-1.35322	1.89386	0.675724	0.604336	-1.06076	-1.32077	-0.85373	-0.762433	-0.978722	1.11098	-0.762597	2.33609	2.84359	1.11736	0.0960115	1.14854	1.13281	-0.721568	-1.02908	-1.03184
TR130336|c0_g1	Glucan endo-1,3-beta-glucosidase, basic vacuolar isoform	-1.37559	-2.57248	-2.6189	0.194439	-0.326264	-0.967374	-1.06846	-1.01451	-0.524732	0.113641	-0.313882	3.38644	-1.73126	-0.833239	0.174013	-3.1446	-2.55555	-2.2143	-0.442719	2.77976	3.06187	2.84734	2.8508	1.12981	1.62266	2.42351	0.978228	-1.16289	0.474758	0.829479
TR133378|c0_g2	Lignin-forming anionic peroxidase	-5.33824	-5.33824	-2.43135	3.38593	1.81759	-5.33824	2.48258	-5.33824	1.47554	1.09805	-5.33824	6.61795	-1.17635	-0.994833	0.413973	-5.33824	-5.33824	-0.441	1.66063	4.65724	7.09589	1.17746	1.48066	0.532124	2.78226	3.32567	1.56142	-2.25078	1.64475	1.45227
TR134322|c0_g1	Uncharacterized protein {ECO:0000313|EMBL:ESR61414.1}	-0.694363	-0.448575	-0.429834	-0.189267	-0.19695	-0.195635	-0.0882643	-0.15833	-0.504716	0.24042	-0.833034	2.30097	-0.161259	-0.228544	0.260377	-1.57208	-0.783526	-2.51897	-0.560066	1.61361	0.410374	1.61005	2.18624	0.629694	0.415933	0.730636	-0.301004	-0.374567	-0.429282	0.269969
TR134366|c0_g1	Chaperone protein dnaJ 11, chloroplastic	-2.29596	-3.80171	-2.52367	2.0095	-1.8898	-2.77926	-0.829624	-1.68584	-0.680057	0.308637	-0.935258	3.35246	-1.52264	-1.2421	0.0743598	-2.92496	-3.15926	-4.91133	-0.261414	6.21702	3.20186	5.03875	5.54243	0.782417	3.16829	2.14908	-0.26791	-0.506159	-0.523671	0.895829
TR134526|c0_g1	F-box/kelch-repeat protein At2g44130	-3.5592	-2.27784	-2.75412	0.0865653	-2.36181	-3.18957	-0.131497	0.076204	0.356982	-0.253831	-1.35181	4.35237	0.328085	0.478041	0.237111	-2.12133	-1.44359	-2.66666	-0.935811	4.07653	-1.18205	4.33994	4.66682	2.06881	3.23349	2.77294	-0.923796	-0.820732	-0.69872	-0.401523
TR135343|c0_g1	Basic helix-loop-helix DNA-binding superfamily protein, putative isoform 2 {ECO:0000313|EMBL:EOX99443.1}	-0.635104	0.399823	1.54946	0.833734	0.408607	-2.01693	1.96594	-0.70681	-0.416369	-1.72031	-1.86983	0.761577	0.986253	0.373521	1.05756	-0.598709	-0.207335	-1.68718	-0.940578	1.78566	-0.354996	4.22397	2.73585	0.126177	-0.848747	-0.397107	-2.87161	-0.256823	-0.865416	-0.814272
TR135916|c0_g1	Probable LRR receptor-like serine/threonine-protein kinase At1g53440	1.17146	-7.80582	0.364602	2.13728	1.15418	0.307918	1.73081	-0.176467	-3.02446	1.01786	-0.914648	-0.980547	-1.58472	-0.115127	-1.20294	-1.16053	-2.6319	0.465639	3.37297	3.15526	3.20617	1.62316	1.98957	0.98599	-1.01011	-1.33985	-0.62194	-0.0172685	-0.298029	0.201484
TR136783|c0_g1	Uncharacterized protein {ECO:0000313|EMBL:KDO39240.1}	-1.99363	-7.76709	-7.76709	-1.38512	-2.701	-2.30766	-2.48911	-2.22484	0.397813	0.560683	-1.23415	6.54911	-7.76709	-0.027651	-0.412184	-7.76709	-2.24667	-3.26247	0.309187	6.15177	5.49994	7.05227	7.78946	4.11822	1.73235	5.13637	2.77913	-0.358552	2.40108	1.23403
TR137333|c0_g1	Cellulose synthase-like protein E6	-1.44434	0.603297	0.249962	2.60862	-1.02154	-0.111386	0.942362	-1.01254	0.241922	0.658705	-1.02931	-0.908052	-0.357491	-1.73145	-0.466569	-2.98838	-0.22158	-0.705303	2.63101	1.3526	3.8069	1.03508	0.401538	0.401538	-1.38006	0.16577	-0.850184	-0.43572	-0.859381	0.42398
TR137367|c1_g1	Uncharacterized protein {ECO:0000313|EnsemblPlants:PGSC0003DMT400047341}	-1.72427	-0.343061	-2.12911	-1.29668	-2.74636	-3.92634	-0.674701	-1.12766	-0.71989	-1.07919	-2.0014	3.21378	0.234024	1.40914	1.45173	-4.12043	-7.76428	-1.75754	-1.32966	3.56932	0.256973	3.7162	4.82251	2.86188	2.75918	2.79107	1.76124	1.0105	0.589304	2.29371
TR138895|c0_g1	Uncharacterized protein {ECO:0000313|EMBL:ERP66609.1}	-3.60579	-6.30623	-6.30623	1.37957	-6.30623	-6.30623	-1.17694	-1.49887	2.64039	-2.16872	0.40389	8.76637	-0.335834	-1.96282	1.78389	-6.30623	-6.30623	-6.30623	1.74471	6.95513	2.07315	8.39041	9.48694	5.70905	3.54318	6.51273	6.14534	-6.30623	-3.54069	-0.795265
TR138900|c0_g1	RING-H2 finger protein ATL79	-1.42704	-0.962715	-0.779527	-0.99696	0.0949423	-0.938169	-1.54009	-1.31784	-0.196032	-0.515559	-1.32512	3.97712	-0.837904	-0.368095	0.628517	-1.43552	-3.36329	-1.73269	-2.60774	2.32329	0.0194594	3.08715	3.66265	1.42887	2.48532	3.12483	1.45546	-0.86694	-0.957275	-0.119091
TR139665|c0_g1	Protein PHYTOCHROME KINASE SUBSTRATE 2	-0.358873	-0.530834	-0.89721	-0.133885	-0.0737248	-0.0521509	-0.72035	-0.29459	-0.397356	0.589309	-0.309315	3.32281	0.175539	-0.299788	-1.0506	-0.378148	-0.363988	0.5115	-1.8674	0.164481	0.193494	1.29545	2.65798	0.39768	1.44002	1.40239	0.485964	-1.90791	-1.04803	-1.95248
TR140059|c0_g2	Putative uncharacterized protein ART3	1.85927	2.23138	-1.08977	0.406284	-0.0920629	-0.700499	-0.799238	0.357798	-0.216558	0.784475	0.237476	1.05777	0.0618874	0.349323	-1.39439	0.112944	1.25105	-0.472555	-1.31585	0.19018	-0.613394	1.08671	2.00686	1.09969	-0.816345	0.849673	-0.0637739	-2.34741	-1.97562	-2.04531
TR140122|c0_g1	Uncharacterized protein {ECO:0000313|EMBL:ESR42368.1}	0.301308	-3.39778	-3.71094	0.399488	-1.6209	-0.595459	0.405802	-1.33748	-1.43792	0.566598	-1.33748	1.67146	-0.155417	0.907339	0.466257	-1.59546	-1.35019	-6.4334	-0.766645	2.63269	-0.14985	2.31278	3.4135	2.02644	2.1104	2.00747	1.45534	-0.553206	1.48784	2.2774
TR140677|c0_g1	UDP-glucosyltransferase, putative {ECO:0000313|EMBL:EEF47700.1}	-1.60857	-1.68798	-0.537515	-0.628977	-2.52133	-1.38599	-1.03675	-1.26926	-0.222961	-0.596584	-2.09146	6.17928	-1.19037	-2.72046	0.40373	-2.04787	-3.10034	-3.08969	-0.446404	2.37999	-0.740445	4.29984	3.88683	2.59688	2.69141	2.36587	0.717913	-0.204656	0.421826	1.18406
TR141421|c0_g1	L-idonate 5-dehydrogenase	-0.754269	-1.4365	-1.12503	0.735804	-1.26111	-0.79189	-0.0189499	-0.469034	0.0526199	0.560168	-0.960959	1.9663	0.566769	-0.242382	-0.686013	-0.812656	-0.598513	0.0428847	-0.91848	1.28229	-1.42453	0.981384	2.06488	1.22577	2.28023	1.07254	1.19047	-0.990689	-0.377024	-1.15407
TR142206|c0_g1	Maternal effect embryo arrest 14-2 protein {ECO:0000313|EMBL:AGG38105.1}	-0.965567	-0.232646	-0.611884	-0.24166	-0.98206	-0.0333185	0.145	-0.102045	0.382335	0.864993	-0.422835	0.89965	0.218719	-0.679472	-0.688103	-0.278499	0.660829	-0.650561	-0.740077	0.491675	-0.311153	1.38482	1.84926	0.893475	0.785307	1.37613	0.315379	-1.71018	-0.545975	-1.07153
TR142648|c2_g1	Transcription factor MYB59	-0.324166	0.36672	1.15141	1.84357	-1.12115	0.893759	-1.77282	-0.0418475	0.439929	0.233891	-1.00158	1.61738	-0.617532	-1.52649	-1.86543	0.694517	0.734158	-0.234964	-2.61217	0.582213	-0.372622	0.720947	1.67634	0.151736	1.71887	2.79365	0.965116	-2.87449	-0.82173	-1.39719
TR142989|c0_g2	Uncharacterized protein {ECO:0000313|EMBL:ESR42912.1}	-1.90741	-3.41307	-3.10861	-1.62175	-1.30749	-0.77203	-2.19127	-0.585195	-0.441776	-1.03043	-0.0134896	4.22795	-2.33659	0.583565	-0.398676	-1.51032	-0.119531	-1.06249	-0.247287	2.36385	-2.8658	3.46234	4.21735	2.23334	2.53645	3.07238	2.44669	-1.32294	0.760523	0.351733
TR143146|c0_g1	RING-H2 finger protein ATL74	-1.70104	0.795247	-0.167597	0.477047	-1.02221	-0.289098	-0.25116	-0.324376	0.531158	0.393489	-1.05916	0.790597	0.261131	-0.797074	-0.649238	-0.540897	0.464163	-0.847896	0.170503	1.39399	-0.660895	1.36752	1.90152	0.706172	1.33341	1.11001	0.117702	-1.53947	-0.754394	-1.20915
TR143602|c0_g4	Protein NRT1/ PTR FAMILY 5.4	1.24758	0.584086	0.927031	0.0145808	-0.375236	0.634197	0.471279	1.05017	-0.767513	0.947553	0.334242	-1.77629	2.42852	0.770204	-2.97186	-1.39909	1.48022	-1.59205	-1.03978	1.62868	0.105853	1.41064	1.64065	0.894665	-1.19702	0.978598	-0.865013	-1.4004	-1.80381	-2.36068
TR144366|c0_g1	.	-0.868166	-2.77114	-1.78884	0.430577	-0.221135	-1.60513	-0.034176	-0.686672	-0.0172681	0.196737	-0.748834	3.06511	-1.07703	-0.691288	-0.149507	-0.553785	-2.04123	-1.78884	-0.698706	0.897984	-0.775057	1.69644	3.29804	1.7668	2.09986	1.0083	1.31724	0.234224	0.149498	0.356017
TR144753|c0_g1	Stem-specific protein TSJT1	-0.873629	-1.37924	-2.41255	0.176742	-1.45892	-0.994588	0.410728	-0.0236355	0.585647	0.478238	-0.300185	2.76351	-0.866244	-0.734285	-0.653063	-2.28436	-1.80382	-2.20913	-0.781288	2.63248	-0.138992	2.68626	2.85539	1.19301	2.28514	1.57466	0.769097	-1.13958	-0.645819	0.288436
TR144753|c0_g2	Aluminum induced protein with YGL and LRDR motifs {ECO:0000313|EMBL:EOY12874.1}	-1.29088	-1.41265	-1.7677	-0.0973372	-1.21159	-1.34714	0.204115	-0.136444	0.494851	0.301996	-0.414715	2.70696	-0.685318	-0.347027	-0.40739	-2.05416	-1.52818	-2.36465	-0.997814	2.69931	-0.312092	2.79348	3.06863	1.14359	2.33698	1.5431	0.73156	-1.29594	-0.629526	0.275966
TR144764|c0_g1	Probable 2-oxoglutarate-dependent dioxygenase AOP1.2	-4.11428	1.48495	1.57459	-2.65283	0.239481	4.21146	0.0244875	-6.81472	-3.29115	-1.27866	4.45353	-2.9869	-1.46422	-2.88872	-1.21183	-2.11984	-1.87926	-0.507288	0.0849427	3.90561	0.368175	3.85647	3.60514	5.36457	-2.95674	0.940839	1.19819	0.20543	2.57696	0.07159
TR144769|c0_g1	CBL-interacting protein kinase 2	-0.98666	-1.44328	-0.954239	-1.35598	0.362068	0.587331	-0.994881	-0.0613079	-0.530212	-0.337567	0.179617	3.02113	-3.43486	-1.12868	-0.0907405	-1.89534	-2.82404	-2.42928	-0.104017	2.19438	-0.580358	3.05835	4.73789	1.07894	-0.54221	3.08517	0.0959729	-0.142311	0.719444	0.71567
TR144788|c0_g1	Copper transporter 5	-0.919814	-1.0188	-1.20125	-0.6052	-0.916662	-1.17341	0.146912	-0.376155	-0.401433	0.221822	-0.881272	1.52031	0.135605	-0.0617351	0.165587	-0.757896	-0.0316808	-1.5149	-0.164526	1.39551	-0.869333	2.34734	2.4023	0.946334	0.71563	1.15269	-0.17187	-0.36544	0.128943	0.152385
TR144984|c0_g1	Uncharacterized protein {ECO:0000313|EMBL:ESR32743.1}	1.52003	-1.04075	-1.28076	0.722155	0.841551	-2.83662	1.59334	1.37177	1.65124	0.86675	-0.0653021	2.32068	0.276705	1.22725	-0.333821	-2.24785	1.44438	-4.40013	0.171619	1.75395	-0.973869	1.22047	2.29951	1.00846	-0.743411	0.170038	-0.992866	-1.65754	-1.52208	-2.36488
TR145335|c0_g1	ABC transporter G family member 39	-0.71091	0.132964	0.462762	0.913986	1.66497	2.42559	0.42399	0.502341	-1.95124	-1.96124	2.79232	1.39574	-8.97582	-3.82608	-1.16911	-4.09318	-2.29213	-3.3034	2.20819	3.32799	-0.293179	2.805	3.12043	4.39533	-0.370713	1.16731	0.43272	-0.756654	1.29937	0.232656
TR145335|c1_g1	Pleiotropic drug resistance protein 2	-1.69491	-0.440657	0.963021	1.34839	1.06528	2.24249	1.17155	-0.223193	-0.85063	-1.8911	2.9668	1.30079	-8.93331	-3.96062	-0.905958	-3.77142	-1.44708	-4.96062	2.1411	2.98182	-0.377572	2.80955	3.06584	4.04524	-0.209138	1.20176	1.02698	-0.227679	2.17828	-0.614994
TR145658|c0_g1	Probable xyloglucan endotransglucosylase/hydrolase protein 32	0.0915519	-2.62728	-1.68293	-1.40827	-1.36735	-3.3503	0.300081	-0.39125	-1.00323	-1.07868	-1.32853	4.40961	1.50054	1.0001	-0.227389	-1.73509	-1.05688	-3.8516	-1.75791	0.440612	-1.32539	5.37218	4.62319	-0.254371	2.00595	4.22541	1.16847	-0.497085	0.766924	-0.961062
TR146258|c0_g1	Uncharacterized protein {ECO:0000313|EMBL:ESR36525.1}	0.603519	-0.193864	-0.684441	1.41906	-1.41223	-1.24622	0.269138	-2.46966	0.925795	0.580716	-1.30055	3.20907	-0.970176	-0.751859	0.768602	-1.72102	-3.32352	-0.351928	1.41311	2.2798	4.58518	-0.0418605	1.35744	-0.577981	0.223441	-0.65084	0.288752	-0.712331	-1.05279	-0.462352
TR146277|c4_g1	Protein GLUTAMINE DUMPER 2	-0.2088	-1.4646	-1.05165	-0.42193	-0.718803	-0.807559	1.21436	0.538107	0.187073	1.35703	0.542801	1.43467	0.122173	-0.0706487	-1.41356	-0.778527	0.364895	-0.526533	-0.178261	1.24784	-0.847523	1.97186	1.87471	0.808258	1.38775	1.53508	-0.651485	-1.78916	-1.66656	-1.991
TR146796|c1_g1	Enoyl-CoA hydratase 2, peroxisomal	-1.03836	-1.16816	-1.45376	0.41004	-1.1628	-0.672892	0.311601	0.310319	1.00719	0.161377	-0.389159	1.73492	0.544966	0.490728	-0.416847	-1.27828	-1.52444	-0.813017	-1.64527	1.22342	-0.336332	1.62767	1.42877	0.923995	2.04801	1.00573	1.73436	-0.339012	-1.00287	-1.72189
TR147667|c0_g1	Probable polyol transporter 6	-1.2441	1.06234	0.12495	1.4109	0.654622	0.553056	1.01117	1.18518	1.88267	0.701296	1.07808	0.945787	0.764514	-0.297835	-2.92133	-0.52516	0.0679186	-0.975211	-0.808688	1.64981	2.33842	0.135608	1.62364	-0.587136	-1.31137	-0.440693	-0.968625	-3.26433	-1.71722	-2.1283
TR147937|c2_g2	Transcription factor MYB1R1	-1.29498	-0.823732	-0.573609	-0.0467439	-1.09396	-0.752492	-0.122865	-0.923327	-0.735167	0.169599	-0.996729	2.00703	-0.280623	-0.742997	0.0840167	-1.03261	-1.3187	-1.81856	-0.542304	1.68771	-0.532078	2.40326	2.75762	0.673963	1.54775	2.03209	0.31238	-0.504235	-0.134782	0.595072
TR148091|c0_g1	.	-0.812167	0.0927989	-0.137987	-0.490116	-0.563173	0.541676	-0.309724	0.639486	0.738186	0.186282	-0.417401	0.353659	-0.0987224	-0.168984	-0.581998	0.458313	0.880849	-0.06704	-0.545458	0.324134	-0.119408	1.07841	1.31644	0.579665	0.0684291	0.977743	-0.329646	-1.3033	-1.02693	-1.26402
TR148186|c1_g2	Probable alpha,alpha-trehalose-phosphate synthase [UDP-forming] 11	-1.18928	0.294842	0.0925461	-0.491394	-0.445155	-1.13668	-0.533545	-0.918628	-0.513698	-0.0200944	-0.928275	2.39853	-0.636717	-1.08592	0.810441	-0.979411	-1.75886	-2.58022	-0.819123	1.87928	1.05492	1.39033	1.74583	0.421228	1.26017	1.00486	-0.192324	0.378641	0.17123	1.32648
TR148992|c1_g1	Sugar transport protein 13	-0.939438	1.41967	0.348305	1.69256	0.0571599	-0.903117	-0.528855	-0.756974	-0.471364	-0.189616	-0.304123	0.254169	-0.75363	-0.938439	-0.36417	-0.299625	-0.162413	-2.44091	1.83508	2.00121	4.7297	-0.463437	0.120183	-0.650222	-0.267024	-0.39852	-0.652514	-0.172833	-0.866167	0.065352
TR149395|c2_g1	Thioredoxin-like protein CXXS1	-0.933865	2.09458	-1.87312	-1.10978	-0.159473	-2.37802	0.326739	-0.147523	0.595191	0.300342	-0.373872	3.40557	0.470282	0.657871	0.488167	-3.13531	-0.102009	-3.21837	-1.44076	1.68225	-0.667388	1.90917	2.60467	0.787395	1.18391	1.53443	0.502711	-1.60344	-1.1487	-0.251666
TR149530|c2_g1	E3 ubiquitin-protein ligase RMA3	-0.960631	-0.566197	-1.04208	-0.51416	-0.296843	-0.716845	-0.234877	-0.326105	-0.454754	0.527404	-0.150465	2.15483	-0.881998	-0.421815	0.0833633	-1.61219	-0.536233	-1.44862	-0.168762	1.47605	-0.98108	1.428	2.21789	1.0841	1.648	0.919494	0.145523	-0.420557	0.121267	-0.0717068
TR149582|c0_g1	AMP deaminase	-1.04943	-0.80481	-0.80345	0.087903	-0.798492	-0.537491	0.0987812	-0.20623	0.443836	-0.0733872	-0.447505	1.43966	0.970889	0.217525	-0.441426	-0.763526	-0.47942	-0.224168	-0.830844	1.44726	-0.298101	1.41277	1.80404	0.75143	1.21569	0.644945	0.390114	-0.896358	-1.09901	-1.17121
TR149679|c0_g1	Branched-chain-amino-acid aminotransferase 2, chloroplastic	-1.49611	-1.25205	-1.10532	-0.530773	-0.978314	-1.37188	-0.0427759	0.0548289	0.491454	-0.597256	-0.456901	1.99931	0.604642	0.488294	-0.528855	-1.57224	-0.965065	-0.579955	-1.57224	1.72709	-1.50011	2.38361	2.82254	1.6326	1.6493	1.68252	1.10863	-0.95703	-0.229104	-0.90884
TR149766|c4_g1	Uncharacterized protein {ECO:0000313|EMBL:KDO69227.1}	-2.09536	-1.28284	-0.825634	-0.564642	-0.154606	-0.857714	-2.05304	-0.0468673	-0.747104	-2.76034	-0.548935	3.86858	1.36967	1.95305	1.99447	-2.02849	-2.4106	-3.49306	-1.13758	1.96267	-0.0316996	3.03966	3.17162	-0.342913	0.889798	1.64609	0.100717	1.26614	-0.127594	0.246557
TR149982|c0_g2	Wound-induced protein 1	-1.78018	-1.10581	-1.35296	-0.444697	-0.656714	-1.2653	-0.668353	-0.573879	0.350144	0.274318	-0.172928	3.98329	-0.739341	-1.27638	-0.570917	-2.06458	-1.37531	-1.82348	-1.18864	2.37589	0.343458	2.82156	3.7211	1.25557	0.737908	1.59426	1.21371	-1.15411	-0.407179	-0.0504321
TR150164|c0_g1	Thiosulfate sulfurtransferase 16, chloroplastic	-1.41635	-2.56234	-0.511921	-0.0948245	-1.97952	-0.474215	-1.43756	-1.0246	0.208702	-0.555827	-1.58664	2.91547	-1.85107	-1.47016	-0.587254	-0.426553	-0.611567	-1.53607	-0.369744	4.05699	-2.15798	4.35755	4.52635	0.634992	2.86654	2.96789	1.66185	-1.66793	-0.804361	-1.06984
TR150432|c0_g1	Glutathione S-transferase U7	0.200834	-1.59128	-0.141382	0.629453	-1.27662	-0.0603792	0.474854	-0.626967	-0.0938445	0.592376	-1.4003	-0.805593	0.225199	-0.617128	-0.197114	0.0160804	-0.49243	-0.549203	1.22493	1.36805	2.64912	0.839764	0.830565	0.474562	0.0731529	0.974453	-0.286773	-1.30746	-0.821017	-0.305901
TR150917|c1_g1	Uncharacterized protein {ECO:0000313|EMBL:EOY03549.1}	-0.780322	0.598769	0.240303	-0.965144	-0.492517	0.144884	-0.831009	0.40875	0.275906	-1.05899	-0.842885	0.524989	0.824506	0.836597	-1.41522	0.735805	1.70077	0.766897	-1.09692	0.540245	0.15012	0.507582	0.92262	0.210416	-0.0865138	0.769555	-0.0718685	-1.12688	-0.468831	-0.921621
TR151063|c0_g1	Thioredoxin-like 1-1, chloroplastic	-0.778825	-1.08461	-1.51285	-0.414686	-1.09673	-1.07905	0.695315	0.476024	0.386483	0.477874	-0.334507	0.924903	0.506786	0.204636	-0.561109	-1.18787	-0.286147	-1.67392	-0.587933	1.82104	-1.2246	2.33281	2.35141	0.661398	0.941457	1.86988	-0.0472914	-1.3115	-0.0288901	-0.439485
TR151242|c1_g1	Putative uncharacterized protein {ECO:0000313|EMBL:CBI27985.3}	-1.63635	-0.890516	-2.19061	0.0713933	-1.16308	-2.49022	0.753135	-0.00177107	0.671532	1.07372	-0.144501	2.79809	-0.180333	0.650008	0.337949	-2.67673	-1.54559	-3.46158	-1.18062	2.85309	-1.20212	2.79598	3.47004	1.31875	2.6177	0.993002	-0.0449007	-0.794181	-0.36269	-0.438595
TR151505|c0_g1	Probable LRR receptor-like serine/threonine-protein kinase At1g53440	-0.416344	-0.459655	-0.361409	1.10015	0.191467	-0.646212	0.397278	-0.409848	0.199387	-0.267286	-0.226354	0.314819	-0.862717	-0.848592	-0.138374	-1.12968	-1.45752	-0.597024	1.58964	1.26951	2.49074	0.437038	0.383528	0.117525	0.325989	0.0917953	0.000645063	-0.235178	-0.739058	-0.114254
TR151505|c0_g2	Probable LRR receptor-like serine/threonine-protein kinase At1g53440	-0.412686	-1.69402	-1.27722	1.29283	0.529076	-0.855592	-0.488381	-0.214333	-0.507725	-0.147003	-0.741366	-0.462185	-1.65696	-0.0739247	-0.699679	-1.61494	-2.56272	-0.374184	2.19522	1.93582	2.80501	1.40918	0.706992	0.296917	0.65259	0.990764	1.09372	0.611897	-0.179534	-0.557571
TR151567|c0_g1	Uncharacterized protein {ECO:0000313|EMBL:ESR36392.1}	-1.06614	-2.42207	-2.32269	-0.0782701	-1.14909	-1.50182	0.927643	0.942185	0.663472	-0.235006	-1.66823	0.576312	2.07275	2.21192	0.506766	-2.71052	-0.597947	-3.40975	-1.01415	2.45912	-1.29102	2.57177	2.41192	-0.132782	1.82512	1.25737	0.169063	1.2208	-0.18585	-0.0308786
TR151743|c2_g3	Probable U3 small nucleolar RNA-associated protein 7	-0.434784	-0.472826	-0.178069	0.192088	-0.626493	0.378246	-0.163035	-0.0537477	0.57683	0.25227	-0.680986	0.334104	0.063117	-0.617804	-0.476103	0.644023	0.521868	0.477063	-0.625062	0.193433	-0.021001	0.947545	0.965694	0.416576	0.809313	1.00642	0.311836	-1.25676	-1.30892	-1.17483
TR151932|c2_g1	Putative uncharacterized protein {ECO:0000313|EMBL:EEF43862.1}	-1.15217	0.0232287	-0.539535	-0.507488	-1.33734	-0.434682	-0.504342	0.467559	0.534323	0.402208	-1.41719	0.552156	0.966603	0.86785	-0.359085	-0.858732	0.161054	0.042898	-1.78109	0.65482	-1.23797	1.38381	1.96474	0.98094	1.45451	1.62369	0.38393	-0.789998	-0.394264	-1.15043
TR151944|c4_g2	14-3-3-like protein GF14 lambda	-0.845306	-0.599403	-0.438816	-0.41893	-0.897953	0.252985	-0.812049	-0.789982	-0.136319	-0.234601	-1.12614	0.972094	-0.677197	-0.918299	-0.173201	0.104174	0.919003	-0.36292	-0.111683	1.57305	-0.182506	1.83693	2.38753	1.1119	0.588606	1.7424	0.25034	-0.994641	-0.557602	-1.46147
TR152418|c2_g2	Probable WRKY transcription factor 70	-1.49703	-0.592207	-0.25146	0.557156	0.211996	-1.07405	0.74492	0.177235	-0.0860434	-1.06233	-0.853005	0.713303	0.494649	-0.097034	0.410093	-0.449081	-1.6603	-3.1321	-0.268584	1.81606	-0.669165	2.60465	2.23942	1.44083	0.741599	0.165021	-0.365068	-0.0149671	-0.309732	0.065233
TR152446|c1_g1	Probable LRR receptor-like serine/threonine-protein kinase At1g53430	-0.036851	-0.247633	-0.654121	1.22574	0.212249	-0.830119	0.406724	-0.22903	-0.148239	-0.0480422	-0.288079	0.107717	-0.366635	-0.296681	-0.501586	-1.07403	-1.28889	-0.704412	1.56095	1.42953	2.27195	0.548882	0.645192	0.2056	-0.0355601	-0.052227	0.240343	-0.642076	-1.03048	-0.380196
TR152857|c0_g1	Abscisic acid 8'-hydroxylase 3	-3.40736	-1.50307	-1.84863	0.820941	-2.34069	-1.43856	-2.40411	-1.0998	0.526572	0.0479326	-3.55072	5.65849	-0.0475882	0.272946	-0.350024	-0.51003	-3.23023	-0.81268	-1.33914	1.50666	-0.826734	3.58649	4.65134	2.46112	4.4302	2.36891	2.51483	-1.43524	-1.33295	-1.36888
TR152993|c1_g1	Probable alpha,alpha-trehalose-phosphate synthase [UDP-forming] 10	-1.66359	-0.883585	-1.38677	-0.0822857	-1.05393	-1.19785	0.242782	0.027458	0.449075	0.881556	0.106797	2.27677	-0.878725	-0.808581	-0.297102	-1.72496	-1.45884	-2.40894	-0.625174	1.90632	-0.175325	2.25168	2.89836	0.871854	2.09333	1.87028	0.80885	-1.04064	-0.848414	-0.150398
TR153083|c2_g4	Transposon Ty3-G Gag-Pol polyprotein	-0.550207	0.673419	-0.558872	0.0604417	-0.41035	-0.878629	0.734973	0.195371	-0.784165	-0.825387	-0.146009	-0.685984	-0.714743	-0.00909921	-2.93391	1.33521	0.908439	1.16675	2.01299	2.38914	2.74205	0.19021	-0.482701	0.0828966	-2.17902	-1.2757	0.52552	-0.83588	0.105007	0.148237
TR153890|c0_g1	Stem-specific protein TSJT1	0.0933696	0.360439	-0.401818	-0.0124277	-0.281959	-0.741681	0.232013	0.500194	0.185038	0.33561	-0.38078	0.331944	0.354137	0.458631	-0.534005	-0.617187	-0.060582	-0.383618	-0.392655	-0.287005	-0.744259	1.24914	1.79227	0.724966	0.256497	0.813822	-0.141816	-0.635306	-0.775559	-1.29741
TR154134|c1_g1	Uncharacterized protein {ECO:0000313|EMBL:ESR50419.1}	0.261213	-1.17071	-0.982099	-0.676747	-1.43879	-0.14555	0.59565	-0.66928	-0.499784	0.223083	-0.84539	1.35974	0.602978	0.746413	1.24667	-2.47788	-1.38367	-1.81456	0.292283	0.959469	-1.42895	1.77376	1.83875	0.805815	0.316792	1.06844	0.176877	0.745378	0.473106	0.0469873
TR154210|c0_g2	Cytochrome P450 714C3	0.0482044	-0.800232	-0.340115	-0.432604	-0.684407	-0.333419	0.0599825	0.0144266	0.202592	0.378543	0.233847	1.06242	-0.135126	-0.0560485	-1.29057	-0.155592	0.455529	-0.00770525	-0.305601	0.8533	0.299417	0.880711	1.2977	0.46332	0.454582	1.23343	0.394602	-1.06757	-1.18592	-1.5377
TR154474|c0_g1	Caffeic acid 3-O-methyltransferase	-1.17118	-0.348097	-0.41083	0.318005	-2.33969	-0.0342519	-0.779367	-1.26155	0.762843	0.662834	-1.50713	1.8227	-0.458092	-0.808945	-0.885432	0.100444	0.262207	-1.09253	-0.443917	1.05881	3.40704	1.10413	1.66856	0.588518	1.6143	1.20595	-0.350364	-0.539226	-1.04086	-1.10488
TR154497|c0_g1	1-aminocyclopropane-1-carboxylate oxidase homolog 3	0.493911	-3.65869	-2.8866	1.68091	-0.852512	-3.16619	-1.96878	-1.06685	-0.9643	1.40808	0.135022	4.9066	0.489722	1.11128	-3.38467	-0.879357	-3.52457	-2.86736	-1.06479	3.39924	3.60234	2.26913	1.8317	-0.170972	2.0578	0.813281	0.79321	-1.98943	0.483414	2.96942
TR154665|c3_g1	Uncharacterized protein {ECO:0000313|EMBL:AGC78944.1}	0.867995	0.895892	-0.396378	-0.360477	0.0879328	1.33196	-0.635207	-0.417859	-0.863874	0.248063	-0.0921562	-0.212556	-1.35878	-0.460219	-1.20816	0.476809	2.12318	-1.76775	0.451734	0.0367859	-0.544425	0.798029	1.97023	1.02413	-0.958697	0.958393	1.06867	-1.75659	-0.169945	-1.13673
TR154920|c0_g2	Osmotin-like protein OSM34	-1.52194	-2.62809	-1.63874	-0.0995254	-0.810218	-0.784366	-0.041792	-0.834965	-0.156691	0.439986	-0.290087	1.46985	-2.2117	-1.54034	-0.124296	-2.37334	-1.04321	-1.03367	-0.16799	2.08144	1.95595	2.74979	2.36345	1.18452	1.70788	1.67269	0.946321	-0.848579	0.0333063	1.54437
TR155020|c2_g2	Uncharacterized protein {ECO:0000313|EMBL:ESR37139.1}	0.0133391	0.0415266	-0.362595	0.728801	-0.439021	0.512897	-0.230315	-0.180828	0.0467052	0.754677	-0.943396	0.727138	-0.177311	-0.703772	-1.20196	0.140613	0.292915	0.114267	-0.253327	0.135104	0.452692	0.663559	1.32821	0.526203	0.579413	1.08528	0.57358	-1.46153	-1.12143	-1.64144
TR155538|c0_g2	Putative uncharacterized protein {ECO:0000313|EMBL:EGG21285.1}	-2.12839	-2.38522	-2.23611	-0.115908	-1.04154	-0.467343	-0.971987	-1.05751	0.258641	-1.03302	-0.624674	2.94786	-0.881014	-0.354793	-0.0893575	-1.91046	-2.14317	-1.58022	-1.24124	3.25224	0.0617614	3.35312	3.32647	1.14122	2.34897	1.79284	1.98213	-0.314137	0.378525	-0.267673
TR155717|c0_g1	Uncharacterized protein {ECO:0000313|EMBL:ESR39995.1}	-0.65824	-1.07439	-1.17933	-0.599813	-1.79006	-0.807947	0.350752	-0.344676	0.035403	0.32485	-1.22187	0.827549	0.941238	0.252558	0.091908	-1.26745	-0.898382	-1.0374	-0.882477	0.941522	-1.53257	1.96561	2.92115	1.92468	1.83009	1.18105	0.516555	-0.359741	0.139546	-0.590126
TR155798|c0_g1	LysM domain-containing GPI-anchored protein 2	-0.916773	0.462078	-0.33306	-0.603279	-0.176997	-0.202844	-0.254967	0.768464	0.561306	-0.196066	-0.353251	0.242827	-0.360956	-0.0145322	-1.08588	-0.365104	0.165981	-0.219459	-1.17632	1.31371	1.01868	1.3499	1.51067	1.02161	0.24044	0.43834	-0.0577564	-0.742555	-1.07008	-0.964125
TR156544|c3_g5	Uncharacterized protein {ECO:0000313|EMBL:EMJ02691.1}	-1.74773	-1.74773	-1.74773	-1.74773	-1.74773	-1.74773	-1.74773	-1.74773	-1.74773	-1.74773	-1.74773	-1.74773	-1.74773	-1.74773	5.87798	-1.74773	5.68523	-1.74773	-1.74773	-1.74773	-1.74773	5.96446	6.02772	7.13277	-1.74773	3.94715	-1.74773	-1.74773	5.56243	-1.74773
TR156748|c0_g2	Cellulose synthase-like protein G3	-1.73651	1.00248	-0.435248	2.20863	-1.38029	-0.077082	0.739978	-1.19396	0.320305	-0.640355	-1.1664	-1.25616	-0.375347	-0.349933	-0.973436	-1.45335	-0.550768	-0.235873	2.60417	1.54821	3.90339	1.16302	0.833173	0.640589	-1.37436	0.126747	-0.380287	-0.724526	-1.23185	0.44505
TR157253|c0_g1	ATP-dependent RNA helicase DHX8	-0.993964	-1.75306	-0.782073	-0.522931	-1.58915	-0.362894	-0.819856	-1.08581	-0.106982	-0.65569	-1.17733	1.80578	0.114529	-0.470735	-0.211777	-0.300285	-0.749515	-0.162075	-1.21354	1.50866	-0.540652	2.88243	3.16698	1.26755	1.502	2.46981	0.806337	-0.732544	-0.71125	-0.581963
TR157677|c0_g1	.	-1.33679	-1.78938	-1.13382	0.509523	-1.34399	0.0108826	-0.49837	-0.382472	0.742861	-0.357918	-1.11473	1.1258	0.775723	0.111866	-0.61035	-1.25605	-2.05572	-0.245225	-1.06747	1.45293	0.591567	2.10147	1.82674	1.23974	0.425412	1.62055	2.19852	-0.762594	-0.282028	-0.496684
TR157729|c3_g2	Putative uncharacterized protein {ECO:0000313|EMBL:AEO36741.1}	-1.02804	-0.805149	-0.979461	-1.00444	-1.1546	-0.544585	-0.127047	-0.0622328	-0.0605783	-0.00732641	-0.880972	1.35552	0.447514	0.233155	0.23025	-0.630135	0.265213	-1.1457	-1.1567	0.841911	-0.922915	2.46373	2.64434	1.27984	0.479268	2.04188	0.00297244	-0.617158	-0.475453	-0.683096
TR157766|c3_g2	Phytoene dehydrogenase, chloroplastic/chromoplastic	-1.1265	0.194723	-1.32153	-0.547679	-0.625601	-1.06359	0.449095	0.434937	-0.414335	-0.409271	0.0697176	2.48576	-0.443738	-0.137923	-0.491107	-1.00975	-0.763351	-0.0581581	0.291373	0.896711	-0.389977	0.99639	1.7883	1.5012	0.765789	0.779161	0.296277	-0.692023	-0.266263	-1.18863
TR157769|c5_g4	Probable linoleate 9S-lipoxygenase 5	0.490008	1.05438	-0.688528	0.153045	0.335264	-0.599456	0.254315	0.738903	-0.17393	0.644309	0.37735	0.514924	0.136069	0.233847	-0.390782	-0.774381	0.185136	-0.627857	0.458529	0.0494367	-0.353351	0.605013	1.16993	0.591886	-0.580864	0.366767	-0.228602	-1.35723	-1.44513	-1.139
TR157823|c2_g3	Amidase 1	-0.187456	0.290406	-0.611186	0.0387986	-0.823289	-0.246928	-0.0251674	-0.0996194	-0.0591131	0.657405	-0.857488	0.978298	1.22901	0.344162	-0.122785	-0.192674	0.583265	-0.469659	-0.555811	0.0754152	-0.451285	0.938866	1.75185	0.692628	-0.0713229	1.02144	0.357445	-1.33415	-1.0564	-1.79466
TR157823|c2_g4	Amidase 1	-0.756503	-0.194411	-0.465018	-0.249049	-1.07598	0.0656377	-0.355035	-0.270939	0.0343426	0.405081	-1.08024	1.04392	0.92687	0.169137	-0.348787	0.134103	0.658503	-0.675788	-0.720241	0.2125	-0.184406	1.53805	2.04279	0.972908	0.174338	1.38271	0.330066	-1.34266	-0.94516	-1.42674
TR157913|c0_g1	Monothiol glutaredoxin-S6	-2.18023	-0.774072	0.653062	0.219569	-2.87791	-3.41002	-0.537438	0.902329	0.277751	-4.03071	-3.73975	3.90268	0.306301	1.99685	1.75575	-2.40587	-2.53009	-4.17846	0.598003	4.87571	0.0246698	5.49854	4.87774	-0.928675	1.30488	3.52976	0.0792954	0.712666	-1.55627	-2.36606
TR195982|c0_g1	Basic leucine zipper 1	-1.95991	-2.26858	-1.94716	0.418614	-2.7192	-1.70695	-0.389207	-0.775486	-0.213598	0.44401	-2.14265	2.71514	0.595627	-0.0694239	0.352086	-3.03703	-1.39762	-2.36655	-0.440312	3.09062	-0.791101	2.9431	2.96802	1.41808	2.72673	2.94423	1.64641	-0.754476	0.508396	0.208206
TR23838|c0_g1	Transcription factor HEC1	-1.34718	-1.02285	-2.27318	0.939147	-0.387705	-1.58094	-0.315555	0.202727	0.24708	0.128511	-0.703481	3.12004	0.590553	-0.199176	-1.08481	-2.15653	-1.53469	-1.34718	-2.5211	2.12167	0.165396	1.71826	4.03377	2.33158	2.33252	2.02579	-0.631144	-2.16355	-1.23941	0.551431
TR31222|c0_g1	Oxygen-evolving enhancer protein 3-2, chloroplastic	0.900115	-2.33536	-2.49668	0.709764	-1.62511	-1.53908	0.212504	-3.10413	-0.678339	0.900519	-1.84505	1.01087	-0.241874	-1.9585	-0.527642	-0.464637	-1.13136	-2.48962	-2.0907	3.4283	-0.160376	4.18327	4.25083	1.88123	2.38761	3.62781	1.67788	-1.05506	-0.777459	-0.649707
TR59307|c0_g1	Probable calcium-binding protein CML10	-1.63936	-4.16315	-1.42671	-0.0873781	-2.91276	-2.12842	0.646248	-0.640722	0.234118	-0.497995	-2.05048	2.89608	-0.557077	-1.0535	0.688169	-1.71561	-0.814903	-3.15536	-0.758241	3.57395	-1.28254	4.56083	4.65123	0.876658	2.47617	3.02178	1.05933	-0.418136	-0.132554	0.750321
TR65321|c0_g2	Ethylene-responsive transcription factor ERF106	-1.31183	-0.0897715	-0.421323	-0.0691205	-0.353242	-1.48772	0.394636	-0.688267	0.0608245	0.94229	-1.07081	1.56173	-0.172735	-0.673744	0.961918	-1.8057	-1.6343	-1.92291	0.72264	2.15934	-0.799743	1.65004	2.27859	0.908874	2.80885	0.998588	-1.55104	-0.68059	-0.757383	0.0419036
TR78079|c0_g1	Uncharacterized protein {ECO:0000313|EMBL:ESR60637.1}	-1.95814	-1.90405	-1.18215	-2.14478	-2.23616	-0.293299	0.0563763	-1.3592	-0.63168	-2.06231	-1.78139	1.17973	-2.5318	0.199122	-0.484338	0.613796	0.601751	-0.819163	-1.82211	1.81358	-0.721002	3.20737	4.65703	2.88693	1.71435	2.99762	0.40344	-0.15403	1.28209	0.472416
TR78298|c0_g1	Transcription factor DIVARICATA	-1.12868	-0.0107969	-1.08574	0.76944	-1.80461	-1.45001	-1.21691	-1.77765	-0.151847	-0.934006	-2.08075	3.73335	-0.0365863	-0.215227	0.444879	-1.85027	-1.46895	-3.02216	-0.947222	3.53487	1.30835	3.29759	3.10405	0.454829	2.06703	1.13619	-0.81733	0.646912	-0.580233	0.0814907
TR78586|c0_g1	.	-2.09612	1.11183	-0.842931	-1.95239	0.12163	-0.28797	-1.82861	0.655743	0.195451	-0.152128	-0.587306	1.37932	-0.587306	0.134528	-1.8072	1.23025	2.01369	1.65512	-3.94152	0.552624	0.757764	2.00059	2.30649	1.2778	0.63704	1.2193	-0.688169	-0.224265	-0.112906	-2.14037
TR80386|c0_g1	.	-0.0888507	0.0209439	-0.340979	0.660947	-0.697016	0.597416	-0.452243	0.355151	1.05634	0.855383	-0.952963	1.26668	0.167792	-0.283624	-1.24176	-0.0518538	1.0254	0.224405	-1.17289	-0.126821	-0.0142101	0.92047	1.17068	0.543587	0.668797	0.927919	-0.141294	-2.27542	-0.99683	-1.62516
TR80899|c0_g1	Photosystem I reaction center subunit III, chloroplastic	1.17148	-1.43543	-3.96624	0.835957	-0.864551	-0.851343	-0.614995	-0.694528	-0.93804	0.637273	0.456846	2.92603	-1.72874	-0.855733	-1.06951	-0.283427	-1.00862	-2.01057	-0.673455	2.23395	-1.12989	1.94886	2.48185	0.895144	2.40193	1.72688	0.960013	-1.30247	-0.0387392	0.790057
TR80904|c0_g1	Uncharacterized protein {ECO:0000313|EMBL:ESR62490.1}	-0.726063	0.860173	-1.09298	0.435932	0.548661	-0.870509	1.2138	-0.164301	0.00331951	-0.176441	-0.974681	3.54214	-0.227705	0.653216	-0.231168	-3.46253	-3.2363	-0.546141	-0.732237	2.65103	-0.844677	3.44817	2.22225	0.869904	0.0655154	1.00236	0.887853	-0.843755	-2.47891	-1.79592
TR81120|c0_g1	Mannose/glucose-specific lectin	-2.23661	-3.16727	-3.12366	2.95826	1.62907	-4.17248	-4.33849	-1.8844	1.12812	3.11014	0.818176	5.08739	-0.490252	1.69699	-1.65165	-3.73026	-8.95908	-3.91906	-0.672753	2.28106	4.19751	1.71105	4.06798	1.1236	2.26697	1.82539	0.947962	-0.869496	0.550894	3.81493
TR84664|c0_g1	Putative uncharacterized protein {ECO:0000313|EMBL:EEF35501.1}	-4.71387	-1.70995	-2.23181	-1.17134	-4.21506	-1.52662	-0.281781	-1.61538	0.0697701	-0.438149	-3.44301	3.4181	1.18042	0.82394	1.62288	-1.90651	-3.46925	-2.56501	-1.30374	2.03286	0.803544	4.11613	4.69192	2.36271	1.93249	3.87411	2.64579	-0.0353069	0.264406	0.787709
TR85449|c0_g1	Oxidative stress 3, putative isoform 2 {ECO:0000313|EMBL:EOY26954.1}	-1.91165	-1.17655	-2.13702	0.0113089	-1.10131	-1.49034	-0.061229	0.559627	0.688411	1.15175	-1.24031	2.31727	0.479213	0.73643	-0.205462	-2.17108	-1.68957	-2.09496	-1.32391	2.05379	-0.565309	2.52176	2.73762	1.30945	2.54064	1.46798	0.750113	-1.00883	-0.436466	-0.711379
TR88478|c0_g1	Cysteine/Histidine-rich C1 domain family protein, putative {ECO:0000313|EMBL:EOY10858.1}	-1.24494	-2.89118	-1.25651	-0.24912	-0.483081	-0.560082	0.919897	-0.0248219	-0.228939	0.698848	-0.000301537	1.57254	-0.296924	0.0343241	0.135463	-1.63022	-1.13667	-2.70805	0.709139	1.71839	-0.251912	1.79464	1.96199	0.921491	0.843479	0.912435	1.08072	-0.394034	0.249566	-0.196112
TR88895|c0_g1	Major allergen Pru ar 1	-0.714155	-2.2098	0.37085	0.650719	1.7371	1.51262	1.2851	-0.0110439	-0.636535	-1.56847	2.24697	0.481669	-5.26162	-3.31783	-1.39174	-2.79135	-0.316804	-3.55973	2.55797	3.18147	-0.773553	2.7256	2.96345	3.5134	-1.91409	1.88608	0.112735	-0.0672303	1.81846	-2.51024
TR90167|c0_g1	Uncharacterized protein {ECO:0000313|EMBL:ESR62297.1}	-2.03744	-0.0515119	-2.17156	-1.45362	-0.699856	-1.60723	-0.120434	0.316119	0.138911	-0.0685334	-0.536085	1.83301	-0.0434935	0.392068	-0.436094	-1.49807	-0.406538	-1.16033	-0.983922	2.12964	-1.12212	2.72619	3.15006	1.30559	1.11441	1.88684	0.307443	-1.16656	0.193197	0.0699148
TR90667|c0_g1	UDP-glycosyltransferase 74B1	0.00766418	-1.08229	-0.316966	0.0622658	-0.559961	-1.23116	-0.920247	-1.84183	-0.91394	-0.139088	-0.809274	0.45504	-1.4171	-0.44297	-0.229687	0.02377	1.30158	-0.489103	-0.423241	1.35593	0.315739	2.06895	2.44947	2.0178	1.57452	1.93528	1.43341	-0.461246	-1.05341	-2.66991
TR91328|c0_g1	Beta-amyrin 28-oxidase	-2.95426	-0.538002	2.21891	0.191641	1.65327	4.04879	-0.00257856	-0.956696	-2.37581	-2.92531	2.61437	-0.758569	-3.51985	-1.575	1.38704	-6.84178	0.0149544	-6.84178	0.336135	3.9344	-1.76711	3.66987	3.64042	4.57654	-2.89692	1.46154	0.578599	0.110085	4.09021	-0.573123
TR91409|c0_g1	Zinc finger protein CONSTANS-LIKE 14	-2.79219	0.79988	-1.62011	-1.16131	-1.51851	-2.84365	-0.364574	-1.35306	-0.746269	-0.410844	-2.06537	3.93847	0.572265	0.586542	-0.240007	-1.39969	0.0481129	-0.972119	-2.92233	2.05785	-1.63398	3.29972	4.33687	2.20037	2.59549	3.2267	1.32828	0.463286	-2.13765	-1.27219
TR91412|c0_g1	Putative uncharacterized protein {ECO:0000313|EMBL:CCB48817.1}	-1.37965	-1.59132	-0.892828	-0.346836	-1.51194	-0.63937	0.0404359	0.806051	0.945502	-0.0084678	-0.932131	1.90684	0.0758485	-0.768406	-1.64742	0.989245	0.149455	0.769257	-0.726748	2.10317	-0.274141	2.48732	2.16512	0.500037	1.57772	1.22783	-0.172965	-2.08758	-1.28315	-1.48088
TR92000|c0_g1	PGR5-like protein 1A, chloroplastic	0.0565442	-0.258814	-0.444167	-0.258239	-0.446129	0.461961	-0.739935	-0.642568	0.0970963	0.0810574	-0.987085	1.60216	-0.333147	-0.00674621	-0.941609	0.232311	0.0613881	-0.373357	-0.649336	0.180881	-0.0683987	1.05954	1.43075	0.0512201	1.3679	1.40911	0.806254	-0.750406	-0.661446	-1.33678
TR92711|c2_g1	Protease Do-like 7	-0.826933	-1.00743	-0.66227	0.529751	-0.91028	0.258955	0.108716	0.041761	1.38631	-0.222317	-0.301827	1.136	-0.268848	0.396427	-0.855242	-1.11787	-1.48615	-0.00587591	-0.241849	1.17823	0.233879	1.80888	1.61655	1.05504	1.02602	0.312667	1.09963	-1.01576	-1.50655	-1.75964
TR92988|c0_g1	Uncharacterized protein {ECO:0000313|EMBL:ESR61041.1}	-1.57053	-0.0814055	-0.983023	0.14082	0.00449061	-1.60001	-0.831873	0.779113	0.583001	-1.26473	-0.647115	2.55879	-0.658955	-0.125399	-0.520542	-1.82226	-0.887013	-0.600984	1.59755	2.16986	0.65725	2.27468	2.03989	0.895335	2.32865	1.13339	0.0631463	-0.698491	-1.90169	-3.03194
TR93197|c0_g1	Vacuolar amino acid transporter 1	-2.196	-3.01244	-1.80471	-0.988699	-1.72671	-1.92573	-0.49277	-1.65023	-1.80195	0.234814	-0.446758	2.09534	-0.0504412	0.0160025	1.01522	-0.213317	-1.42748	-0.884253	-0.778695	2.05231	-1.94998	1.99552	2.57079	2.36644	2.375	1.25285	1.0959	0.578891	1.23851	2.46257
TR93256|c0_g1	Glycine-rich protein 2	-1.00565	-1.00721	-0.788562	-0.0319574	-1.04706	-0.202518	0.293063	-0.0412505	0.103789	0.40761	-0.871844	0.932359	0.092434	-1.00122	-0.644117	-0.464002	0.0130836	-1.18772	-0.953366	1.44315	-0.493254	2.44116	2.66712	1.31352	0.638143	1.83933	0.214203	-1.26342	-0.848378	-0.547451
TR94062|c0_g1	Photosystem I reaction center subunit N, chloroplastic	1.27437	-0.83862	-1.81546	0.139077	-0.599783	-1.10321	0.0021169	0.346359	-0.420181	0.776586	-0.392604	1.27981	0.263815	0.842535	-0.180938	-0.572629	-1.50835	-2.20237	-2.50333	1.62752	-0.690806	1.36322	1.89949	0.212862	1.96132	1.66415	0.759738	-0.360123	-1.22572	0.00116602
TR94472|c0_g1	Gibberellin-regulated protein 2	-1.77144	-3.57885	-2.19975	0.280418	-3.10487	-0.3416	-0.318771	-2.48519	-0.880293	0.747604	-1.97496	0.595426	-0.97463	-1.33373	0.403509	-0.319902	0.368968	-1.04384	-1.31616	2.63958	-0.602378	5.16455	5.19734	2.36147	2.20588	3.80923	1.22803	-2.13382	0.398857	-1.02067
TR95205|c0_g1	Chlorophyll a-b binding protein CP29.3, chloroplastic	-0.591195	-0.841925	-2.47097	-0.807518	-0.417141	-2.17833	0.0558806	0.763384	-0.136073	-0.0845561	-0.0213659	1.47311	-0.15758	0.174106	0.236507	-2.01045	-2.01626	-1.97608	-0.7475	1.9252	-0.560099	1.60353	2.55579	1.95545	0.979851	2.10699	1.33143	-0.679087	0.220541	0.31437
TR95264|c0_g1	Transport and Golgi organization protein 2 homolog	-1.8015	-3.24748	-2.75466	0.0905912	-2.09816	-1.83789	-1.21992	-1.50367	0.029831	-0.160707	-1.37103	4.76446	-0.838681	-0.836791	-0.277392	-2.56283	-2.7666	-2.60563	-0.811518	3.91753	2.03811	4.29385	4.26416	1.2584	3.33151	3.37413	1.04823	-1.73752	-0.119729	0.140926
TR95425|c1_g1	Probable LRR receptor-like serine/threonine-protein kinase At1g53430	-0.10347	-0.657567	-1.16638	1.43838	0.221899	-1.09865	0.245927	-0.314571	0.0297871	0.377214	-0.537825	-0.0193107	-1.04824	-0.709223	-0.0461151	-1.782	-1.29099	-1.15926	1.50771	1.45179	2.41136	0.815902	0.81765	0.379621	0.514345	0.354414	0.245638	-0.268676	-0.604348	-0.00501332
TR96026|c0_g1	Stem-specific protein TSJT1	-1.33065	-2.34476	-1.38127	0.356908	-1.2659	-1.15639	0.595464	-1.07701	-0.771199	0.354793	-0.866845	1.62847	-0.0735662	-0.743323	0.685428	-1.8033	-1.93247	-3.58146	-0.369065	3.72719	0.0239167	2.19615	2.67545	1.33947	1.67234	0.743469	0.0706591	0.179232	0.863375	1.5849
TR96580|c3_g1	Uncharacterized protein {ECO:0000313|EMBL:ESR47635.1}	-1.61021	-1.43734	-0.518173	-0.0299866	-1.47604	0.155865	0.197931	-0.19037	0.413525	0.270119	-1.04864	1.16117	-0.26538	-0.0611067	-0.668148	-1.22572	0.169268	-0.70167	-0.948256	1.53555	-0.0520577	2.2285	1.854	1.18076	1.53067	1.78001	1.04551	-1.23346	-0.741246	-1.31509
TR96681|c0_g1	Uncharacterized protein {ECO:0000313|EMBL:ESR58332.1}	-1.43489	-1.78572	-1.49514	0.159289	-0.838358	-1.27997	-0.853009	-0.319793	-0.522839	-1.63191	-1.68927	2.87023	-0.667806	-0.109408	-0.119659	-1.8346	-1.90476	-1.69522	-1.52966	3.14794	-0.0782548	3.26218	2.85487	0.95292	1.83565	1.89343	2.08685	-0.232234	0.518139	0.441003
TR96707|c0_g3	Endochitinase PR4	-0.745069	0.615566	0.669177	1.85174	0.140669	-1.28538	-0.246296	-2.2864	0.00282272	-0.303905	-1.75849	-1.94133	0.702683	-0.467984	1.54781	-1.37829	-0.754238	-2.99467	1.39908	1.47378	4.66173	0.329599	-0.104254	-1.06621	-0.851173	-0.274686	-1.02935	1.40875	0.486484	2.19783
TR97409|c0_g2	Gypsy retrotransposon integrase-like protein 1	-0.4753	0.337614	-0.894676	0.277179	-1.14043	-1.01233	0.902712	-0.309714	1.0272	-0.225322	-1.03131	-0.0700436	-0.252908	-0.468816	-1.8774	0.724638	0.269443	1.47006	1.85828	2.57185	2.75196	0.118301	-0.350853	0.126889	-3.09979	-1.6115	0.696068	-1.26972	0.537639	0.420282
TR97875|c0_g1	F-box protein SKIP23	-1.12715	0.239531	-0.835381	-0.954192	-0.532053	0.223452	-0.158694	0.181531	0.314162	0.332866	0.0242303	1.41767	0.0467284	0.0443346	-0.262089	-0.46717	0.667628	-0.718874	-0.455092	-0.0582868	-0.781358	0.949131	2.01593	1.22987	0.757828	1.32121	0.587034	-1.84587	-0.788453	-1.36847
TR97927|c0_g1	Probable LRR receptor-like serine/threonine-protein kinase At1g53430	-0.318536	-0.413278	-0.4663	1.03226	0.115265	-0.65688	0.378574	-0.36833	0.206552	-0.204659	-0.235467	-0.0108192	-0.466193	-0.958408	-0.404935	-0.52001	-0.660799	-0.275934	1.40072	1.56811	2.36307	0.698293	0.352931	0.234247	-0.334096	-0.357557	0.398483	-0.746951	-0.827111	-0.522236
TR98069|c0_g1	Expansin-like B1	0.672443	1.31594	-0.558777	0.989413	0.664541	-1.89471	-0.553305	-1.02525	-2.05131	0.455114	-0.698418	3.00126	-1.05051	-2.22534	-0.592789	-0.233178	-0.611237	0.231796	0.768391	1.75059	1.86344	-0.874034	1.12269	1.09092	0.948621	0.985863	0.0331691	-1.51028	-1.89158	-0.12347
TR98079|c0_g1	Nudix hydrolase 2	-0.173236	-0.110476	0.842987	1.47856	-1.56243	-0.374647	0.00691107	-1.02134	-0.202261	-0.148059	-0.260351	0.720918	0.320272	-0.284979	-0.755698	-1.61736	-0.642807	-0.652336	1.55099	1.67511	2.24614	0.819982	0.896429	0.145797	-0.366994	0.570056	-0.347199	-0.781183	-1.10516	-0.86764
TR98301|c0_g1	U-box domain-containing protein 34	-2.30586	0.362273	-1.99711	-0.0665872	0.538489	-2.60542	-1.11903	1.90772	1.2866	-0.880613	0.617332	4.71865	-2.75034	1.59574	-2.06717	-3.10233	-2.65329	-0.728203	-2.18535	2.99944	-0.491496	3.41332	4.69721	3.41176	-1.63601	2.96461	2.38117	-4.44336	-0.772826	-1.08933
TR98749|c0_g2	Peroxidase 10	-1.68298	0.479444	-1.52718	-2.50722	-1.01512	-1.71876	-2.18394	-0.531131	-0.374451	-0.937917	-0.0777499	2.1034	0.370497	1.14402	-0.368267	-1.2905	0.265048	0.219585	-1.81921	0.864893	-1.65057	2.04983	3.16293	1.89592	1.86229	1.97444	0.9346	-0.358275	0.565004	0.151369
TR98783|c0_g2	LOB domain-containing protein 37	-0.417321	-0.23284	-0.785716	-0.42887	-0.119603	-0.132166	0.76354	0.614938	0.437473	1.37991	0.413747	0.629582	-0.200703	-0.384659	-0.901026	-0.790541	-0.0180334	-1.18275	0.0342028	0.723716	-0.764205	0.978271	1.69869	0.756836	1.47768	0.537598	-0.272531	-1.32299	-1.05114	-1.44109
TR98935|c3_g1	Transcription factor DIVARICATA	-1.04987	-1.1308	-1.24538	-0.936626	-1.39595	-0.941258	-0.570879	-0.200612	0.347769	0.397634	-0.907523	2.05419	0.18805	0.3243	-0.311118	-1.10513	-0.338962	-0.827801	-0.877051	1.31691	-1.17181	2.16926	2.8156	1.29557	1.68033	1.55287	0.86652	-0.445322	-0.623915	-0.928983
TR98939|c0_g1	Protein NIM1-INTERACTING 3	-1.3377	-0.154505	-0.00764133	-0.161018	0.284951	-1.14632	0.384941	1.71084	0.195738	-0.0816419	0.587378	-1.09947	0.338306	1.16462	-0.836001	-0.66815	-0.62723	-0.912892	-0.575483	1.30399	0.669561	1.92456	2.0563	2.2145	-0.912602	-0.261315	-1.09127	-0.741007	-1.61471	-0.606729
TR98971|c1_g2	.	-0.83623	-0.507643	-0.699738	5.83035e-05	-1.06306	-0.0110907	-0.266339	0.259431	1.30059	0.440802	-0.371751	2.49481	-0.427494	-0.814153	-1.57707	-0.227128	-0.262759	-0.338831	-2.05798	1.31971	-0.907611	2.72217	2.63275	1.04513	2.69469	1.86648	0.899381	-2.17665	-1.65256	-3.47791
TR99260|c2_g1	Uncharacterized protein {ECO:0000313|EMBL:ESR47059.1}	-0.985492	-0.463717	-1.11445	-0.291559	-0.909641	-0.215495	-0.418055	-0.305547	0.0960052	0.123634	-0.778629	2.03227	0.862278	-0.00551532	-0.29838	-0.519459	-0.0154204	-0.264684	-0.947155	0.686007	-0.238389	1.78073	2.26741	0.735558	0.632959	2.16137	0.276007	-1.77267	-0.927494	-1.18249
TR99397|c1_g4	B2 protein	-0.682043	-0.266509	-0.774766	-0.396471	-0.186377	0.159895	-0.172163	0.373101	0.146697	0.355209	-0.5759	0.503364	0.292135	0.0730544	-0.0604597	0.143788	0.261799	-0.428648	-0.60676	-0.188973	0.205528	1.02535	1.50792	1.21238	-0.521572	1.12251	0.274955	-1.35894	-0.666808	-0.771296
TR99468|c0_g1	Probable purine permease 5	-1.06099	-0.367406	-1.24291	-0.654597	-0.613885	-0.694773	0.0958626	0.152757	0.14018	0.137394	-0.495942	1.45368	-0.0915089	0.0242326	-0.482968	-1.524	-0.614066	-1.6467	-0.70192	1.33702	-0.558218	1.86372	2.48493	1.23986	1.42757	1.422	0.424831	-0.670221	-0.341612	-0.442323
TR99593|c0_g1	Branched-chain-amino-acid aminotransferase 2, chloroplastic	-1.24612	-1.68014	-1.02147	-0.190314	-1.6451	-1.09445	-0.0502452	-0.348814	0.529526	-0.529568	-1.15937	1.51874	0.761504	0.149342	-0.637632	-1.60186	-0.903784	-0.270222	-1.44272	1.87161	-1.27558	2.55945	2.92214	1.97295	2.02685	1.71813	1.21064	-0.932564	0.101879	-1.3128
TR99941|c2_g1	Cyclic dof factor 2	-0.283224	0.207299	0.0603976	-0.839833	-0.628453	0.608635	-0.3297	0.20687	0.196551	0.733108	-0.589916	0.796543	-0.225833	-0.268781	-0.753831	0.280551	1.2811	-0.0083119	-0.908116	0.187915	-0.287197	1.0732	2.07388	0.870494	0.630257	1.54623	-0.224076	-1.69348	-1.60551	-2.10677
TR99945|c0_g1	Protein indeterminate-domain 4, chloroplastic {ECO:0000303|PubMed:16784536}	-0.347772	0.298594	-0.212046	0.0503187	-0.23285	-0.00324825	0.120188	0.412212	0.622794	0.507554	0.0338033	0.312969	-0.383174	-0.37419	-1.11312	0.225281	0.303582	0.732114	-0.934904	0.616244	0.0191093	0.863649	1.19634	0.528854	0.0348916	0.781541	0.058506	-1.56055	-1.29861	-1.25807
subcluster 5
TR100457|c0_g2	NADP-dependent alkenal double bond reductase P2	2.69888	1.67799	3.23367	1.13099	2.67	1.93454	2.26568	-0.669625	-2.73593	0.304219	-8.39414	-1.36513	3.26009	1.33514	2.64553	0.887096	1.09892	-8.39414	-0.0108664	3.85269	1.24918	-0.128289	1.98405	0.928015	-8.39414	-8.39414	-0.811432	1.78838	1.86854	2.48422
TR106487|c1_g2	Uncharacterized protein {ECO:0000313|EMBL:ESR46846.1}	2.46867	2.15379	3.96964	1.70037	-0.554849	2.09285	0.118205	-6.30974	-2.67747	-1.89695	-0.628849	-6.30974	3.11149	-0.677468	3.28496	0.708186	-1.18045	-0.39326	-0.64298	1.68008	2.07354	-1.98061	-1.88347	-6.30974	-1.36957	-1.97345	0.0211806	3.53246	3.45712	4.41606
TR106764|c0_g3	Disease resistance protein At4g27190	-0.684881	-0.217494	0.933656	-1.35486	0.653745	0.134956	0.438053	-0.0821015	-2.30906	0.894093	0.00411818	-3.83699	-0.0839666	0.0256123	1.76879	0.19156	-1.27315	-2.12115	0.595893	0.0128707	0.689851	-0.176454	0.193101	1.43545	-0.180439	-0.263958	-1.35186	2.32955	2.10471	1.53035
TR107203|c2_g1	Putative disease resistance RPP13-like protein 1	-1.90674	-1.5726	2.76546	-2.07708	-2.91838	1.21376	-2.73075	-1.00438	-0.12975	-3.16547	-4.34235	-2.37864	-0.907565	-1.0106	3.96242	1.96867	0.467564	-2.41588	0.523029	0.0241366	1.92746	-0.23968	-0.465031	-2.48097	3.14217	0.078697	1.55856	6.05816	2.13731	3.91846
TR107717|c6_g3	UPF0481 protein At3g47200	-0.105305	-1.06758	2.67295	0.274662	-1.05373	2.46078	-0.233046	-2.64526	-0.759361	-0.255464	-2.45938	-2.65307	0.720606	-1.97656	1.93737	1.3587	0.336517	-2.86109	0.146134	1.26957	0.780839	-0.835826	-0.271507	-0.840129	0.365479	0.15548	-0.245884	1.59194	2.00356	2.1886
TR108279|c3_g10	Probable LRR receptor-like serine/threonine-protein kinase At1g53430	0.634297	-0.617278	0.689228	0.764741	1.68627	-1.56703	0.255862	1.12497	-1.92557	1.52561	1.49722	-0.202697	-0.2137	0.54083	0.489181	-6.92106	-1.54602	-0.950665	2.96768	2.76737	3.60564	-0.321146	1.1277	2.72856	-6.92106	-0.226178	-1.60636	-0.138388	-0.516769	1.26877
TR120353|c0_g1	Bifunctional inhibitor/lipid-transfer protein/seed storage 2S albumin superfamily protein {ECO:0000313|EMBL:EOY22720.1}	0.845443	-0.285183	1.69838	1.5314	1.02498	-0.612649	1.12727	0.748491	0.524415	0.564675	0.18482	-2.66155	-0.481669	-0.709642	-0.657544	-0.206284	0.479401	-1.10161	2.8381	1.34856	1.21748	-0.607194	-0.0147163	-0.00192986	-1.80641	-2.63264	-1.51989	0.428104	-0.786609	-0.475994
TR123787|c0_g1	Uncharacterized protein {ECO:0000313|EMBL:ESR45614.1}	-1.40665	-2.39293	-1.36121	-1.61533	1.64387	0.624196	1.07934	-0.286726	0.471574	1.37839	-0.728318	-7.5318	0.805373	1.34778	1.31974	1.31953	-0.421885	-2.88219	1.54448	1.55901	0.299398	2.18342	1.14145	0.0186871	-0.300102	-2.36992	-1.23902	2.81038	1.31002	1.67944
TR133817|c0_g1	Beta-glucosidase 44	-0.0251285	-3.61243	-2.09224	-0.214432	-0.110142	-2.29474	0.57922	0.0361989	-0.637279	1.95215	-0.000744314	-0.854163	-0.976765	-0.842766	-0.751787	0.20344	-0.033938	-3.27511	1.64362	3.01536	0.245789	2.99399	3.37203	-0.407744	1.66337	0.887061	-1.23528	0.470882	-0.113873	0.415444
TR134401|c0_g1	UPF0481 protein At3g47200	-1.37166	-2.29256	-0.913707	-0.753776	1.83572	0.628341	1.39599	1.05897	0.468183	0.845247	-0.779744	-3.85569	0.619018	1.30518	1.18949	0.989684	-1.09169	-3.21548	0.643937	1.58081	0.245466	1.46233	0.873453	0.441327	-1.09936	-2.53117	-2.31026	1.92968	1.31964	1.38263
TR136331|c0_g1	.	0.0700554	-1.19945	0.0980044	0.152489	-0.104488	0.521397	1.48635	0.305889	-0.243144	0.678736	-1.29213	-2.83361	0.416193	0.451076	1.4348	-0.361281	0.786233	-2.7246	0.900874	-0.0726086	-0.372328	-0.181734	-0.141807	0.142014	-1.22384	-1.11199	-0.666797	1.311	1.25138	2.52332
TR137950|c0_g1	WAT1-related protein At4g01440	0.353469	2.6558	0.476971	-1.12371	1.49362	-0.415476	0.722781	0.855826	0.574123	2.84115	1.68171	-5.53649	-0.545536	3.25011	1.90894	1.04245	2.86396	-1.24371	-0.8195	-0.110226	-5.53649	-1.1305	-2.10353	-0.668595	-2.51857	-5.53649	-2.48338	4.1603	2.7466	2.1444
TR140503|c0_g4	Uncharacterized protein {ECO:0000313|EMBL:ESR59305.1}	3.09649	-6.63721	-6.63721	4.00014	-6.63721	-6.63721	3.49221	-6.63721	-6.63721	3.48821	-6.63721	-6.63721	4.13131	-6.63721	5.29349	3.09122	2.64635	-1.37417	1.88164	3.29928	3.41848	1.28166	1.98923	1.6565	0.170149	1.3729	3.06375	3.98503	4.22636	5.52462
TR140771|c0_g2	Uncharacterized protein {ECO:0000313|EMBL:KDO39092.1}	1.49329	1.9834	1.50742	3.05498	0.805774	0.0188627	0.973505	1.55855	-0.586472	0.132213	0.0980592	-8.17294	2.33069	-0.110081	2.31962	-0.742484	-0.204846	-8.17294	1.57458	-0.606122	-2.61222	0.279098	-0.596264	-0.663558	-0.584222	-1.206	-1.58347	2.75076	1.96815	2.99266
TR141791|c0_g1	WAT1-related protein At5g64700	-0.260549	0.691686	0.992588	-1.45179	-0.29629	-0.559431	0.57726	-0.883916	-0.547981	1.15825	-1.13104	-3.27463	0.71985	0.853929	1.90087	1.0648	-0.0903358	-2.11594	-0.944343	-0.454752	0.52852	-0.382356	-0.258474	-0.369982	-0.955225	-0.649011	-0.553694	3.12565	2.13683	1.42951
TR142023|c0_g1	Glucan endo-1,3-beta-glucosidase 13	0.712952	-1.4133	-1.91198	-2.97832	2.35165	0.860811	0.808277	-0.82356	0.765209	1.29528	-0.827377	-7.06578	1.3701	1.72081	1.07939	0.703064	-0.222803	-4.60635	0.44518	2.4656	-0.0657818	1.97423	1.05472	-0.0257661	0.529662	-2.02577	-2.653	2.66774	1.85546	1.95963
TR142820|c0_g1	Patellin-5	-0.25944	-1.36477	-0.302169	-1.0123	1.24467	-0.282541	0.874183	1.29841	-0.45747	1.03218	1.05494	-3.1773	-0.475557	1.2064	1.13343	0.425411	-0.584703	-0.675081	-0.103977	-0.039501	-0.296362	0.289074	-1.19065	-0.426024	-1.56969	-1.53006	-0.380684	1.24132	2.16673	2.16153
TR145730|c0_g1	Triacylglycerol lipase 2	0.113677	-1.42945	-0.0897975	-0.780333	0.516327	-0.880546	1.32049	0.961184	-0.0296538	0.292335	-0.252579	0.237485	-0.284916	0.190562	0.608993	-0.491199	-1.14892	-0.698924	1.04791	0.288678	0.112574	0.766831	0.493206	-1.84128	-0.697956	-1.98087	-1.12238	1.59035	1.49997	1.68822
TR146264|c0_g1	Uncharacterized RNA-binding protein C17H9.04c	0.620984	-1.26174	0.149452	-0.364324	1.2421	-2.48513	0.782141	0.536957	-1.00898	1.05403	-0.0515677	-4.03582	1.66319	2.49032	2.1222	1.22559	0.147962	0.172352	0.366783	1.41357	0.808787	-0.713891	-2.66462	-1.93922	-0.813427	-1.92191	-4.23915	2.74653	1.76049	2.19634
TR148717|c2_g2	Salicylate carboxymethyltransferase	0.0504928	-1.15649	2.41731	0.715473	0.176128	-0.642351	1.70992	-3.22022	0.920788	1.34516	-1.85295	-3.86711	1.91752	-0.417206	2.34925	-2.70565	1.28129	-2.21418	1.96694	3.15679	1.17094	3.01263	2.42496	1.80289	-2.89587	-2.9961	-3.26329	-0.497575	1.37028	-2.05976
TR149335|c2_g2	Uncharacterized protein {ECO:0000313|EMBL:ESR56055.1}	-0.190885	-0.217543	1.50126	0.738348	0.766903	1.91528	-0.630004	-1.688	-1.09108	-0.0137028	-1.25054	-2.62896	1.07001	-0.954957	2.26834	0.07638	0.0078412	-3.71814	0.117398	0.991641	1.45126	-1.44132	-1.53544	-0.934543	0.326755	-0.511054	-0.487207	1.85757	1.6737	2.53071
TR149429|c0_g1	Uncharacterized protein {ECO:0000313|EMBL:ESR51441.1}	-1.20657	-1.87784	-1.33672	-1.44328	1.59152	0.236785	1.46355	0.142772	0.0483345	1.64461	-0.228988	-6.07571	0.844324	1.46148	1.48147	1.0983	-0.999651	-3.47392	0.954759	1.57493	-0.190662	1.87594	1.09139	-0.144977	-0.674714	-1.9811	-1.63114	2.6437	1.27077	1.84063
TR150560|c0_g2	Kinesin-like protein NACK1	-0.539943	0.144746	-0.962415	-0.250903	1.30339	-1.65942	1.42542	1.34337	0.33032	1.85376	1.12707	-4.58691	-0.921709	0.329383	0.909967	0.855062	1.21944	-0.930656	-0.517864	0.227504	0.207255	-1.56933	-0.423281	-0.292105	-0.141688	-4.28205	-0.622707	1.31052	2.07634	3.03744
TR151468|c0_g1	Protein ASPARTIC PROTEASE IN GUARD CELL 1	0.263136	-0.807203	0.621402	-0.376957	1.05846	0.717185	1.20321	0.240666	-0.669688	1.43232	0.685534	-2.84336	0.283916	-0.459023	1.2093	0.926487	0.195125	-2.18906	-0.435386	0.21831	-0.797204	-0.842262	-0.495703	-0.0254802	-1.33692	-0.80422	-1.31264	0.595345	1.73767	2.00705
TR152372|c4_g2	Protein RADIALIS-like 6	3.03756	-0.650295	0.814416	-0.971496	-0.536608	-2.13417	1.31214	2.67522	-0.693598	-0.359731	-1.36609	-3.45474	4.62323	5.48402	3.50947	-1.6196	-1.05246	-2.21791	-0.48037	-0.097357	-2.92267	1.28704	1.71931	-2.5674	-1.82313	-7.86753	-2.89025	5.23948	3.13803	0.86549
TR153008|c0_g1	Protein phosphatase 1 regulatory subunit 12B	-5.23712	0.471618	0.737867	-0.424623	1.10273	0.794098	-0.564696	-0.664232	1.34333	2.44798	0.165465	-2.2192	0.454971	0.930799	2.24266	-0.810856	-5.23712	-2.58177	1.16546	0.630775	0.515092	0.565072	1.99746	-0.900838	1.58178	-5.23712	-0.886624	3.67187	1.91364	2.03154
TR153494|c0_g1	Cannabidiolic acid synthase-like 2	2.84286	1.96952	1.72986	1.28462	0.289471	0.0231234	0.961933	0.028942	0.0633689	-0.133444	-1.59663	-3.21788	3.367	1.19582	-1.31874	-0.519933	-0.607176	-1.98171	2.37008	1.11559	2.4058	-1.59232	-0.954929	-0.778463	-2.08627	-1.43988	-2.64373	0.118606	-1.16287	0.267406
TR154031|c0_g1	11S globulin seed storage protein 2	3.76072	-1.61934	-2.77414	2.8275	-0.31777	-1.30526	3.84547	-0.777595	-3.22733	3.47424	-0.318399	-0.639227	3.81483	0.827468	-1.67622	0.289745	-3.19927	-4.19004	-2.44139	-0.539849	0.537314	-1.60623	-0.926097	0.732184	1.02531	0.477367	0.434076	3.31884	-0.129078	0.322171
TR154175|c0_g4	Cyclin-dependent kinase B1-2	-0.0222953	-0.561922	-0.780136	0.135167	1.26832	-1.4126	1.10465	0.985169	0.247106	1.74453	1.12611	-2.99605	-0.547351	-0.0994505	0.501116	0.161761	-0.0490234	-1.98479	0.354533	-0.266001	-0.667808	-0.74124	-0.172317	0.14109	-0.356364	-2.60956	-0.324426	0.913699	1.96897	2.93913
TR154469|c0_g1	TMV resistance protein N	-0.161975	-5.47667	3.06171	0.146844	-2.19869	2.83576	-0.555426	-2.25944	-1.12617	-0.393458	-2.29081	-1.37234	-0.126174	-1.29081	3.41298	3.77718	0.00875515	-1.12617	2.88615	1.74829	1.2621	-1.14755	-5.47667	-1.05713	1.17151	-1.96571	-2.42356	3.40902	3.66441	3.06404
TR154469|c1_g3	Uncharacterized protein {ECO:0000313|EMBL:ESR44941.1}	-0.554949	-1.98739	2.23975	0.625318	-5.35196	2.90401	-0.00500533	-2.97345	-0.0336454	-0.070264	-1.34297	-3.00146	0.809925	-5.35196	3.94381	3.67843	1.13507	-2.38849	3.10254	2.01436	0.236003	-5.35196	0.0743025	0.104187	2.10911	-1.69661	-2.13473	3.00867	3.10911	3.15027
TR155437|c3_g2	ABC transporter G family member 32	0.863363	-0.234608	0.306755	0.248219	-0.971052	-0.0988651	0.523397	-1.10618	-0.579247	0.0697345	-0.870106	-1.26484	0.40088	-0.546114	0.657965	1.07487	1.06823	0.392169	0.300562	0.148603	0.532502	-0.293876	-0.665965	-1.55879	-0.35356	-0.31336	0.209079	0.244998	0.787991	1.02724
TR155701|c1_g1	Uncharacterized protein {ECO:0000313|EMBL:ESR56035.1}	-0.495311	-0.882624	2.38352	0.331784	0.201943	2.73004	-0.611415	-2.07059	-0.68099	-0.514554	-2.76312	-2.3477	0.747528	-1.19944	2.00601	0.818068	-0.270593	-2.82321	0.305763	1.23358	0.718776	-1.62987	-0.553174	-0.598567	0.699056	-0.442396	-0.179412	1.65456	1.79282	2.43951
TR156283|c2_g1	Ankyrin repeat family protein {ECO:0000313|EMBL:EOX96533.1}	-0.592633	-0.834027	-0.307122	1.56925	1.02776	-1.84074	1.38777	-1.1447	-1.85425	0.564176	-0.156165	-3.79116	0.422857	0.637827	0.0437851	-2.96352	-2.18043	-2.18897	2.00525	1.77198	2.71435	1.82753	1.28749	2.31341	-1.28179	-0.696828	-0.702929	0.834915	1.01944	1.10748
TR157142|c1_g1	Anthocyanidin 3-O-glucosyltransferase	0.810523	-3.12352	1.28077	0.403799	-4.52897	2.78108	0.696147	-8.44545	-2.0497	0.134997	-4.62783	-2.38367	1.28553	-3.61763	0.463243	2.92703	3.83283	3.84474	-3.67462	-0.0565712	2.96415	0.79939	1.28298	2.25378	-0.933697	1.23403	2.06917	0.727478	2.39761	1.25239
TR158152|c2_g1	G-type lectin S-receptor-like serine/threonine-protein kinase RLK1	0.373088	0.0374326	0.339118	0.00506739	0.51874	-0.252145	1.02579	0.827443	-0.545056	0.754118	0.303566	-2.97251	0.572574	0.844263	0.959382	0.23413	-0.205277	-2.03208	0.801543	-0.0994475	0.181905	-0.950877	0.0987453	-0.227364	-0.997091	-1.29042	-1.48613	1.13579	0.798028	1.24767
TR21212|c0_g1	Uncharacterized protein {ECO:0000313|EMBL:ESR60891.1}	-1.52013	-0.109382	1.80647	-0.700805	1.69847	0.169001	1.11485	1.69244	0.416165	0.968188	0.47206	-2.392	0.978701	0.848401	2.62024	2.45928	-1.33882	-2.76029	0.639721	0.348664	0.984203	-1.14138	-7.05307	-0.102368	-0.44426	-2.07122	-7.05307	3.66803	2.44538	3.35653
TR31359|c0_g1	Copper transport protein atox1, putative {ECO:0000313|EMBL:EEF52911.1}	0.0733876	-5.10054	0.460176	-5.10054	2.37681	-0.822555	2.319	1.27276	-0.188848	2.35643	1.58035	-5.10054	2.10207	4.01086	3.73677	2.45865	-0.800416	-5.10054	0.235744	1.12443	1.42928	-0.552103	0.574712	-5.10054	0.143587	-5.10054	-5.10054	4.02462	3.9185	3.86957
TR47070|c0_g1	UDP-glycosyltransferase 89C1	2.8483	-5.30803	0.589207	0.951239	-1.39156	-0.574679	1.87882	-0.500678	-2.90204	-0.174634	-2.50068	-5.30803	1.72979	-1.48021	2.6286	1.33727	1.06874	-0.613153	1.63683	-1.02263	1.26637	-2.34456	-0.558499	0.534946	-1.06011	0.315483	0.534946	2.12242	2.77199	3.52454
TR81903|c0_g2	Uncharacterized protein {ECO:0000313|EMBL:EXC27246.1}	-0.0020941	0.488153	2.36447	-0.509961	0.467244	-0.378553	0.64745	1.24377	0.337617	1.41435	-0.243162	-1.72828	0.486737	0.991596	2.31199	1.79109	-2.50902	-3.95067	0.560832	-0.562743	0.585737	-0.842292	-2.95067	-0.968686	-1.34539	-2.97128	-3.35551	2.96515	2.59168	3.07044
TR82893|c0_g1	Glu S.griseus protease inhibitor	1.2288	-2.06896	-0.378576	-0.352984	-6.86078	2.17375	-0.240192	-6.86078	-0.59212	-0.107228	-1.99288	-1.06117	0.671382	-6.86078	3.9855	-2.26982	2.3793	0.805268	-0.44124	2.57988	-0.540655	0.330034	1.13584	0.239358	-0.515595	1.49325	1.62425	3.00789	5.04547	4.4438
TR86257|c0_g1	Basic 7S globulin	-0.659533	-3.40924	-6.04151	2.59874	1.01269	-1.76352	-1.21369	0.296559	-2.76352	1.77035	-0.278628	2.01486	1.87616	0.386433	0.496098	-1.56254	-2.33001	-3.80885	2.13691	2.36491	1.42691	-0.527386	-0.366257	-0.741385	1.05019	1.76327	-2.45655	2.00179	1.51921	5.20755
TR88429|c0_g1	G-type lectin S-receptor-like serine/threonine-protein kinase RLK1	0.574058	-0.0894319	0.618564	-0.048579	0.889039	-0.415162	1.0213	0.576795	-0.405676	0.665215	0.398782	-2.35082	0.569256	0.659158	0.944339	-0.00639135	-0.00454922	-1.54599	0.593243	-0.0452087	0.136056	-0.964805	-0.377854	0.0385736	-1.47342	-1.3477	-1.31588	1.0222	0.508489	1.1764
TR90777|c0_g1	Uncharacterized protein {ECO:0000313|EMBL:KDP46383.1}	-1.35749	-1.62228	-1.78785	-2.27541	1.48782	0.130453	1.05827	-0.191475	-0.0539719	1.22924	-0.47234	-3.89231	1.05761	1.50558	1.53384	0.990422	-0.347841	-3.23283	1.14481	1.28045	-0.239304	1.92819	0.997318	-0.302256	-0.800353	-2.26878	-1.84838	2.72677	1.47972	2.1424
TR92621|c0_g1	Inactive protein RESTRICTED TEV MOVEMENT 2	-1.92086	-0.84498	0.664098	-1.44192	2.07189	0.616401	1.48693	0.835325	-0.597932	1.25741	-0.169892	-6.76384	0.111445	1.87676	2.04287	1.37826	0.386919	-6.76384	1.64342	2.39578	0.680757	2.11819	2.42128	1.04994	-0.802683	-6.76384	-2.70207	2.37238	1.44512	1.91669
TR93914|c0_g2	Inactive protein RESTRICTED TEV MOVEMENT 2	-1.93533	-1.85287	-1.515	-0.290343	1.3252	-0.826396	0.974386	1.08834	0.758566	0.308124	-0.883242	-2.81334	-1.29487	2.09485	2.25682	0.846544	-1.83297	-0.856212	1.31928	1.28858	1.0682	2.13371	1.47173	-0.0284398	-1.8462	-6.28583	-0.938871	1.94155	1.84036	2.48368
TR94112|c0_g1	Uncharacterized protein {ECO:0000313|EMBL:EEF05552.1}	-0.412496	0.897001	0.637685	0.719999	1.22461	-0.543778	0.333412	-0.250748	0.350297	-0.253019	-0.997873	-2.78647	-0.14616	-0.405779	-0.145299	0.214002	-0.481933	-1.11629	1.43839	1.93621	1.0289	0.500462	0.510903	-0.101099	-0.956208	-0.512579	-1.658	0.332516	0.431017	0.212324
TR95317|c0_g1	Uncharacterized protein {ECO:0000313|EMBL:ESR60935.1}	1.30349	-0.994475	0.0260475	0.598732	0.769722	0.741767	1.69367	-0.0790662	-1.95372	0.587384	-0.316145	-4.01529	0.26148	0.709459	2.52918	1.03595	-1.02476	-2.91408	0.822298	0.720204	0.635591	-2.71364	-0.859416	-0.221784	-1.69672	-1.42475	-1.90823	2.69062	2.20241	2.79408
TR95494|c0_g2	Anthocyanidin 3-O-glucosyltransferase	0.582059	-3.13671	1.15936	0.647131	-3.50697	2.67456	0.351744	-4.62959	-2.24617	0.713413	-8.26186	-2.13671	1.68811	-8.26186	0.0978878	3.04391	3.99918	3.79094	-3.64715	0.762447	3.2615	1.3773	0.862001	2.60054	-0.358582	1.44619	1.65073	1.11187	2.74166	1.62307
TR96618|c0_g1	Acid phosphatase 1	-0.498795	0.0679567	0.121625	0.353744	0.767795	-2.00159	0.424908	0.125095	0.555356	-0.40324	-1.63986	-2.53575	0.424908	1.31604	1.04341	-1.59161	-0.655651	-2.76486	1.42068	1.99525	-0.485506	2.7504	2.40114	0.231391	-0.342082	-0.0759905	-4.6223	1.75423	0.951302	0.912009
TR97231|c0_g1	WAT1-related protein At3g30340	0.325636	-1.81489	-0.398284	-0.0751294	0.324543	-1.19629	1.72135	0.965809	-0.761472	1.57826	0.784293	-2.24347	-0.293922	0.166699	1.1167	0.571274	0.166455	-1.16342	-0.229602	-0.428911	-0.873358	-0.598836	0.159855	-0.217457	-1.45983	-1.17327	-0.452315	1.48511	1.8516	2.16285
TR98801|c0_g1	Uncharacterized acetyltransferase At3g50280	1.1232	1.36727	-0.145478	-0.962989	0.960473	-0.611142	1.34029	0.855577	-1.38708	-0.468845	-0.226685	-1.56239	-0.0991799	0.753758	-0.263138	-0.809725	-0.774822	-0.667479	1.40773	2.1026	0.438232	0.0264267	-0.988229	-0.110358	-1.8906	-0.112077	-1.26327	-0.887459	1.3302	1.5252
TR99399|c0_g2	Trans-resveratrol di-O-methyltransferase	0.48278	1.71385	1.23565	-0.245844	0.641806	0.300119	2.35596	0.535465	0.346494	0.178691	-0.0515719	-2.5644	1.4746	1.26766	1.25569	-1.98624	0.842419	-3.73257	-2.48604	1.18536	-2.03832	0.885719	2.29128	1.80757	-2.73661	-1.6198	-2.3141	0.556122	1.09605	-0.677782
TR99496|c0_g1	WEB family protein At2g40480	-0.26919	-1.26764	-0.364421	-0.652317	1.33152	-0.374247	0.862815	1.37677	0.0135137	1.38273	1.50758	-1.87249	-0.576547	0.617018	1.51566	0.00211519	-0.735739	-1.54075	0.773337	-0.403613	-0.350749	0.22194	-0.367476	-0.980236	-1.73065	-2.09796	-1.44834	1.3584	1.7725	2.29645
TR99734|c0_g1	Cytochrome P450 87A3	-0.0937894	-1.8253	-2.40663	-0.148694	0.748055	-2.12622	1.99083	1.26684	-0.210642	1.35019	1.51141	-1.07933	-0.156866	0.0222024	0.368262	-1.87519	-2.73762	-4.06027	-0.0957518	2.58852	-0.175546	2.29929	1.89489	0.865081	0.384418	0.579979	-1.16909	0.689067	0.262023	1.33989
TR99819|c0_g1	Calcium-binding EF-hand family protein, putative {ECO:0000313|EMBL:EOY14481.1}	1.40344	-0.273737	-1.08886	-0.335499	1.41567	-0.506115	2.82616	2.79399	0.0938622	0.425714	0.44421	-3.92441	3.19712	2.47309	-0.621592	-0.812589	-1.88925	-0.991186	-1.58175	-0.548457	-2.02259	0.000713705	1.90514	0.0474348	-1.67449	-2.65664	-2.00743	1.64444	1.03559	1.22801
subcluster 6
TR100892|c1_g2	.	1.20075	-0.623909	0.735124	0.590114	-0.410117	0.236263	1.3464	0.436784	0.630435	0.241077	-0.290735	-1.74031	1.30163	0.873475	-0.0770796	0.91101	0.14664	-0.0396613	0.730031	-0.409809	0.535017	-1.04995	-1.81014	-1.74963	-1.55111	-1.64478	0.255812	1.15286	0.399129	-0.325321
TR100957|c0_g1	Uncharacterized protein At5g01610	0.464316	0.77476	0.273085	-0.0726901	0.98128	-0.141046	0.475819	0.75324	0.383449	0.105486	0.265741	-0.803198	-0.827677	0.602403	0.247215	0.560316	0.556022	0.770096	0.316787	-0.679562	0.392244	-1.06765	-1.03204	-1.3208	-1.80232	-1.85853	-0.510425	0.267212	0.63973	1.28673
TR101378|c0_g1	Transcription repressor OFP17	1.93841	-1.04412	0.0613065	0.329308	2.94192	-0.229097	2.22872	0.816074	0.151993	2.56153	0.807441	-3.00811	-0.93547	-0.787175	0.133692	0.925174	0.359151	-1.79446	2.20481	1.27642	0.858946	-1.45511	0.0717579	-0.0320181	-0.894202	-7.4209	-2.48544	-1.19016	1.00369	2.6059
TR101392|c7_g1	Laccase-17	2.10818	0.630029	1.1163	1.32744	2.33772	0.999436	2.60654	1.05939	0.854125	1.59974	0.47676	-1.80658	-1.02877	-0.306082	-0.369151	0.773772	0.888196	-1.5489	3.15362	-0.630147	0.491578	-4.45044	-3.30539	-2.23666	-1.15935	-4.37536	-0.197164	-0.189265	0.11461	1.0658
TR101392|c9_g1	Laccase-4	1.87286	-0.0141167	1.33344	0.576386	2.25096	0.902634	1.809	1.68176	0.745814	1.01663	1.28161	-2.65615	-1.62692	-1.03013	0.203941	0.486246	0.396889	-1.26936	2.29689	-0.864463	0.248083	-3.45403	-1.85596	-0.344486	-1.08202	-5.35206	-0.4904	-0.05341	1.13574	1.85463
TR101543|c0_g1	Hydroquinone glucosyltransferase	1.70498	-1.88797	1.35488	0.83225	0.679623	1.47336	-0.0236271	-0.448178	0.0612038	-0.453643	-0.770788	-3.82288	0.0669402	0.287696	1.21808	1.93149	1.80734	-1.61879	2.50962	-1.3304	0.539497	-3.68795	-1.83709	-2.00345	1.09809	-3.51802	0.269569	1.89809	1.7709	1.89916
TR101786|c2_g1	Uncharacterized protein {ECO:0000313|EMBL:ESR38284.1}	0.205278	1.97479	1.72475	0.0342967	0.285634	0.930947	-1.24976	-0.431889	-0.367256	-0.403011	-1.11323	-0.404769	1.46589	0.241684	0.734271	1.65135	0.0831126	1.72477	-0.0449475	-0.972638	0.842516	-1.55398	-1.15502	-0.877376	-1.24311	-1.4033	-0.984708	0.601471	-0.235354	-0.0604086
TR101877|c0_g1	Uncharacterized protein {ECO:0000313|EMBL:KDO57441.1}	0.521597	0.0142076	1.33615	0.570179	-0.528909	0.0816268	0.892711	0.712677	0.80458	0.390653	0.426702	-0.996692	1.25346	-0.133549	-0.0847455	1.65628	1.1095	0.673419	0.365681	-0.0581556	-0.0805175	-0.0697948	-1.30192	0.41636	-2.31315	-0.99374	-2.94363	-0.285825	-1.11948	-0.315668
TR102144|c0_g1	Sel1 repeat protein {ECO:0000313|EMBL:AFN44976.1}	0.528029	1.07002	0.771684	0.994558	0.261025	0.810794	-0.644582	-0.112033	0.0138309	0.775774	-0.597773	0.12641	0.508315	-0.0579704	-0.79175	1.8367	0.760383	2.51638	-0.0870121	-1.79228	1.56723	-1.59737	-1.60525	-0.500058	0.0486472	-1.49677	-0.610878	0.00338242	-1.39091	-1.30853
TR103275|c0_g1	RING-H2 finger protein ATL74	0.332882	0.932511	1.07874	0.143862	0.402135	0.706032	0.0843419	0.552089	-0.0882436	-0.0984257	-0.0509438	-1.5763	0.593574	0.533166	0.164051	1.13871	0.768609	0.865179	0.222269	-1.69329	0.516755	-1.42636	-1.43323	-0.570054	-1.14425	-0.792833	-0.144792	-0.0489848	0.281955	-0.249177
TR103337|c2_g1	Aspartic proteinase nepenthesin-1	0.26133	-0.48573	-0.124795	-0.401635	1.67308	-0.963661	1.25548	1.26182	-2.03838	0.955014	1.75245	-2.28901	-1.20322	-0.423377	1.20018	0.669781	0.53616	-2.05283	1.48872	-0.15956	0.113862	-2.9866	-1.06255	-1.64995	-0.409363	-1.36511	0.12888	1.67051	2.54058	2.10792
TR103463|c4_g1	Naringenin,2-oxoglutarate 3-dioxygenase	1.91817	1.71262	1.90248	1.40482	2.15171	1.03296	-0.0321591	0.384298	-0.108783	1.18045	1.51046	-1.47863	-2.54215	-1.26413	-0.880892	2.4083	2.38371	1.06079	1.77926	-1.81193	1.26561	-4.31308	-3.02965	-1.31951	-1.88059	-3.78852	0.0517121	-0.721859	0.369116	0.655421
TR103463|c4_g3	Flavanone 3-dioxygenase	2.08953	1.69416	2.3541	0.704427	2.14042	1.18328	-0.24514	0.475562	-0.187129	1.10548	1.13753	-1.05234	-3.76459	-0.794528	-0.678892	3.05668	2.52828	2.09822	1.71313	-1.17198	1.28634	-3.29204	-3.47572	-1.8239	-2.80425	-3.49086	0.371837	-2.97477	0.970212	0.846966
TR103676|c0_g1	Expansin-like B1	-0.247925	3.39002	1.00491	-0.252978	0.99415	0.193742	-0.853208	0.417361	-0.31537	0.261532	-0.0488706	-1.07408	-2.86476	-0.27948	-1.41415	-0.340698	0.601332	-0.450694	0.92885	1.3926	1.92948	-2.14688	-1.15928	-0.330981	-1.31306	0.146313	0.452321	-0.487444	0.210818	1.65644
TR103943|c0_g1	Glucose-1-phosphate adenylyltransferase large subunit 2, chloroplastic/amyloplastic	1.18421	1.23286	1.26656	0.934415	0.405162	0.785293	-1.71601	0.511506	0.729541	-0.446278	0.49532	-0.879465	0.405562	-0.403626	-0.590313	0.997039	1.22963	1.44758	-0.752123	-1.34933	0.294818	-1.90271	-1.81315	-0.942858	0.77687	-1.08016	0.117934	0.420277	-0.435257	-0.923312
TR104146|c6_g2	Tubulin beta-1 chain	1.27162	0.640794	0.91145	-0.242826	1.57337	0.407273	0.960683	0.858328	-0.154122	1.05223	0.857235	-1.63938	-0.620364	-0.155334	-0.0574938	0.796305	1.34325	0.0873517	1.60552	-1.01606	-0.0658527	-2.66068	-1.66114	-0.655892	-1.62211	-1.71219	-1.37773	-0.0219248	0.427698	0.870003
TR104152|c0_g1	Uncharacterized transporter C323.07c	1.0766	0.0724866	1.07286	0.174882	0.565881	0.979677	-0.0320873	0.477376	0.359744	1.0807	0.343903	-0.986636	2.44602	1.21468	-0.476231	1.64617	1.93307	0.99227	0.0549017	-1.9062	0.513322	-3.45232	-2.86736	-1.50575	-0.732561	-1.4423	-1.28816	0.548214	-0.245826	-0.617318
TR104152|c0_g2	MATE efflux family protein 6	1.06108	0.352528	1.33225	0.53378	0.62179	1.05785	0.0168462	0.458589	-0.173248	0.837471	0.61236	-1.13106	2.51717	1.21686	0.292942	1.94037	2.55188	1.07921	0.469003	-4.96148	0.695402	-2.21158	-5.15546	-1.04917	-0.807988	-1.09822	-1.25935	0.800522	-0.158487	-0.441866
TR104380|c4_g1	Aldehyde dehydrogenase family 2 member B7, mitochondrial	0.658157	0.623746	0.91445	-0.430925	-0.0330749	0.426902	0.120047	-0.425426	-0.100102	-0.0105877	-0.471938	-1.38837	0.893986	0.813827	0.359342	0.899509	1.37686	0.465321	0.265338	-0.976657	-0.772899	-0.812871	-0.497676	-0.866549	-0.803176	-0.18561	-0.991392	0.122835	0.997623	-0.170693
TR104408|c0_g1	Transcription factor WER	0.605856	0.187651	1.14079	0.290201	0.774213	0.543998	1.22521	0.967514	1.05224	1.45479	0.953468	-1.23564	-0.973984	-0.455734	-0.101818	1.35468	0.556531	1.49718	0.506284	-0.654666	0.864265	-1.65774	-1.19574	-0.767124	-1.32673	-1.59152	-0.651596	-2.02949	-0.847048	-0.486039
TR104593|c0_g1	Fasciclin-like arabinogalactan protein 1	1.53234	0.233843	0.399432	0.717018	1.14278	0.674183	0.547235	0.404167	-1.13327	1.26473	0.679772	-1.68164	-0.185807	-0.760366	0.0944037	0.793297	0.898189	0.60606	-0.443069	-1.22543	0.278865	-2.25751	-1.90377	-0.828555	-2.04883	-0.365456	-0.171647	0.448834	0.931282	1.35893
TR104659|c0_g1	Glucomannan 4-beta-mannosyltransferase 9	1.64714	0.324334	1.82199	-0.264207	2.22414	0.632456	0.39031	2.67457	0.836681	1.2529	2.32622	-2.01276	-1.81261	-2.40721	0.686286	-0.548416	0.113018	-0.113518	3.53524	1.53081	-1.45413	-5.69526	-1.82313	-0.0685051	-0.909221	-5.52533	-2.73774	-0.0868702	2.52788	2.93495
TR104888|c0_g4	17.9 kDa class II heat shock protein	0.935082	0.104982	0.154449	1.29388	0.861333	-0.0173895	0.24507	0.388001	0.33304	1.89762	0.339658	-0.868492	-0.0835191	-0.645406	-0.23218	1.04674	0.749798	0.898008	0.825956	-1.69133	1.01497	-2.8853	-1.96929	-0.408213	-0.493528	-0.401801	-0.529871	0.00272251	0.383602	-1.24859
TR105125|c3_g1	Probable beta-D-xylosidase 2	1.7997	-1.8241	0.550177	0.391193	2.71365	0.576458	2.26652	1.71712	0.864708	2.23829	0.718109	-3.13113	-2.17454	-0.641093	0.43486	0.498593	-0.0608749	-2.20423	2.11169	0.964474	1.05924	-2.11131	-0.532294	-0.531353	-1.16138	-7.02666	-1.02887	0.32415	0.647429	2.55147
TR105328|c0_g2	Probable mitochondrial chaperone bcs1	1.15504	1.05603	1.66332	0.817266	0.742777	0.360912	1.13268	0.371484	-0.251838	0.179084	0.0643587	-3.26508	-0.0466727	-0.0351072	0.4469	0.742268	1.14329	0.515592	1.74654	-0.466645	0.444774	-1.63234	-2.20102	-1.00574	-1.57336	-2.2799	-0.677393	0.0901909	0.618698	0.143904
TR105557|c4_g2	3-hydroxyisobutyryl-CoA hydrolase-like protein 5	1.58833	0.868267	1.95353	1.2516	1.65705	1.10038	0.197928	0.421797	0.0994823	0.736364	0.916669	-1.79672	-2.34587	-1.19538	-0.496868	2.25339	2.12224	0.128806	0.926518	-1.50862	0.532686	-2.54049	-2.06418	-1.00819	-2.27013	-2.45648	-0.140925	-0.243228	0.808871	0.503183
TR105607|c0_g2	Mechanosensitive ion channel protein 10	1.21327	1.5133	1.01681	0.131485	-0.957958	0.771599	0.246343	-0.73005	-0.208347	0.964259	-1.78123	-1.01507	1.77276	0.216045	-0.25428	0.839826	1.02428	2.34188	0.724054	-0.98065	0.998676	-1.13875	-0.663422	0.429026	-3.16294	-1.60455	-0.13548	-0.817256	-0.737959	-0.0156732
TR105735|c1_g5	Beta-glucosidase 44	0.920554	-0.0556451	1.19655	-0.087842	1.37087	-0.266918	1.18405	1.0353	-0.595216	0.734352	1.09537	-1.52058	-2.24047	-0.864648	0.979604	1.09784	0.205741	-1.39859	1.44375	-0.316047	0.63921	-3.23549	-1.49653	-2.60161	-0.953915	-1.36283	-0.127682	1.81312	1.67174	1.73594
TR105914|c0_g1	Probable LRR receptor-like serine/threonine-protein kinase At4g20940	0.778493	0.748307	0.445888	-0.278183	2.1274	0.255127	0.899748	1.16526	-0.0721575	1.44749	2.11503	-0.876149	-1.78726	-0.389291	-0.0714269	0.649337	0.873971	0.439312	1.30694	-1.53823	0.616744	-2.8716	-1.69821	-0.80728	-0.869602	-3.62808	-0.93455	0.22307	0.615189	1.11471
TR105961|c3_g2	4-coumarate--CoA ligase 2	2.26334	2.14307	2.07623	1.61379	2.29739	1.06436	0.0975685	0.614193	-0.650847	1.39236	1.6444	-1.38535	-2.07807	-0.942911	-0.258569	2.42184	1.87693	1.00088	1.40229	-3.19772	1.0249	-4.58008	-4.01753	-1.62831	-1.99999	-3.89577	0.470995	-0.437043	0.741118	0.926523
TR106171|c0_g4	Aspartic proteinase-like protein 1	0.390404	0.892463	0.700693	0.887723	1.00051	0.303458	0.812031	-0.113115	-0.105311	0.387641	0.495318	-1.15336	-0.664651	-0.378723	0.612177	0.399836	0.107279	-0.0163773	-0.38681	-0.991503	0.441533	-1.55809	-1.46955	-0.109766	-1.20485	-1.63787	-0.743791	0.937144	0.766882	1.39866
TR106301|c0_g3	Putative amidase C869.01	1.784	0.290086	2.12297	0.307326	0.272176	1.36631	1.02477	1.23259	-0.178101	0.872155	-0.210666	-1.58789	1.47469	0.742405	0.884904	0.801232	1.4853	0.331919	0.987257	-1.23673	0.71513	-1.81252	-3.41722	-2.889	-2.48746	-2.82038	-1.07046	0.771792	-0.430692	0.674099
TR106474|c1_g2	Uncharacterized protein {ECO:0000313|EMBL:EOY24759.1}	0.586038	0.268789	0.834003	-0.164935	0.252528	0.0473689	0.568812	0.534478	0.523038	0.0241417	-0.359488	-1.75567	1.61556	0.821044	-0.379763	1.02161	0.647784	0.600564	0.362684	-0.0314629	0.282646	-0.483379	-0.742937	-1.13373	-1.61228	-0.73256	-1.38824	0.244785	-0.211796	-0.239638
TR106694|c1_g1	Transcription factor MYB251 {ECO:0000313|EMBL:BAG75107.1}	1.3716	1.43489	1.28679	1.46091	1.39605	0.903338	-0.108905	1.06046	0.635557	1.02994	1.57318	-0.133907	-1.20727	-0.328095	-1.08774	2.01355	1.87168	1.54718	1.01328	-2.47166	0.710285	-3.32948	-2.33087	-0.600532	-2.02074	-2.38363	-0.114965	-0.99834	-0.731331	-1.46124
TR106740|c0_g1	Probable pectinesterase/pectinesterase inhibitor 54	1.69776	-2.45119	1.60596	-0.989383	0.704887	-0.0158876	1.40703	1.00045	-1.03719	-1.08556	0.398449	-3.71837	1.18808	1.70195	2.16793	-0.295268	-0.119651	-2.47902	0.587721	-0.70804	-0.485353	-1.35267	-2.24245	-1.22998	0.292372	-0.242745	-0.461911	2.70774	1.9717	1.48264
TR106807|c0_g3	Microtubule-associated protein TORTIFOLIA1	1.90905	-0.843699	0.866672	0.93045	0.943112	0.380493	1.9105	0.821172	0.542888	0.786666	-0.101134	-1.56146	-0.426929	-0.199956	0.392719	0.641097	-0.0433406	-1.14396	1.05841	0.0505491	-0.173172	-2.55887	-2.13583	-1.26411	-0.791997	-2.33323	-0.521582	0.590905	0.683271	1.59131
TR106850|c0_g1	Beta-galactosidase 5	1.11837	0.157571	1.2531	-0.114393	1.68763	0.364001	0.832281	1.1201	0.412139	0.998987	1.94118	-1.18991	-1.5311	-0.00693512	0.570612	1.11994	0.722753	0.546903	0.0933916	-1.6283	-0.323198	-2.60729	-3.04369	-1.48869	-2.37376	-2.13398	0.113944	0.493915	1.22811	1.66632
TR107107|c1_g1	Squalene synthase	3.13367	-8.97642	0.0977218	2.92335	0.678037	-2.09868	3.98302	0.0583793	-2.45129	2.2575	1.03969	-2.07676	1.76715	-1.91356	2.79907	0.678753	1.7818	0.933773	2.13465	1.30702	2.2113	-8.97642	-0.170031	-1.78462	-1.095	-8.97642	2.36571	2.53499	2.96917	2.86444
TR107762|c1_g4	5-methyltetrahydropteroyltriglutamate--homocysteine methyltransferase 1	0.490416	-0.206787	0.234169	-0.748139	1.66326	0.318562	0.428945	1.12213	0.327136	0.328716	0.742131	-1.48901	-2.01278	-1.32006	-0.873294	0.0854201	0.491227	-1.17342	1.25606	0.832115	1.39517	-1.10585	-0.363387	0.0272739	-1.17808	-1.09617	-0.499457	-0.497986	0.841912	1.97977
TR107893|c2_g2	M protein repeat-containing {ECO:0000313|EMBL:EEF00843.2}	1.02332	-0.0365794	0.676718	-0.0286389	0.0303476	0.47252	0.961704	-0.00803447	0.363971	0.589124	0.401643	-0.511747	0.0327047	-0.579733	0.0990634	1.02042	0.922908	0.173345	0.377531	-0.783509	-0.268406	-1.69721	-1.26342	-1.76975	-1.25733	-0.0138336	0.349127	-0.45487	0.782047	0.396568
TR107967|c1_g5	LRR receptor-like serine/threonine-protein kinase EFR	0.54293	0.884398	1.71517	0.0440268	0.112911	0.649898	0.748834	0.772543	-0.00961116	-1.29912	-0.58477	-1.67897	1.07837	0.0302716	-1.48415	3.24257	2.76841	2.94951	1.18822	0.284954	1.07528	-1.40439	-1.27002	-1.36191	-7.05401	-1.32337	0.890268	0.505945	-0.601146	-1.41304
TR108211|c0_g1	Probable pectate lyase 20	1.74799	3.10353	0.376649	-0.739612	1.70662	1.29769	0.439636	2.01438	1.19332	-0.00889889	1.97398	-0.506377	0.411281	0.711854	-1.33844	-0.558687	1.64886	-1.29518	0.192635	0.516155	0.875624	-3.13433	-2.46761	-1.17891	-1.37524	-2.23898	-0.716208	-0.244506	-1.73422	-0.672989
TR108279|c1_g3	Probable LRR receptor-like serine/threonine-protein kinase At1g53430	0.189925	-0.88887	-0.16629	0.876074	2.13309	-2.02989	0.32651	1.68959	-0.568198	0.51956	1.44082	-2.04381	-7.7331	0.936489	-0.860276	-0.201724	-0.649892	-1.81663	3.14839	2.57159	3.42998	-0.299311	0.823018	1.0842	-1.47007	-0.110321	-0.866444	0.746271	-0.232462	0.0217825
TR108279|c2_g1	Probable LRR receptor-like serine/threonine-protein kinase At1g53430	0.442725	-1.74756	0.414891	2.86046	1.27919	0.157093	1.37428	-0.857542	-0.0381147	-1.79661	-0.243087	-2.1626	-7.8519	-0.45872	0.127672	-0.355242	-2.13765	0.780372	3.40655	3.42446	3.50785	1.61836	-0.795529	0.467776	-1.93303	0.178771	-1.19511	0.874322	-0.0266191	0.684546
TR119139|c0_g1	Uncharacterized protein {ECO:0000313|EMBL:EOY30315.1}	0.79929	0.160878	1.39019	-0.224203	2.1874	0.743754	1.25235	1.32649	0.33394	1.5458	0.96834	-2.26529	-0.946326	0.144778	0.438762	0.583898	-0.394251	-0.814566	1.12337	-0.511751	0.0344141	-2.60481	-1.91171	-0.465835	-1.80819	-3.08955	-0.579093	0.319669	0.858794	1.40346
TR123800|c0_g1	Transcription factor DIVARICATA	2.21576	0.801691	2.22526	1.24027	0.601094	1.41457	-0.843657	0.311588	0.507508	0.410832	0.182874	-4.29985	1.60586	0.344722	-0.731304	2.5635	1.93513	1.43745	1.07755	-1.82271	0.745626	-4.16396	-1.36823	-2.06227	-0.940992	-2.45482	-0.829125	0.530854	-0.0803199	-0.554889
TR125254|c0_g1	Disease resistance response protein 206	2.15172	-1.33608	1.36008	0.353148	3.31873	0.580868	2.62636	1.38489	-0.856844	3.05086	0.666621	-2.73575	-0.487396	-0.445135	1.16896	0.0912629	0.135935	-2.67588	3.07502	-0.461891	0.902223	-3.07924	-1.89958	-1.68963	-0.265984	-7.88143	-1.56673	0.736221	0.80437	2.9743
TR129882|c0_g1	Laccase-15	-0.138251	0.893582	0.651759	0.279057	0.371025	0.485721	-0.131725	0.471173	0.279469	0.137976	0.37884	-1.08254	-0.239558	0.663378	0.0894136	1.41022	1.23394	1.27862	0.390245	-1.53036	0.393868	-1.22764	-0.726211	-0.965414	-0.949138	-2.82837	-0.340656	0.316209	0.876306	-0.440944
TR130714|c0_g1	Blue copper protein	1.52345	-1.66004	1.45012	-0.0399264	1.75645	1.05835	1.41892	1.15561	0.633076	1.56059	0.447987	-3.50467	-1.78537	-1.04814	0.349784	0.98071	1.78354	-2.57776	2.12836	0.436314	0.97273	-1.23441	-1.07674	-1.10758	-2.15417	-3.46483	-0.858766	0.40983	0.716389	1.73019
TR132374|c0_g1	Early nodulin-93	0.466083	-4.81562	5.77544	1.82101	-0.242726	-4.81562	2.36131	-0.304653	0.220009	-4.81562	-4.81562	-4.81562	-0.500919	1.2244	2.01854	1.70951	1.61734	0.325981	0.62068	-0.458063	6.13173	-4.81562	-0.066081	-0.120735	-4.81562	-4.81562	0.531342	6.28957	3.50766	5.59748
TR132559|c0_g1	Oryzain alpha chain	1.29832	1.10147	0.562504	0.431288	1.05169	0.0463759	0.312892	-0.135343	-0.216208	1.04511	0.586332	-1.1619	-0.167749	-0.33345	-0.218789	0.961401	1.23055	1.09909	0.649624	-1.45314	0.488614	-2.05738	-1.30928	-1.05489	-1.11995	-1.13852	-0.357807	-0.254072	-0.149539	0.262731
TR134775|c0_g1	Laccase-3	0.449795	1.49571	1.14887	0.476658	0.64751	0.747949	-0.119309	0.275561	0.0788151	0.0685809	0.277445	-1.32545	0.221525	0.489564	0.146767	1.21288	1.50578	1.16216	0.377059	-1.97889	0.0742867	-1.40288	-1.56422	-0.242636	-0.459827	-3.30984	-1.454	0.66602	0.593223	-0.259114
TR135545|c0_g1	Uncharacterized protein {ECO:0000313|EMBL:ESR47418.1}	1.6614	-1.14684	1.20354	0.39155	2.05667	1.00681	1.62925	2.60729	1.15941	0.649039	1.32855	-3.94601	-2.43179	-1.06409	-0.132034	1.31073	0.95516	-0.599294	2.10691	0.0104927	1.26036	-1.23026	-1.94779	-0.836033	-1.98583	-3.62122	-1.66611	0.75663	1.1383	-0.624792
TR136135|c0_g1	Fasciclin-like arabinogalactan protein 11	1.6249	-1.32697	1.46407	-0.377691	2.49616	1.39103	1.78395	1.40323	1.05263	1.74335	0.414059	-2.48163	-2.98657	-1.19481	-0.0935194	0.957264	1.44066	-2.51059	2.52577	0.45791	0.49732	-1.02115	-0.561806	-0.64478	-1.96157	-4.17386	-1.17795	-0.364646	0.288205	1.33705
TR136884|c0_g2	MATE efflux family protein 5	0.36477	2.97996	1.21952	-0.348978	1.0673	0.0451551	0.0084018	0.916321	0.860285	0.262123	0.830181	-1.00545	0.191745	0.0643807	-1.31477	1.45565	1.91904	1.47354	0.0956051	-0.215784	-0.100976	-2.57987	-2.68832	-1.47824	-0.427746	-0.858916	-2.43335	-0.131945	0.183953	-0.353578
TR137024|c0_g1	Hydroxyproline-rich glycoprotein {ECO:0000313|EMBL:ERP48580.1}	0.919864	-0.279392	0.777764	0.333726	1.58764	1.19979	0.452641	0.95654	-0.87541	0.998733	1.00309	-0.236629	-2.17066	-1.70795	-0.0607994	1.66575	1.70874	0.429973	0.694129	-0.337782	0.529103	-4.14919	-2.42873	-1.41681	-0.24546	-1.33733	0.478156	-0.211896	1.61077	0.111639
TR137062|c0_g1	Copper transport protein CCH	0.338781	-0.0251582	0.626056	-0.866861	0.237241	0.0522077	0.444515	0.564496	0.424717	0.367465	-0.0679131	-2.34605	-0.247857	-0.0117903	-0.538195	1.77576	1.15991	0.971731	0.806615	-0.129608	0.552189	-0.347345	-0.641086	-0.729499	-1.62571	-0.678534	-0.991609	0.379881	0.580633	-0.0349801
TR137062|c0_g2	Uncharacterized protein {ECO:0000313|EMBL:ESR33058.1}	0.860049	1.37137	1.96997	-1.01546	1.45282	0.579363	-0.24779	2.04389	1.66449	0.181037	1.3336	-1.08313	-0.0476739	0.877049	0.449183	1.15233	0.376579	0.79148	0.559243	-1.33178	0.00522199	-2.7171	-1.60402	-0.506555	-3.30988	-1.83557	-1.34978	0.54291	-0.418419	-0.743438
TR137724|c0_g1	Metalloendoproteinase 1	0.380685	0.14266	2.04613	0.812258	1.35647	0.797632	-0.0338465	-0.25877	-0.894765	-1.0611	-0.813059	-3.10572	0.126427	-0.4995	1.70133	0.955792	-0.577024	-2.10865	2.07338	-0.547344	1.36574	-1.65455	-1.37313	-0.942225	-1.47571	-0.925885	-1.15486	2.27044	1.2657	2.13148
TR138927|c3_g1	Putative uncharacterized protein {ECO:0000313|EMBL:EEF31937.1}	0.280997	-0.724888	0.893854	-0.289873	1.12288	0.295606	0.281187	0.50255	-0.100274	0.15889	-0.47696	-2.34978	0.202052	0.346099	0.9783	0.369897	-0.0621633	-1.26518	1.12847	-0.934151	0.963443	-0.549394	-0.834117	-0.555809	-1.14806	-1.13082	-1.15728	1.29612	1.23553	1.52288
TR139010|c0_g1	Probable galacturonosyltransferase-like 1	1.43195	-0.178971	0.940487	0.205036	2.06717	0.714452	1.04633	0.867167	-0.258799	1.02379	0.553184	-2.16943	-1.161	-1.02311	0.623011	0.878967	0.0731811	-2.49	1.74861	0.049379	-0.262498	-2.23997	-1.3343	-0.469407	-0.614159	-1.99769	-0.599643	0.361388	0.787823	1.42706
TR139775|c0_g1	Leucoanthocyanidin reductase	2.09997	1.49976	1.39641	1.35093	2.15291	0.507447	0.560461	0.0998642	-0.82439	1.4872	1.16261	-2.15398	-1.61373	-1.11102	-0.34783	1.81843	1.51555	-0.0374483	1.1064	-1.50143	0.605459	-3.10221	-2.87605	-1.87552	-1.59683	-2.8275	0.162736	-0.245135	1.10089	1.48605
TR139928|c1_g1	Probable GMP synthase [glutamine-hydrolyzing]	2.24433	-0.163653	1.51866	0.505282	1.91322	1.02093	2.73241	1.96947	1.15657	0.940848	0.638191	-2.83193	-1.77327	-0.811915	-0.436886	0.935196	1.42471	-1.82493	2.39804	1.0818	0.268193	-3.96523	-1.90224	-0.49547	-1.7466	-6.11923	-0.867704	-0.36086	0.796049	1.75603
TR140238|c0_g1	Transcription factor TT2	1.93811	1.51128	1.98343	1.37412	2.1087	1.59922	0.0670809	0.654643	0.228241	1.25101	1.99612	0.287757	-1.60384	-0.536158	-0.210677	1.50734	1.72292	1.40477	0.0422533	-2.86739	1.39101	-7.27277	-4.192	-0.212377	-1.91127	-2.98032	1.10164	-1.44987	0.418053	0.648972
TR140671|c0_g1	Lipid transfer protein EARLI 1	1.06545	-0.640793	0.999507	-0.370512	2.02694	0.373273	1.223	1.62797	0.737151	1.01802	1.04142	-4.15991	-2.53365	-0.516315	-0.0790302	1.02878	1.25572	-1.26645	2.38998	0.308583	0.861205	-1.43086	-1.67748	-1.10714	-1.89113	-1.36531	-1.71302	0.661657	1.16057	0.972376
TR142151|c0_g1	(R,S)-reticuline 7-O-methyltransferase	0.405484	0.103902	1.32415	0.125896	0.659234	1.33087	0.102359	-0.258488	-0.266704	0.0226891	0.192789	0.676499	-1.90634	-0.931381	-0.112346	0.103375	0.406061	0.922317	0.912749	-0.813203	0.601219	-2.80972	-2.2043	-0.482956	-0.0121764	-0.47147	0.185751	0.326367	1.45386	0.413508
TR142151|c0_g2	(R,S)-reticuline 7-O-methyltransferase	0.760787	0.14453	1.67682	0.196586	0.642563	1.27629	0.20841	-0.521276	-0.407036	0.0464803	-0.055577	0.73773	-2.0212	-0.990079	0.136235	0.5419	0.710196	1.23128	0.956383	-0.818254	0.430672	-2.96437	-1.96615	-0.360158	-0.575205	-0.411656	-0.0519284	0.0445391	1.22977	0.171723
[truncated: 1,164 more rows]
